# Supplementary material for: Dogs Evaluate Threatening Facial Expressions by Their Biological Validity – Evidence from Gazing Patterns
Source: PLoS One. 2016 Jan 13;11(1):e0143047. doi: 10.1371/journal.pone.0143047 (PMC4711950; doi:10.1371/journal.pone.0143047)
Supplement: S1 Dataset — One sample represents the gazing behavior during one stimulus image presentation. (XLSX) [file pone.0143047.s001.xlsx]

## Sheet: S2_Dataset
TestDay	Block	Sequence	Dog	DogGroup	Gender	Breed	Age	CalibrationAccuracy	Stimulus	StimulusCategory	Species	Expression	AOISize_Eyes	AOISize_Midface	AOISize_Mouth	AOISize_Inner	AOISize_Face	EntryTime_Eyes	EntryTime_Midface	EntryTime_Mouth	EntryTime_Inner	EntryTime_Face	TotalFixationTime_Eyes	TotalFixationTime_Midface	TotalFixationTime_Mouth	TotalFixationTime_Inner	TotalFixationTime_Face	FirstFixationTarget_Eyes	FirstFixationTarget_Midface	FirstFixationTarget_Mouth	FirstFixationTarget_Inner	FirstFixationTarget_Face	FixationScore_Eyes	FixationScore_Midface	FixationScore_Mouth	FixationScore_Inner
1	4	4	1	pet	bitch	Australian kelpie	4.5	90	nd1.jpg	Neutral Dog	Dog	Neutral	33770	29676	17292	80738	269877					676.77	0	0	0	0	201.93	0	0	0	0	1	-0.125131	-0.109961	-0.0640736	-0.299166
1	5	4	1	pet	bitch	Australian kelpie	4.5	90	nd10.jpg	Neutral Dog	Dog	Neutral	30251	26798	8988	66037	284647	875			875	875.03	82.05	0	0	82.05	126.03	1	0	0	1	1	0.54476	-0.0941447	-0.031576	0.419039
1	2	4	1	pet	bitch	Australian kelpie	4.5	90	nd2.jpg	Neutral Dog	Dog	Neutral	33058	30842	4897	68797	283094	285.2			285.2	47.315	52	0	0	52	365.835	0	0	0	0	1	0.0253666	-0.108946	-0.0172981	-0.100878
1	6	5	1	pet	bitch	Australian kelpie	4.5	90	nd3.jpg	Neutral Dog	Dog	Neutral	40770	38119	11171	90060	260159	498	1010		498	510.04	44	178	0	222	392.03	1	0	0	1	1	-0.0444755	0.307525	-0.0429391	0.22011
1	1	5	1	pet	bitch	Australian kelpie	4.5	90	nd4.jpg	Neutral Dog	Dog	Neutral	34849	36620	7275	78744	265534						0	0	0	0	0	0	0	0	0	0
1	1	2	1	pet	bitch	Australian kelpie	4.5	90	nd5.jpg	Neutral Dog	Dog	Neutral	30879	35688	4795	71362	196390	67.4			67.4	35.405	214	0	0	214	724.075	1	0	0	1	1	0.138316	-0.18172	-0.0244157	-0.0678193
1	3	6	1	pet	bitch	Australian kelpie	4.5	90	nd6.jpg	Neutral Dog	Dog	Neutral	31059	38019	6857	75935	260576					129.41	0	0	0	0	134.03	0	0	0	0	1	-0.119194	-0.145904	-0.0263148	-0.291412
1	3	2	1	pet	bitch	Australian kelpie	4.5	90	nd7.jpg	Neutral Dog	Dog	Neutral	30421	20893	11726	63040	286950		1.5		1.5	15.475	0	53.95	0	53.95	149.885	0	1	0	1	0	-0.106015	0.287132	-0.0408643	0.140253
1	5	8	1	pet	bitch	Australian kelpie	4.5	90	nd8.jpg	Neutral Dog	Dog	Neutral	33888	33457	10180	77525	271347						0	0	0	0	0	0	0	0	0	0
1	6	6	1	pet	bitch	Australian kelpie	4.5	90	nd9.jpg	Neutral Dog	Dog	Neutral	33063	35696	21462	90221	255419	902.7	742.8		742.8	822.745	163.95	174	0	337.95	337.905	0	1	0	1	1	0.355749	0.375183	-0.0840266	0.646906
1	4	4	2	kennel	male	beagle	4	90	nd1.jpg	Neutral Dog	Dog	Neutral	33770	29676	17292	80738	269877					1053.36	0	0	0	0	64.01	0	0	0	0	0	-0.125131	-0.109961	-0.0640736	-0.299166
1	5	4	2	kennel	male	beagle	4	90	nd10.jpg	Neutral Dog	Dog	Neutral	30251	26798	8988	66037	284647						0	0	0	0	0	0	0	0	0	0
1	2	4	2	kennel	male	beagle	4	90	nd2.jpg	Neutral Dog	Dog	Neutral	33058	30842	4897	68797	283094					529.9	0	0	0	0	81.975	0	0	0	0	0	-0.116774	-0.108946	-0.0172981	-0.243018
1	6	5	2	kennel	male	beagle	4	90	nd3.jpg	Neutral Dog	Dog	Neutral	40770	38119	11171	90060	260159					688.44	0	0	0	0	178	0	0	0	0	0	-0.156712	-0.146522	-0.0429391	-0.346173
1	1	5	2	kennel	male	beagle	4	90	nd4.jpg	Neutral Dog	Dog	Neutral	34849	36620	7275	78744	265534					431.63	0	0	0	0	141.99	0	0	0	0	1	-0.131241	-0.137911	-0.0273976	-0.29655
1	1	2	2	kennel	male	beagle	4	90	nd5.jpg	Neutral Dog	Dog	Neutral	30879	35688	4795	71362	196390	560.2	892.2		560.2	560.24	54	58	0	112	112.015	1	0	0	1	1	0.324845	0.336068	-0.0244157	0.636497
1	3	6	2	kennel	male	beagle	4	90	nd6.jpg	Neutral Dog	Dog	Neutral	31059	38019	6857	75935	260576						0	0	0	0	0	0	0	0	0	0
1	3	2	2	kennel	male	beagle	4	90	nd7.jpg	Neutral Dog	Dog	Neutral	30421	20893	11726	63040	286950					589.75	0	0	0	0	87.99	0	0	0	0	1	-0.106015	-0.0728106	-0.0408643	-0.21969
1	5	8	2	kennel	male	beagle	4	90	nd8.jpg	Neutral Dog	Dog	Neutral	33888	33457	10180	77525	271347						0	0	0	0	0	0	0	0	0	0
1	6	6	2	kennel	male	beagle	4	90	nd9.jpg	Neutral Dog	Dog	Neutral	33063	35696	21462	90221	255419	252.7			252.7	252.66	139.95	0	0	139.95	513.935	1	0	0	1	1	0.142865	-0.139755	-0.0840266	-0.0809167
1	4	4	3	kennel	male	beagle	4	100	nd1.jpg	Neutral Dog	Dog	Neutral	33770	29676	17292	80738	269877					1109.12	0	0	0	0	110.015	0	0	0	0	1	-0.125131	-0.109961	-0.0640736	-0.299166
1	5	4	3	kennel	male	beagle	4	100	nd10.jpg	Neutral Dog	Dog	Neutral	30251	26798	8988	66037	284647		715.6		715.6	421.58	0	95.95	0	95.95	215.935	0	1	0	1	1	-0.106275	0.350202	-0.031576	0.212351
1	2	4	3	kennel	male	beagle	4	100	nd2.jpg	Neutral Dog	Dog	Neutral	33058	30842	4897	68797	283094					611.14	0	0	0	0	339.94	0	0	0	0	0	-0.116774	-0.108946	-0.0172981	-0.243018
1	6	5	3	kennel	male	beagle	4	100	nd3.jpg	Neutral Dog	Dog	Neutral	40770	38119	11171	90060	260159			912.1	912.1	644.165	0	0	134	134	244.055	0	0	1	1	1	-0.156712	-0.146522	0.506117	0.202884
1	1	5	3	kennel	male	beagle	4	100	nd4.jpg	Neutral Dog	Dog	Neutral	34849	36620	7275	78744	265534					2.22	0	0	0	0	563.995	0	0	0	0	1	-0.131241	-0.137911	-0.0273976	-0.29655
1	1	2	3	kennel	male	beagle	4	100	nd5.jpg	Neutral Dog	Dog	Neutral	30879	35688	4795	71362	196390					1.63	0	0	0	0	223.935	0	0	0	0	1	-0.157233	-0.18172	-0.0244157	-0.363369
1	3	6	3	kennel	male	beagle	4	100	nd6.jpg	Neutral Dog	Dog	Neutral	31059	38019	6857	75935	260576					1238.29	0	0	0	0	112	0	0	0	0	0	-0.119194	-0.145904	-0.0263148	-0.291412
1	3	2	3	kennel	male	beagle	4	100	nd7.jpg	Neutral Dog	Dog	Neutral	30421	20893	11726	63040	286950		928	1288.02	928	922.015	0	136	56	192	319.985	0	1	0	1	1	-0.106015	0.352209	0.134144	0.380338
1	5	8	3	kennel	male	beagle	4	100	nd8.jpg	Neutral Dog	Dog	Neutral	33888	33457	10180	77525	271347		1001.6	1202.09	1001.6	985.58	0	90.35	91.695	182.045	308.08	0	0	0	0	1	-0.124888	0.169968	0.260117	0.305197
1	6	6	3	kennel	male	beagle	4	100	nd9.jpg	Neutral Dog	Dog	Neutral	33063	35696	21462	90221	255419						0	0	0	0	0	0	0	0	0	0
1	4	4	4	kennel	male	beagle	4	100	nd1.jpg	Neutral Dog	Dog	Neutral	33770	29676	17292	80738	269877					759.715	0	0	0	0	333.995	0	0	0	0	1	-0.125131	-0.109961	-0.0640736	-0.299166
1	5	4	4	kennel	male	beagle	4	100	nd10.jpg	Neutral Dog	Dog	Neutral	30251	26798	8988	66037	284647	2.2	586.2		2.2	2.25	331.05	677.85	0	1008.9	1430.35	1	0	0	1	1	0.125171	0.37976	-0.031576	0.473356
1	2	4	4	kennel	male	beagle	4	100	nd2.jpg	Neutral Dog	Dog	Neutral	33058	30842	4897	68797	283094					266.64	0	0	0	0	150.01	0	0	0	0	1	-0.116774	-0.108946	-0.0172981	-0.243018
1	6	5	4	kennel	male	beagle	4	100	nd3.jpg	Neutral Dog	Dog	Neutral	40770	38119	11171	90060	260159	252.2	442.8		252.2	743.51	93.3	535.95	0	629.25	729.2	1	0	0	1	1	-0.0287634	0.588462	-0.0429391	0.516759
1	1	5	4	kennel	male	beagle	4	100	nd4.jpg	Neutral Dog	Dog	Neutral	34849	36620	7275	78744	265534	58.2			58.2	30.26	132	0	0	132	1021.85	1	0	0	1	1	-0.00206309	-0.137911	-0.0273976	-0.167371
1	1	2	4	kennel	male	beagle	4	100	nd5.jpg	Neutral Dog	Dog	Neutral	30879	35688	4795	71362	196390	657.5	981.5		657.5	1.51	535.95	153.95	0	689.9	1272	0	0	0	0	1	0.264111	-0.0606902	-0.0244157	0.179005
1	3	6	4	kennel	male	beagle	4	100	nd6.jpg	Neutral Dog	Dog	Neutral	31059	38019	6857	75935	260576	200.5	548.1		200.5	200.495	163.7	484	0	647.7	1067.21	1	0	0	1	1	0.034197	0.307615	-0.0263148	0.315498
1	3	2	4	kennel	male	beagle	4	100	nd7.jpg	Neutral Dog	Dog	Neutral	30421	20893	11726	63040	286950					64.54	0	0	0	0	817.925	0	0	0	0	1	-0.106015	-0.0728106	-0.0408643	-0.21969
1	5	8	4	kennel	male	beagle	4	100	nd8.jpg	Neutral Dog	Dog	Neutral	33888	33457	10180	77525	271347	247.3			247.3	247.28	1237.9	0	0	1237.9	1237.91	1	0	0	1	1	0.8751	-0.1233	-0.0375165	0.714284
1	6	6	4	kennel	male	beagle	4	100	nd9.jpg	Neutral Dog	Dog	Neutral	33063	35696	21462	90221	255419	329.5	633.45		329.5	1.53	113.95	809.9	0	923.85	1187.86	0	1	0	1	1	-0.0335169	0.542063	-0.0840266	0.424519
1	4	4	5	kennel	bitch	beagle	4	90	nd1.jpg	Neutral Dog	Dog	Neutral	33770	29676	17292	80738	269877					1.24	0	0	0	0	192	0	0	0	0	1	-0.125131	-0.109961	-0.0640736	-0.299166
1	5	4	5	kennel	bitch	beagle	4	90	nd10.jpg	Neutral Dog	Dog	Neutral	30251	26798	8988	66037	284647	945.4			945.4	477.36	86	0	0	86	412	0	0	0	0	1	0.102462	-0.0941447	-0.031576	-0.0232583
1	2	4	5	kennel	bitch	beagle	4	90	nd2.jpg	Neutral Dog	Dog	Neutral	33058	30842	4897	68797	283094					83.47	0	0	0	0	1215.86	0	0	0	0	1	-0.116774	-0.108946	-0.0172981	-0.243018
1	6	5	5	kennel	bitch	beagle	4	90	nd3.jpg	Neutral Dog	Dog	Neutral	40770	38119	11171	90060	260159		330.4		330.4	330.39	0	467	0	467	592.62	0	1	0	1	1	-0.156712	0.641504	-0.0429391	0.441853
1	1	5	5	kennel	bitch	beagle	4	90	nd4.jpg	Neutral Dog	Dog	Neutral	34849	36620	7275	78744	265534	419.3	165.4		165.4	165.395	86	1005.8	0	1091.8	1091.8	0	1	0	1	1	-0.0524718	0.783324	-0.0273976	0.703455
1	1	2	5	kennel	bitch	beagle	4	90	nd5.jpg	Neutral Dog	Dog	Neutral	30879	35688	4795	71362	196390	962.8			962.8	840.775	267.95	0	0	267.95	641.885	0	0	0	0	1	0.260209	-0.18172	-0.0244157	0.0540736
1	3	6	5	kennel	bitch	beagle	4	90	nd6.jpg	Neutral Dog	Dog	Neutral	31059	38019	6857	75935	260576		64.8	12.77	12.77	6.775	0	1040	56.01	1096.01	1095.98	0	1	0	1	1	-0.119194	0.803019	0.0247902	0.708615
1	3	2	5	kennel	bitch	beagle	4	90	nd7.jpg	Neutral Dog	Dog	Neutral	30421	20893	11726	63040	286950					196.335	0	0	0	0	793.865	0	0	0	0	1	-0.106015	-0.0728106	-0.0408643	-0.21969
1	6	6	5	kennel	bitch	beagle	4	90	nd9.jpg	Neutral Dog	Dog	Neutral	33063	35696	21462	90221	255419						0	0	0	0	0	0	0	0	0	0
1	4	4	6	kennel	male	beagle	4	100	nd1.jpg	Neutral Dog	Dog	Neutral	33770	29676	17292	80738	269877						0	0	0	0	0	0	0	0	0	0
1	5	4	6	kennel	male	beagle	4	100	nd10.jpg	Neutral Dog	Dog	Neutral	30251	26798	8988	66037	284647	684.8			684.8	705.87	167.15	0	0	167.15	319.665	1	0	0	1	1	0.416616	-0.0941447	-0.031576	0.290895
1	2	4	6	kennel	male	beagle	4	100	nd2.jpg	Neutral Dog	Dog	Neutral	33058	30842	4897	68797	283094						0	0	0	0	0	0	0	0	0	0
1	6	5	6	kennel	male	beagle	4	100	nd3.jpg	Neutral Dog	Dog	Neutral	40770	38119	11171	90060	260159						0	0	0	0	0	0	0	0	0	0
1	1	5	6	kennel	male	beagle	4	100	nd4.jpg	Neutral Dog	Dog	Neutral	34849	36620	7275	78744	265534						0	0	0	0	0	0	0	0	0	0
1	1	2	6	kennel	male	beagle	4	100	nd5.jpg	Neutral Dog	Dog	Neutral	30879	35688	4795	71362	196390					437.8	0	0	0	0	153.94	0	0	0	0	1	-0.157233	-0.18172	-0.0244157	-0.363369
1	3	6	6	kennel	male	beagle	4	100	nd6.jpg	Neutral Dog	Dog	Neutral	31059	38019	6857	75935	260576					1156.76	0	0	0	0	47.99	0	0	0	0	0	-0.119194	-0.145904	-0.0263148	-0.291412
1	3	2	6	kennel	male	beagle	4	100	nd7.jpg	Neutral Dog	Dog	Neutral	30421	20893	11726	63040	286950						0	0	0	0	0	0	0	0	0	0
1	6	6	6	kennel	male	beagle	4	100	nd9.jpg	Neutral Dog	Dog	Neutral	33063	35696	21462	90221	255419						0	0	0	0	0	0	0	0	0	0
1	4	4	7	kennel	male	beagle	4	100	nd1.jpg	Neutral Dog	Dog	Neutral	33770	29676	17292	80738	269877						0	0	0	0	0	0	0	0	0	0
1	5	4	7	kennel	male	beagle	4	100	nd10.jpg	Neutral Dog	Dog	Neutral	30251	26798	8988	66037	284647					408.945	0	0	0	0	601.995	0	0	0	0	1	-0.106275	-0.0941447	-0.031576	-0.231996
1	2	4	7	kennel	male	beagle	4	100	nd2.jpg	Neutral Dog	Dog	Neutral	33058	30842	4897	68797	283094	268.4			268.4	188.42	150	0	0	150	187.995	0	0	0	0	1	0.68112	-0.108946	-0.0172981	0.554875
1	6	5	7	kennel	male	beagle	4	100	nd3.jpg	Neutral Dog	Dog	Neutral	40770	38119	11171	90060	260159						0	0	0	0	0	0	0	0	0	0
1	1	5	7	kennel	male	beagle	4	100	nd4.jpg	Neutral Dog	Dog	Neutral	34849	36620	7275	78744	265534						0	0	0	0	0	0	0	0	0	0
1	1	2	7	kennel	male	beagle	4	100	nd5.jpg	Neutral Dog	Dog	Neutral	30879	35688	4795	71362	196390					384.35	0	0	0	0	123.91	0	0	0	0	1	-0.157233	-0.18172	-0.0244157	-0.363369
1	3	6	7	kennel	male	beagle	4	100	nd6.jpg	Neutral Dog	Dog	Neutral	31059	38019	6857	75935	260576						0	0	0	0	0	0	0	0	0	0
1	3	2	7	kennel	male	beagle	4	100	nd7.jpg	Neutral Dog	Dog	Neutral	30421	20893	11726	63040	286950						0	0	0	0	0	0	0	0	0	0
1	5	8	7	kennel	male	beagle	4	100	nd8.jpg	Neutral Dog	Dog	Neutral	33888	33457	10180	77525	271347						0	0	0	0	0	0	0	0	0	0
1	6	6	7	kennel	male	beagle	4	100	nd9.jpg	Neutral Dog	Dog	Neutral	33063	35696	21462	90221	255419						0	0	0	0	0	0	0	0	0	0
1	4	4	8	kennel	male	beagle	4	100	nd1.jpg	Neutral Dog	Dog	Neutral	33770	29676	17292	80738	269877	419.5	3.6		3.6	3.62	40	51.95	0	91.95	468.92	0	1	0	1	1	-0.0398287	0.000825284	-0.0640736	-0.103077
1	5	4	8	kennel	male	beagle	4	100	nd10.jpg	Neutral Dog	Dog	Neutral	30251	26798	8988	66037	284647						0	0	0	0	0	0	0	0	0	0
1	2	4	8	kennel	male	beagle	4	100	nd2.jpg	Neutral Dog	Dog	Neutral	33058	30842	4897	68797	283094	258.8			258.8	258.77	275.95	0	0	275.95	399.965	1	0	0	1	1	0.573161	-0.108946	-0.0172981	0.446917
1	6	5	8	kennel	male	beagle	4	100	nd3.jpg	Neutral Dog	Dog	Neutral	40770	38119	11171	90060	260159					374.84	0	0	0	0	525.965	0	0	0	0	1	-0.156712	-0.146522	-0.0429391	-0.346173
1	1	5	8	kennel	male	beagle	4	100	nd4.jpg	Neutral Dog	Dog	Neutral	34849	36620	7275	78744	265534	1415.8			1415.8	1415.78	50	0	0	50	50.005	1	0	0	1	1	0.868659	-0.137911	-0.0273976	0.70335
1	1	2	8	kennel	male	beagle	4	100	nd5.jpg	Neutral Dog	Dog	Neutral	30879	35688	4795	71362	196390					190.21	0	0	0	0	326.005	0	0	0	0	1	-0.157233	-0.18172	-0.0244157	-0.363369
1	3	6	8	kennel	male	beagle	4	100	nd6.jpg	Neutral Dog	Dog	Neutral	31059	38019	6857	75935	260576		181.4		181.4	7.48	0	608.05	0	608.05	1385.93	0	0	0	0	1	-0.119194	0.292827	-0.0263148	0.147319
1	3	2	8	kennel	male	beagle	4	100	nd7.jpg	Neutral Dog	Dog	Neutral	30421	20893	11726	63040	286950					481.4	0	0	0	0	357.915	0	0	0	0	1	-0.106015	-0.0728106	-0.0408643	-0.21969
1	5	8	8	kennel	male	beagle	4	100	nd8.jpg	Neutral Dog	Dog	Neutral	33888	33457	10180	77525	271347	649.6	921.6	633.59	633.59	589.595	57.95	157.95	231.98	447.88	497.875	0	0	1	1	1	-0.00849338	0.193949	0.428424	0.613879
1	6	6	8	kennel	male	beagle	4	100	nd9.jpg	Neutral Dog	Dog	Neutral	33063	35696	21462	90221	255419	232.9	220.9		220.9	0.96	42	76	0	118	304	0	0	0	0	1	0.00871177	0.110245	-0.0840266	0.0349305
1	4	4	9	kennel	bitch	beagle	4	100	nd1.jpg	Neutral Dog	Dog	Neutral	33770	29676	17292	80738	269877	840.8			840.8	264.91	132	0	0	132	383.925	0	0	0	0	1	0.218686	-0.109961	-0.0640736	0.0446512
1	5	4	9	kennel	bitch	beagle	4	100	nd10.jpg	Neutral Dog	Dog	Neutral	30251	26798	8988	66037	284647			828.66	828.66	400.78	0	0	40	40	162	0	0	0	0	1	-0.106275	-0.0941447	0.215338	0.0149175
1	2	4	9	kennel	bitch	beagle	4	100	nd2.jpg	Neutral Dog	Dog	Neutral	33058	30842	4897	68797	283094	637.4	371.45		371.45	275.46	88	269.95	0	357.95	438	0	1	0	1	1	0.0841393	0.507378	-0.0172981	0.574219
1	6	5	9	kennel	bitch	beagle	4	100	nd3.jpg	Neutral Dog	Dog	Neutral	40770	38119	11171	90060	260159		1313.6		1313.6	431.73	0	38	0	38	269.93	0	0	0	0	1	-0.156712	-0.0057447	-0.0429391	-0.205396
1	1	5	9	kennel	bitch	beagle	4	100	nd4.jpg	Neutral Dog	Dog	Neutral	34849	36620	7275	78744	265534	569.5	355.45		355.45	355.475	111.95	589.95	0	701.9	895.81	0	1	0	1	1	-0.0062705	0.520655	-0.0273976	0.486987
1	1	2	9	kennel	bitch	beagle	4	100	nd5.jpg	Neutral Dog	Dog	Neutral	30879	35688	4795	71362	196390		459.6		459.6	409.6	0	975.85	0	975.85	1023.86	0	1	0	1	1	-0.157233	0.771389	-0.0244157	0.58974
1	3	6	9	kennel	bitch	beagle	4	100	nd6.jpg	Neutral Dog	Dog	Neutral	31059	38019	6857	75935	260576					1281.02	0	0	0	0	117.975	0	0	0	0	0	-0.119194	-0.145904	-0.0263148	-0.291412
1	3	2	9	kennel	bitch	beagle	4	100	nd7.jpg	Neutral Dog	Dog	Neutral	30421	20893	11726	63040	286950						0	0	0	0	0	0	0	0	0	0
1	5	8	9	kennel	bitch	beagle	4	100	nd8.jpg	Neutral Dog	Dog	Neutral	33888	33457	10180	77525	271347						0	0	0	0	0	0	0	0	0	0
1	6	6	9	kennel	bitch	beagle	4	100	nd9.jpg	Neutral Dog	Dog	Neutral	33063	35696	21462	90221	255419						0	0	0	0	0	0	0	0	0	0
1	4	4	10	pet	bitch	Swedish vallhund	5	100	nd1.jpg	Neutral Dog	Dog	Neutral	33770	29676	17292	80738	269877	276.9	412.9		276.9	0.97	154	550	0	704	1245.97	1	0	0	1	1	-0.00153309	0.33146	-0.0640736	0.265853
1	5	4	10	pet	bitch	Swedish vallhund	5	100	nd10.jpg	Neutral Dog	Dog	Neutral	30251	26798	8988	66037	284647					416.6	0	0	0	0	100.06	0	0	0	0	1	-0.106275	-0.0941447	-0.031576	-0.231996
1	2	4	10	pet	bitch	Swedish vallhund	5	100	nd2.jpg	Neutral Dog	Dog	Neutral	33058	30842	4897	68797	283094	853.9	1329.9		853.9	286.07	233.95	94	0	327.95	579.895	0	0	0	0	0	0.286661	0.0531522	-0.0172981	0.322515
1	6	5	10	pet	bitch	Swedish vallhund	5	100	nd3.jpg	Neutral Dog	Dog	Neutral	40770	38119	11171	90060	260159	130.6			130.6	200.525	170	0	0	170	505.96	0	0	0	0	1	0.179283	-0.146522	-0.0429391	-0.010178
1	1	5	10	pet	bitch	Swedish vallhund	5	100	nd4.jpg	Neutral Dog	Dog	Neutral	34849	36620	7275	78744	265534		2.2		2.2	2.18	0	743.85	0	743.85	743.875	0	1	0	1	1	-0.131241	0.862056	-0.0273976	0.703417
1	1	2	10	pet	bitch	Swedish vallhund	5	100	nd5.jpg	Neutral Dog	Dog	Neutral	30879	35688	4795	71362	196390	594	2.1		2.1	2.11	275.95	667.85	0	943.8	1323.71	0	1	0	1	1	0.0512341	0.322809	-0.0244157	0.349627
1	3	6	10	pet	bitch	Swedish vallhund	5	100	nd6.jpg	Neutral Dog	Dog	Neutral	31059	38019	6857	75935	260576						0	0	0	0	0	0	0	0	0	0
1	3	2	10	pet	bitch	Swedish vallhund	5	100	nd7.jpg	Neutral Dog	Dog	Neutral	30421	20893	11726	63040	286950					323.83	0	0	0	0	62	0	0	0	0	0	-0.106015	-0.0728106	-0.0408643	-0.21969
1	5	8	10	pet	bitch	Swedish vallhund	5	100	nd8.jpg	Neutral Dog	Dog	Neutral	33888	33457	10180	77525	271347						0	0	0	0	0	0	0	0	0	0
1	6	6	10	pet	bitch	Swedish vallhund	5	100	nd9.jpg	Neutral Dog	Dog	Neutral	33063	35696	21462	90221	255419	376.4	324.4	704.35	324.4	188.37	131.95	363.95	51.945	547.845	625.795	0	1	0	1	1	0.0814057	0.441826	-0.00102022	0.522211
1	4	4	11	pet	bitch	border collie	5	90	nd1.jpg	Neutral Dog	Dog	Neutral	33770	29676	17292	80738	269877					830.77	0	0	0	0	307.945	0	0	0	0	1	-0.125131	-0.109961	-0.0640736	-0.299166
1	2	4	11	pet	bitch	border collie	5	90	nd2.jpg	Neutral Dog	Dog	Neutral	33058	30842	4897	68797	283094	48.6			48.6	48.57	51.25	0	0	51.25	51.27	1	0	0	1	1	0.882836	-0.108946	-0.0172981	0.756592
1	6	5	11	pet	bitch	border collie	5	90	nd3.jpg	Neutral Dog	Dog	Neutral	40770	38119	11171	90060	260159						0	0	0	0	0	0	0	0	0	0
1	1	5	11	pet	bitch	border collie	5	90	nd4.jpg	Neutral Dog	Dog	Neutral	34849	36620	7275	78744	265534						0	0	0	0	0	0	0	0	0	0
1	1	2	11	pet	bitch	border collie	5	90	nd5.jpg	Neutral Dog	Dog	Neutral	30879	35688	4795	71362	196390						0	0	0	0	0	0	0	0	0	0
1	3	6	11	pet	bitch	border collie	5	90	nd6.jpg	Neutral Dog	Dog	Neutral	31059	38019	6857	75935	260576		4.6		4.6	376.57	0	60	0	60	415.9	0	1	0	1	1	-0.119194	-0.00163824	-0.0263148	-0.147147
1	3	2	11	pet	bitch	border collie	5	90	nd7.jpg	Neutral Dog	Dog	Neutral	30421	20893	11726	63040	286950						0	0	0	0	0	0	0	0	0	0
1	6	6	11	pet	bitch	border collie	5	90	nd9.jpg	Neutral Dog	Dog	Neutral	33063	35696	21462	90221	255419						0	0	0	0	0	0	0	0	0	0
1	4	4	12	pet	bitch	great Pyrenees	6	100	nd1.jpg	Neutral Dog	Dog	Neutral	33770	29676	17292	80738	269877					220.465	0	0	0	0	507.955	0	0	0	0	1	-0.125131	-0.109961	-0.0640736	-0.299166
1	5	4	12	pet	bitch	great Pyrenees	6	100	nd10.jpg	Neutral Dog	Dog	Neutral	30251	26798	8988	66037	284647					0.08	0	0	0	0	197.94	0	0	0	0	1	-0.106275	-0.0941447	-0.031576	-0.231996
1	2	4	12	pet	bitch	great Pyrenees	6	100	nd2.jpg	Neutral Dog	Dog	Neutral	33058	30842	4897	68797	283094		595.6		595.6	595.63	0	126	0	126	126.005	0	0	0	0	0	-0.116774	0.891014	-0.0172981	0.756942
1	6	5	12	pet	bitch	great Pyrenees	6	100	nd3.jpg	Neutral Dog	Dog	Neutral	40770	38119	11171	90060	260159	185.5	661.5		185.5	163.5	174.05	46	0	220.05	738.04	0	0	0	0	1	0.0791155	-0.0841947	-0.0429391	-0.0480183
1	1	5	12	pet	bitch	great Pyrenees	6	100	nd4.jpg	Neutral Dog	Dog	Neutral	34849	36620	7275	78744	265534	244.5			244.5	244.49	467.6	0	0	467.6	541.595	0	0	0	0	0	0.732135	-0.137911	-0.0273976	0.566826
1	1	2	12	pet	bitch	great Pyrenees	6	100	nd5.jpg	Neutral Dog	Dog	Neutral	30879	35688	4795	71362	196390					268.33	0	0	0	0	575.955	0	0	0	0	1	-0.157233	-0.18172	-0.0244157	-0.363369
1	3	6	12	pet	bitch	great Pyrenees	6	100	nd6.jpg	Neutral Dog	Dog	Neutral	31059	38019	6857	75935	260576		271.3		271.3	271.3	0	64	0	64	64	0	1	0	1	1	-0.119194	0.854096	-0.0263148	0.708588
1	3	2	12	pet	bitch	great Pyrenees	6	100	nd7.jpg	Neutral Dog	Dog	Neutral	30421	20893	11726	63040	286950						0	0	0	0	0	0	0	0	0	0
1	5	8	12	pet	bitch	great Pyrenees	6	100	nd8.jpg	Neutral Dog	Dog	Neutral	33888	33457	10180	77525	271347					1261.8	0	0	0	0	59.995	0	0	0	0	1	-0.124888	-0.1233	-0.0375165	-0.285704
1	6	6	12	pet	bitch	great Pyrenees	6	100	nd9.jpg	Neutral Dog	Dog	Neutral	33063	35696	21462	90221	255419	751.5			751.5	433.4	259.95	0	0	259.95	534.085	0	0	0	0	0	0.357274	-0.139755	-0.0840266	0.133493
1	4	4	13	pet	bitch	Beauce shepherd	3.5	100	nd1.jpg	Neutral Dog	Dog	Neutral	33770	29676	17292	80738	269877	586.9			586.9	2.93	79.95	0	0	79.95	171.96	0	0	0	0	1	0.339803	-0.109961	-0.0640736	0.165768
1	5	4	13	pet	bitch	Beauce shepherd	3.5	100	nd10.jpg	Neutral Dog	Dog	Neutral	30251	26798	8988	66037	284647					402.33	0	0	0	0	69.985	0	0	0	0	1	-0.106275	-0.0941447	-0.031576	-0.231996
1	2	4	13	pet	bitch	Beauce shepherd	3.5	100	nd2.jpg	Neutral Dog	Dog	Neutral	33058	30842	4897	68797	283094	229.4			229.4	1.44	75.95	0	0	75.95	179.94	0	0	0	0	1	0.305311	-0.108946	-0.0172981	0.179067
1	6	5	13	pet	bitch	Beauce shepherd	3.5	100	nd3.jpg	Neutral Dog	Dog	Neutral	40770	38119	11171	90060	260159	470.2		1126.08	470.2	470.21	154	0	38	192	192.01	1	0	0	1	1	0.64533	-0.146522	0.154967	0.653775
1	1	5	13	pet	bitch	Beauce shepherd	3.5	100	nd4.jpg	Neutral Dog	Dog	Neutral	34849	36620	7275	78744	265534					10.14	0	0	0	0	619.97	0	0	0	0	1	-0.131241	-0.137911	-0.0273976	-0.29655
1	1	2	13	pet	bitch	Beauce shepherd	3.5	100	nd5.jpg	Neutral Dog	Dog	Neutral	30879	35688	4795	71362	196390	22.3	936.2		22.3	528.255	121.9	510	0	631.9	897.81	1	0	0	1	1	-0.0214582	0.386329	-0.0244157	0.340455
1	3	6	13	pet	bitch	Beauce shepherd	3.5	100	nd6.jpg	Neutral Dog	Dog	Neutral	31059	38019	6857	75935	260576		1110.9		1110.9	1110.86	0	160	0	160	160.02	0	1	0	1	1	-0.119194	0.853971	-0.0263148	0.708463
1	3	2	13	pet	bitch	Beauce shepherd	3.5	100	nd7.jpg	Neutral Dog	Dog	Neutral	30421	20893	11726	63040	286950	233.7			233.7	233.67	135.95	0	0	135.95	539.95	1	0	0	1	0	0.145768	-0.0728106	-0.0408643	0.0320927
1	5	8	13	pet	bitch	Beauce shepherd	3.5	100	nd8.jpg	Neutral Dog	Dog	Neutral	33888	33457	10180	77525	271347						0	0	0	0	0	0	0	0	0	0
1	6	6	13	pet	bitch	Beauce shepherd	3.5	100	nd9.jpg	Neutral Dog	Dog	Neutral	33063	35696	21462	90221	255419	204	76		76	139.965	334	348	0	682	811.925	0	1	0	1	1	0.281922	0.288856	-0.0840266	0.486752
1	4	4	14	pet	bitch	hovawart	5.5	100	nd1.jpg	Neutral Dog	Dog	Neutral	33770	29676	17292	80738	269877	903.8			903.8	891.82	62	0	0	62	595.835	0	0	0	0	0	-0.0210754	-0.109961	-0.0640736	-0.19511
1	5	4	14	pet	bitch	hovawart	5.5	100	nd10.jpg	Neutral Dog	Dog	Neutral	30251	26798	8988	66037	284647	733.5	305.5		305.5	443.5	385.95	176	0	561.95	1025.86	0	1	0	1	1	0.269947	0.0774195	-0.031576	0.315791
1	2	4	14	pet	bitch	hovawart	5.5	100	nd2.jpg	Neutral Dog	Dog	Neutral	33058	30842	4897	68797	283094	272.2			272.2	122.16	655.9	0	0	655.9	1341.83	1	0	0	1	1	0.372038	-0.108946	-0.0172981	0.245794
1	6	5	14	pet	bitch	hovawart	5.5	100	nd3.jpg	Neutral Dog	Dog	Neutral	40770	38119	11171	90060	260159	496.7			496.7	460.675	507.95	0	0	507.95	1049.88	1	0	0	1	1	0.327105	-0.146522	-0.0429391	0.137644
1	1	5	14	pet	bitch	hovawart	5.5	100	nd4.jpg	Neutral Dog	Dog	Neutral	34849	36620	7275	78744	265534	521.2			521.2	1.17	385.95	0	0	385.95	1475.81	0	0	0	0	1	0.130276	-0.137911	-0.0273976	-0.0350322
1	1	2	14	pet	bitch	hovawart	5.5	100	nd5.jpg	Neutral Dog	Dog	Neutral	30879	35688	4795	71362	196390	3.9			3.9	3.94	713.95	0	0	713.95	813.93	1	0	0	1	1	0.719931	-0.18172	-0.0244157	0.513795
1	3	6	14	pet	bitch	hovawart	5.5	100	nd6.jpg	Neutral Dog	Dog	Neutral	31059	38019	6857	75935	260576	221.5			221.5	757.44	285.95	0	0	285.95	377.925	0	0	0	0	1	0.637438	-0.145904	-0.0263148	0.46522
1	3	2	14	pet	bitch	hovawart	5.5	100	nd7.jpg	Neutral Dog	Dog	Neutral	30421	20893	11726	63040	286950	1091.5		371.48	371.48	423.48	46	0	44	90	692.035	0	0	0	0	0	-0.0395444	-0.0728106	0.0227163	-0.0896386
1	5	8	14	pet	bitch	hovawart	5.5	100	nd8.jpg	Neutral Dog	Dog	Neutral	33888	33457	10180	77525	271347		769.25	677.21	677.21	249.35	0	645.95	272.005	917.955	1181.78	0	1	0	1	1	-0.124888	0.423289	0.192648	0.491049
1	6	6	14	pet	bitch	hovawart	5.5	100	nd9.jpg	Neutral Dog	Dog	Neutral	33063	35696	21462	90221	255419						0	0	0	0	0	0	0	0	0	0
1	4	4	15	pet	bitch	rough collie	2	100	nd1.jpg	Neutral Dog	Dog	Neutral	33770	29676	17292	80738	269877						0	0	0	0	0	0	0	0	0	0
1	5	4	15	pet	bitch	rough collie	2	100	nd10.jpg	Neutral Dog	Dog	Neutral	30251	26798	8988	66037	284647		1391		1391	1167.03	0	124	0	124	314.015	0	0	0	0	1	-0.106275	0.300741	-0.031576	0.162889
1	2	4	15	pet	bitch	rough collie	2	100	nd2.jpg	Neutral Dog	Dog	Neutral	33058	30842	4897	68797	283094	0.5			0.5	0.49	168.05	0	0	168.05	168.05	1	0	0	1	1	0.883226	-0.108946	-0.0172981	0.756982
1	6	5	15	pet	bitch	rough collie	2	100	nd3.jpg	Neutral Dog	Dog	Neutral	40770	38119	11171	90060	260159					1033.82	0	0	0	0	315.94	0	0	0	0	1	-0.156712	-0.146522	-0.0429391	-0.346173
1	1	5	15	pet	bitch	rough collie	2	100	nd4.jpg	Neutral Dog	Dog	Neutral	34849	36620	7275	78744	265534	545	445	740.95	445	494.97	52	187.35	116.005	355.355	549.325	0	1	0	1	1	-0.0365796	0.203144	0.18378	0.350344
1	3	6	15	pet	bitch	rough collie	2	100	nd6.jpg	Neutral Dog	Dog	Neutral	31059	38019	6857	75935	260576					729.09	0	0	0	0	40	0	0	0	0	1	-0.119194	-0.145904	-0.0263148	-0.291412
1	3	2	15	pet	bitch	rough collie	2	100	nd7.jpg	Neutral Dog	Dog	Neutral	30421	20893	11726	63040	286950					1043.93	0	0	0	0	90	0	0	0	0	0	-0.106015	-0.0728106	-0.0408643	-0.21969
1	6	6	15	pet	bitch	rough collie	2	100	nd9.jpg	Neutral Dog	Dog	Neutral	33063	35696	21462	90221	255419	883.5	307.5	307.5	307.5	307.5	303.95	256	48	607.95	607.935	0	1	0	1	1	0.370525	0.281343	-0.00507083	0.646797
1	4	4	16	pet	male	lagotto romagnolo	3.5	80	nd1.jpg	Neutral Dog	Dog	Neutral	33770	29676	17292	80738	269877	1377.3			1377.3	137.39	140	0	0	140	1207.9	0	0	0	0	1	-0.00922744	-0.109961	-0.0640736	-0.183262
1	5	4	16	pet	male	lagotto romagnolo	3.5	80	nd10.jpg	Neutral Dog	Dog	Neutral	30251	26798	8988	66037	284647	769.4			769.4	329.49	303.9	0	0	303.9	875.78	0	0	0	0	1	0.240729	-0.0941447	-0.031576	0.115009
1	2	4	16	pet	male	lagotto romagnolo	3.5	80	nd2.jpg	Neutral Dog	Dog	Neutral	33058	30842	4897	68797	283094					1.48	0	0	0	0	1487.86	0	0	0	0	1	-0.116774	-0.108946	-0.0172981	-0.243018
1	6	5	16	pet	male	lagotto romagnolo	3.5	80	nd3.jpg	Neutral Dog	Dog	Neutral	40770	38119	11171	90060	260159					25.48	0	0	0	0	92.04	0	0	0	0	1	-0.156712	-0.146522	-0.0429391	-0.346173
1	1	5	16	pet	male	lagotto romagnolo	3.5	80	nd4.jpg	Neutral Dog	Dog	Neutral	34849	36620	7275	78744	265534					0.06	0	0	0	0	1507.79	0	0	0	0	1	-0.131241	-0.137911	-0.0273976	-0.29655
1	1	2	16	pet	male	lagotto romagnolo	3.5	80	nd5.jpg	Neutral Dog	Dog	Neutral	30879	35688	4795	71362	196390					1.77	0	0	0	0	1335.98	0	0	0	0	1	-0.157233	-0.18172	-0.0244157	-0.363369
1	3	6	16	pet	male	lagotto romagnolo	3.5	80	nd6.jpg	Neutral Dog	Dog	Neutral	31059	38019	6857	75935	260576	807.5			807.5	11.54	699.8	0	0	699.8	1407.72	0	0	0	0	1	0.377922	-0.145904	-0.0263148	0.205704
1	3	2	16	pet	male	lagotto romagnolo	3.5	80	nd7.jpg	Neutral Dog	Dog	Neutral	30421	20893	11726	63040	286950	369			369	240.98	187.9	0	0	187.9	491.72	0	0	0	0	0	0.276113	-0.0728106	-0.0408643	0.162438
1	5	8	16	pet	male	lagotto romagnolo	3.5	80	nd8.jpg	Neutral Dog	Dog	Neutral	33888	33457	10180	77525	271347		353.2		353.2	245.19	0	963.9	0	963.9	1047.94	0	0	0	0	1	-0.124888	0.796505	-0.0375165	0.6341
1	4	4	17	pet	bitch	Beauce shepherd	1.5	100	nd1.jpg	Neutral Dog	Dog	Neutral	33770	29676	17292	80738	269877						0	0	0	0	0	0	0	0	0	0
1	5	4	17	pet	bitch	Beauce shepherd	1.5	100	nd10.jpg	Neutral Dog	Dog	Neutral	30251	26798	8988	66037	284647						0	0	0	0	0	0	0	0	0	0
1	2	4	17	pet	bitch	Beauce shepherd	1.5	100	nd2.jpg	Neutral Dog	Dog	Neutral	33058	30842	4897	68797	283094					457.73	0	0	0	0	87.975	0	0	0	0	1	-0.116774	-0.108946	-0.0172981	-0.243018
1	6	5	17	pet	bitch	Beauce shepherd	1.5	100	nd3.jpg	Neutral Dog	Dog	Neutral	40770	38119	11171	90060	260159					1012.92	0	0	0	0	50	0	0	0	0	1	-0.156712	-0.146522	-0.0429391	-0.346173
1	1	5	17	pet	bitch	Beauce shepherd	1.5	100	nd4.jpg	Neutral Dog	Dog	Neutral	34849	36620	7275	78744	265534					1403.5	0	0	0	0	44.02	0	0	0	0	1	-0.131241	-0.137911	-0.0273976	-0.29655
1	1	2	17	pet	bitch	Beauce shepherd	1.5	100	nd5.jpg	Neutral Dog	Dog	Neutral	30879	35688	4795	71362	196390		1326.3		1326.3	1326.25	0	54	0	54	54	0	1	0	1	1	-0.157233	0.81828	-0.0244157	0.636631
1	3	6	17	pet	bitch	Beauce shepherd	1.5	100	nd6.jpg	Neutral Dog	Dog	Neutral	31059	38019	6857	75935	260576		1145.7		1145.7	157.87	0	78	0	78	226	0	0	0	0	1	-0.119194	0.199229	-0.0263148	0.0537206
1	3	2	17	pet	bitch	Beauce shepherd	1.5	100	nd7.jpg	Neutral Dog	Dog	Neutral	30421	20893	11726	63040	286950					187.89	0	0	0	0	41.94	0	0	0	0	0	-0.106015	-0.0728106	-0.0408643	-0.21969
1	5	8	17	pet	bitch	Beauce shepherd	1.5	100	nd8.jpg	Neutral Dog	Dog	Neutral	33888	33457	10180	77525	271347					155.63	0	0	0	0	627.965	0	0	0	0	1	-0.124888	-0.1233	-0.0375165	-0.285704
1	6	6	17	pet	bitch	Beauce shepherd	1.5	100	nd9.jpg	Neutral Dog	Dog	Neutral	33063	35696	21462	90221	255419					344.69	0	0	0	0	40	0	0	0	0	1	-0.129446	-0.139755	-0.0840266	-0.353227
1	4	4	18	pet	bitch	mixed	1	100	nd1.jpg	Neutral Dog	Dog	Neutral	33770	29676	17292	80738	269877					1293.55	0	0	0	0	48	0	0	0	0	0	-0.125131	-0.109961	-0.0640736	-0.299166
1	5	4	18	pet	bitch	mixed	1	100	nd10.jpg	Neutral Dog	Dog	Neutral	30251	26798	8988	66037	284647		1.1		1.1	1.14	0	565.6	0	565.6	757.49	0	1	0	1	1	-0.106275	0.652532	-0.031576	0.51468
1	2	4	18	pet	bitch	mixed	1	100	nd2.jpg	Neutral Dog	Dog	Neutral	33058	30842	4897	68797	283094	476.9	364.6		364.6	370.61	85.85	46	0	131.85	213.85	0	1	0	1	1	0.284676	0.106158	-0.0172981	0.373535
1	6	5	18	pet	bitch	mixed	1	100	nd3.jpg	Neutral Dog	Dog	Neutral	40770	38119	11171	90060	260159	3.8			3.8	3.75	401.85	0	0	401.85	693.8	1	0	0	1	1	0.42249	-0.146522	-0.0429391	0.233029
1	1	5	18	pet	bitch	mixed	1	100	nd4.jpg	Neutral Dog	Dog	Neutral	34849	36620	7275	78744	265534					0.53	0	0	0	0	379.87	0	0	0	0	1	-0.131241	-0.137911	-0.0273976	-0.29655
1	1	2	18	pet	bitch	mixed	1	100	nd5.jpg	Neutral Dog	Dog	Neutral	30879	35688	4795	71362	196390	143.2	515.1		143.2	143.25	176	493.95	0	669.95	669.945	0	0	0	0	0	0.105475	0.555579	-0.0244157	0.636639
1	3	6	18	pet	bitch	mixed	1	100	nd6.jpg	Neutral Dog	Dog	Neutral	31059	38019	6857	75935	260576	21.4			21.4	21.36	729.95	0	0	729.95	729.945	1	0	0	1	1	0.880813	-0.145904	-0.0263148	0.708595
1	3	2	18	pet	bitch	mixed	1	100	nd7.jpg	Neutral Dog	Dog	Neutral	30421	20893	11726	63040	286950						0	0	0	0	0	0	0	0	0	0
1	5	8	18	pet	bitch	mixed	1	100	nd8.jpg	Neutral Dog	Dog	Neutral	33888	33457	10180	77525	271347						0	0	0	0	0	0	0	0	0	0
1	6	6	18	pet	bitch	mixed	1	100	nd9.jpg	Neutral Dog	Dog	Neutral	33063	35696	21462	90221	255419		1417.2		1417.2	445.3	0	50	0	50	853.91	0	0	0	0	1	-0.129446	-0.0812005	-0.0840266	-0.294673
1	4	4	19	pet	male	Welsh corgi	6.5	100	nd1.jpg	Neutral Dog	Dog	Neutral	33770	29676	17292	80738	269877		716.6		716.6	332.49	0	191.8	0	191.8	443.81	0	0	0	0	1	-0.125131	0.322206	-0.0640736	0.133001
1	2	4	19	pet	male	Welsh corgi	6.5	100	nd2.jpg	Neutral Dog	Dog	Neutral	33058	30842	4897	68797	283094					639.02	0	0	0	0	339.91	0	0	0	0	0	-0.116774	-0.108946	-0.0172981	-0.243018
1	6	5	19	pet	male	Welsh corgi	6.5	100	nd3.jpg	Neutral Dog	Dog	Neutral	40770	38119	11171	90060	260159	2.5	1334.4		2.5	2.48	1319.9	180	0	1499.9	1499.87	1	0	0	1	1	0.723298	-0.0265115	-0.0429391	0.653847
1	1	5	19	pet	male	Welsh corgi	6.5	100	nd4.jpg	Neutral Dog	Dog	Neutral	34849	36620	7275	78744	265534					10.56	0	0	0	0	1391.92	0	0	0	0	1	-0.131241	-0.137911	-0.0273976	-0.29655
1	3	6	19	pet	male	Welsh corgi	6.5	100	nd6.jpg	Neutral Dog	Dog	Neutral	31059	38019	6857	75935	260576					68.52	0	0	0	0	895.89	0	0	0	0	1	-0.119194	-0.145904	-0.0263148	-0.291412
1	3	2	19	pet	male	Welsh corgi	6.5	100	nd7.jpg	Neutral Dog	Dog	Neutral	30421	20893	11726	63040	286950					330.95	0	0	0	0	1168.1	0	0	0	0	0	-0.106015	-0.0728106	-0.0408643	-0.21969
1	6	6	19	pet	male	Welsh corgi	6.5	100	nd9.jpg	Neutral Dog	Dog	Neutral	33063	35696	21462	90221	255419	121.5	1.5		1.5	1.48	700	752	0	1452	1451.98	0	1	0	1	1	0.352654	0.378159	-0.0840266	0.646786
1	4	4	20	pet	male	border collie	6.5	90	nd1.jpg	Neutral Dog	Dog	Neutral	33770	29676	17292	80738	269877			244.66	244.66	244.66	0	0	254.005	254.005	254.005	0	0	1	1	1	-0.125131	-0.109961	0.935926	0.700834
1	5	4	20	pet	male	border collie	6.5	90	nd10.jpg	Neutral Dog	Dog	Neutral	30251	26798	8988	66037	284647	444.4			444.4	444.36	206	0	0	206	309.98	0	0	0	0	0	0.558284	-0.0941447	-0.031576	0.432563
1	2	4	20	pet	male	border collie	6.5	90	nd2.jpg	Neutral Dog	Dog	Neutral	33058	30842	4897	68797	283094						0	0	0	0	0	0	0	0	0	0
1	6	5	20	pet	male	border collie	6.5	90	nd3.jpg	Neutral Dog	Dog	Neutral	40770	38119	11171	90060	260159	308	848		308	307.97	120	279.9	0	399.9	545.895	0	0	0	0	0	0.0631106	0.366214	-0.0429391	0.386386
1	1	5	20	pet	male	border collie	6.5	90	nd4.jpg	Neutral Dog	Dog	Neutral	34849	36620	7275	78744	265534	1			1	1.02	46	0	0	46	451.935	1	0	0	1	1	-0.0294566	-0.137911	-0.0273976	-0.194765
1	1	2	20	pet	male	border collie	6.5	90	nd5.jpg	Neutral Dog	Dog	Neutral	30879	35688	4795	71362	196390	345.4			345.4	209.48	48	0	0	48	221.975	0	0	0	0	1	0.0590075	-0.18172	-0.0244157	-0.147128
1	3	6	20	pet	male	border collie	6.5	90	nd6.jpg	Neutral Dog	Dog	Neutral	31059	38019	6857	75935	260576					63.73	0	0	0	0	667.95	0	0	0	0	1	-0.119194	-0.145904	-0.0263148	-0.291412
1	3	2	20	pet	male	border collie	6.5	90	nd7.jpg	Neutral Dog	Dog	Neutral	30421	20893	11726	63040	286950					265.57	0	0	0	0	136.035	0	0	0	0	0	-0.106015	-0.0728106	-0.0408643	-0.21969
1	5	8	20	pet	male	border collie	6.5	90	nd8.jpg	Neutral Dog	Dog	Neutral	33888	33457	10180	77525	271347						0	0	0	0	0	0	0	0	0	0
1	6	6	20	pet	male	border collie	6.5	90	nd9.jpg	Neutral Dog	Dog	Neutral	33063	35696	21462	90221	255419		2.7		2.7	2.74	0	135.9	0	135.9	729.9	0	1	0	1	1	-0.129446	0.0464352	-0.0840266	-0.167038
1	4	4	21	pet	male	hovawart	5	100	nd1.jpg	Neutral Dog	Dog	Neutral	33770	29676	17292	80738	269877					145.38	0	0	0	0	113.975	0	0	0	0	1	-0.125131	-0.109961	-0.0640736	-0.299166
1	5	4	21	pet	male	hovawart	5	100	nd10.jpg	Neutral Dog	Dog	Neutral	30251	26798	8988	66037	284647	1114.5			1114.5	1114.5	197.95	0	0	197.95	197.945	0	0	0	0	0	0.89375	-0.0941447	-0.031576	0.768029
1	2	4	21	pet	male	hovawart	5	100	nd2.jpg	Neutral Dog	Dog	Neutral	33058	30842	4897	68797	283094						0	0	0	0	0	0	0	0	0	0
1	6	5	21	pet	male	hovawart	5	100	nd3.jpg	Neutral Dog	Dog	Neutral	40770	38119	11171	90060	260159					385.5	0	0	0	0	337.97	0	0	0	0	0	-0.156712	-0.146522	-0.0429391	-0.346173
1	1	2	21	pet	male	hovawart	5	100	nd5.jpg	Neutral Dog	Dog	Neutral	30879	35688	4795	71362	196390	354.3	430.3		354.3	354.305	135.95	201.95	0	337.9	445.93	1	0	0	1	1	0.147635	0.271154	-0.0244157	0.394373
1	3	6	21	pet	male	hovawart	5	100	nd6.jpg	Neutral Dog	Dog	Neutral	31059	38019	6857	75935	260576						0	0	0	0	0	0	0	0	0	0
1	3	2	21	pet	male	hovawart	5	100	nd7.jpg	Neutral Dog	Dog	Neutral	30421	20893	11726	63040	286950						0	0	0	0	0	0	0	0	0	0
1	5	8	21	pet	male	hovawart	5	100	nd8.jpg	Neutral Dog	Dog	Neutral	33888	33457	10180	77525	271347	957.4			957.4	173.435	555.9	0	0	555.9	1197.83	0	0	0	0	1	0.339201	-0.1233	-0.0375165	0.178385
1	6	6	21	pet	male	hovawart	5	100	nd9.jpg	Neutral Dog	Dog	Neutral	33063	35696	21462	90221	255419					657.41	0	0	0	0	203.98	0	0	0	0	0	-0.129446	-0.139755	-0.0840266	-0.353227
1	4	4	22	pet	bitch	border collie	8	100	nd1.jpg	Neutral Dog	Dog	Neutral	33770	29676	17292	80738	269877						0	0	0	0	0	0	0	0	0	0
1	5	4	22	pet	bitch	border collie	8	100	nd10.jpg	Neutral Dog	Dog	Neutral	30251	26798	8988	66037	284647						0	0	0	0	0	0	0	0	0	0
1	2	4	22	pet	bitch	border collie	8	100	nd2.jpg	Neutral Dog	Dog	Neutral	33058	30842	4897	68797	283094						0	0	0	0	0	0	0	0	0	0
1	6	5	22	pet	bitch	border collie	8	100	nd3.jpg	Neutral Dog	Dog	Neutral	40770	38119	11171	90060	260159	633.6			633.6	633.59	62	0	0	62	62	1	0	0	1	1	0.843288	-0.146522	-0.0429391	0.653827
1	1	5	22	pet	bitch	border collie	8	100	nd4.jpg	Neutral Dog	Dog	Neutral	34849	36620	7275	78744	265534					1129.31	0	0	0	0	52	0	0	0	0	0	-0.131241	-0.137911	-0.0273976	-0.29655
1	1	2	22	pet	bitch	border collie	8	100	nd5.jpg	Neutral Dog	Dog	Neutral	30879	35688	4795	71362	196390	2.5	94.4		2.5	2.49	44	38	0	82	81.98	1	0	0	1	1	0.379483	0.281808	-0.0244157	0.636875
1	3	6	22	pet	bitch	border collie	8	100	nd6.jpg	Neutral Dog	Dog	Neutral	31059	38019	6857	75935	260576						0	0	0	0	0	0	0	0	0	0
1	3	2	22	pet	bitch	border collie	8	100	nd7.jpg	Neutral Dog	Dog	Neutral	30421	20893	11726	63040	286950					426.6	0	0	0	0	41.94	0	0	0	0	0	-0.106015	-0.0728106	-0.0408643	-0.21969
1	5	8	22	pet	bitch	border collie	8	100	nd8.jpg	Neutral Dog	Dog	Neutral	33888	33457	10180	77525	271347					35.27	0	0	0	0	144	0	0	0	0	1	-0.124888	-0.1233	-0.0375165	-0.285704
1	6	6	22	pet	bitch	border collie	8	100	nd9.jpg	Neutral Dog	Dog	Neutral	33063	35696	21462	90221	255419					1313.39	0	0	0	0	43.99	0	0	0	0	0	-0.129446	-0.139755	-0.0840266	-0.353227
1	4	4	23	pet	male	smooth collie	2.5	100	nd1.jpg	Neutral Dog	Dog	Neutral	33770	29676	17292	80738	269877	3.6			3.6	87.605	274	0	0	274	509.985	1	0	0	1	1	0.41214	-0.109961	-0.0640736	0.238105
1	5	4	23	pet	male	smooth collie	2.5	100	nd10.jpg	Neutral Dog	Dog	Neutral	30251	26798	8988	66037	284647	477.1	289.2		289.2	289.21	273.95	659	0	932.95	932.97	0	1	0	1	1	0.187357	0.612202	-0.031576	0.767982
1	2	4	23	pet	male	smooth collie	2.5	100	nd2.jpg	Neutral Dog	Dog	Neutral	33058	30842	4897	68797	283094					310.905	0	0	0	0	689.945	0	0	0	0	1	-0.116774	-0.108946	-0.0172981	-0.243018
1	6	5	23	pet	male	smooth collie	2.5	100	nd3.jpg	Neutral Dog	Dog	Neutral	40770	38119	11171	90060	260159	3.8			3.8	3.83	1461.9	0	0	1461.9	1461.9	1	0	0	1	1	0.843285	-0.146522	-0.0429391	0.653824
1	1	5	23	pet	male	smooth collie	2.5	100	nd4.jpg	Neutral Dog	Dog	Neutral	34849	36620	7275	78744	265534					16.55	0	0	0	0	1177.82	0	0	0	0	1	-0.131241	-0.137911	-0.0273976	-0.29655
1	1	2	23	pet	male	smooth collie	2.5	100	nd5.jpg	Neutral Dog	Dog	Neutral	30879	35688	4795	71362	196390	1.6	529.4		1.6	1.57	577.9	84	0	661.9	1409.78	1	0	0	1	1	0.252689	-0.122136	-0.0244157	0.106137
1	3	6	23	pet	male	smooth collie	2.5	100	nd6.jpg	Neutral Dog	Dog	Neutral	31059	38019	6857	75935	260576	477.6			477.6	477.585	743.95	0	0	743.95	743.965	1	0	0	1	1	0.880786	-0.145904	-0.0263148	0.708568
1	3	2	23	pet	male	smooth collie	2.5	100	nd7.jpg	Neutral Dog	Dog	Neutral	30421	20893	11726	63040	286950					0.47	0	0	0	0	1447.92	0	0	0	0	0	-0.106015	-0.0728106	-0.0408643	-0.21969
1	5	8	23	pet	male	smooth collie	2.5	100	nd8.jpg	Neutral Dog	Dog	Neutral	33888	33457	10180	77525	271347	280.15			280.15	24.225	1105.95	0	0	1105.95	1453.86	1	0	0	1	1	0.635814	-0.1233	-0.0375165	0.474997
1	6	6	23	pet	male	smooth collie	2.5	100	nd9.jpg	Neutral Dog	Dog	Neutral	33063	35696	21462	90221	255419	1.7	1017.6		1.7	1.71	753.9	106	0	859.9	1145.77	1	0	0	1	1	0.528539	-0.0472405	-0.0840266	0.397272
1	4	4	24	pet	bitch	mixed	7	90	nd1.jpg	Neutral Dog	Dog	Neutral	33770	29676	17292	80738	269877	632.7			632.7	632.73	132	0	0	132	387.955	1	0	0	1	1	0.215115	-0.109961	-0.0640736	0.0410797
1	5	4	24	pet	bitch	mixed	7	90	nd10.jpg	Neutral Dog	Dog	Neutral	30251	26798	8988	66037	284647						0	0	0	0	0	0	0	0	0	0
1	2	4	24	pet	bitch	mixed	7	90	nd2.jpg	Neutral Dog	Dog	Neutral	33058	30842	4897	68797	283094	1354.7			1354.7	176.91	78	0	0	78	1308.07	0	0	0	0	1	-0.0571439	-0.108946	-0.0172981	-0.183388
1	6	5	24	pet	bitch	mixed	7	90	nd3.jpg	Neutral Dog	Dog	Neutral	40770	38119	11171	90060	260159	515.2			515.2	515.195	357.9	0	0	357.9	977.835	1	0	0	1	1	0.209301	-0.146522	-0.0429391	0.0198398
1	1	5	24	pet	bitch	mixed	7	90	nd4.jpg	Neutral Dog	Dog	Neutral	34849	36620	7275	78744	265534					220.925	0	0	0	0	817.92	0	0	0	0	1	-0.131241	-0.137911	-0.0273976	-0.29655
1	1	2	24	pet	bitch	mixed	7	90	nd5.jpg	Neutral Dog	Dog	Neutral	30879	35688	4795	71362	196390	368.3			368.3	260.28	387.95	0	0	387.95	807.935	0	0	0	0	1	0.322942	-0.18172	-0.0244157	0.116806
1	3	6	24	pet	bitch	mixed	7	90	nd6.jpg	Neutral Dog	Dog	Neutral	31059	38019	6857	75935	260576	1284.6			1284.6	0.76	116	0	0	116	755.935	0	0	0	0	1	0.0342587	-0.145904	-0.0263148	-0.13796
1	3	2	24	pet	bitch	mixed	7	90	nd7.jpg	Neutral Dog	Dog	Neutral	30421	20893	11726	63040	286950					167.78	0	0	0	0	653.93	0	0	0	0	0	-0.106015	-0.0728106	-0.0408643	-0.21969
1	5	8	24	pet	bitch	mixed	7	90	nd8.jpg	Neutral Dog	Dog	Neutral	33888	33457	10180	77525	271347	1094			1094	981.99	122	0	0	122	215.995	0	0	0	0	1	0.43994	-0.1233	-0.0375165	0.279124
1	6	6	24	pet	bitch	mixed	7	90	nd9.jpg	Neutral Dog	Dog	Neutral	33063	35696	21462	90221	255419	181			181	87.025	88	0	0	88	1211.85	0	0	0	0	1	-0.0568296	-0.139755	-0.0840266	-0.280611
1	4	4	25	pet	bitch	rough collie	1.5	90	nd1.jpg	Neutral Dog	Dog	Neutral	33770	29676	17292	80738	269877						0	0	0	0	0	0	0	0	0	0
1	5	4	25	pet	bitch	rough collie	1.5	90	nd10.jpg	Neutral Dog	Dog	Neutral	30251	26798	8988	66037	284647					0.41	0	0	0	0	42	0	0	0	0	1	-0.106275	-0.0941447	-0.031576	-0.231996
1	2	4	25	pet	bitch	rough collie	1.5	90	nd2.jpg	Neutral Dog	Dog	Neutral	33058	30842	4897	68797	283094						0	0	0	0	0	0	0	0	0	0
1	6	5	25	pet	bitch	rough collie	1.5	90	nd3.jpg	Neutral Dog	Dog	Neutral	40770	38119	11171	90060	260159					879.58	0	0	0	0	46.02	0	0	0	0	0	-0.156712	-0.146522	-0.0429391	-0.346173
1	1	5	25	pet	bitch	rough collie	1.5	90	nd4.jpg	Neutral Dog	Dog	Neutral	34849	36620	7275	78744	265534		711.7		711.7	711.67	0	46	0	46	127.99	0	1	0	1	1	-0.131241	0.221492	-0.0273976	0.0628535
1	1	2	25	pet	bitch	rough collie	1.5	90	nd5.jpg	Neutral Dog	Dog	Neutral	30879	35688	4795	71362	196390					608.44	0	0	0	0	42.015	0	0	0	0	0	-0.157233	-0.18172	-0.0244157	-0.363369
1	3	6	25	pet	bitch	rough collie	1.5	90	nd6.jpg	Neutral Dog	Dog	Neutral	31059	38019	6857	75935	260576						0	0	0	0	0	0	0	0	0	0
1	3	2	25	pet	bitch	rough collie	1.5	90	nd7.jpg	Neutral Dog	Dog	Neutral	30421	20893	11726	63040	286950						0	0	0	0	0	0	0	0	0	0
1	5	8	25	pet	bitch	rough collie	1.5	90	nd8.jpg	Neutral Dog	Dog	Neutral	33888	33457	10180	77525	271347						0	0	0	0	0	0	0	0	0	0
1	6	6	25	pet	bitch	rough collie	1.5	90	nd9.jpg	Neutral Dog	Dog	Neutral	33063	35696	21462	90221	255419						0	0	0	0	0	0	0	0	0	0
1	4	4	26	pet	bitch	Beauce shepherd	3	100	nd1.jpg	Neutral Dog	Dog	Neutral	33770	29676	17292	80738	269877	450.7	980.5		450.7	208.65	503.9	260	0	763.9	1121.93	0	0	0	0	0	0.324006	0.121782	-0.0640736	0.381714
1	5	4	26	pet	bitch	Beauce shepherd	3	100	nd10.jpg	Neutral Dog	Dog	Neutral	30251	26798	8988	66037	284647	935.8			935.8	477.91	76	0	0	76	957.88	0	0	0	0	1	-0.0269336	-0.0941447	-0.031576	-0.152654
1	2	4	26	pet	bitch	Beauce shepherd	3	100	nd2.jpg	Neutral Dog	Dog	Neutral	33058	30842	4897	68797	283094					537.33	0	0	0	0	679.885	0	0	0	0	1	-0.116774	-0.108946	-0.0172981	-0.243018
1	6	5	26	pet	bitch	Beauce shepherd	3	100	nd3.jpg	Neutral Dog	Dog	Neutral	40770	38119	11171	90060	260159	544.8			544.8	378.81	99.95	0	0	99.95	1003.87	1	0	0	1	1	-0.0571472	-0.146522	-0.0429391	-0.246608
1	1	5	26	pet	bitch	Beauce shepherd	3	100	nd4.jpg	Neutral Dog	Dog	Neutral	34849	36620	7275	78744	265534					178.68	0	0	0	0	64	0	0	0	0	0	-0.131241	-0.137911	-0.0273976	-0.29655
1	1	2	26	pet	bitch	Beauce shepherd	3	100	nd5.jpg	Neutral Dog	Dog	Neutral	30879	35688	4795	71362	196390	384.5	848.4		384.5	376.46	149.95	114	0	263.95	413.88	1	0	0	1	1	0.20507	0.0937221	-0.0244157	0.274376
1	3	6	26	pet	bitch	Beauce shepherd	3	100	nd6.jpg	Neutral Dog	Dog	Neutral	31059	38019	6857	75935	260576	715.7			715.7	171.765	659.95	0	0	659.95	1223.9	0	0	0	0	1	0.420025	-0.145904	-0.0263148	0.247807
1	3	2	26	pet	bitch	Beauce shepherd	3	100	nd7.jpg	Neutral Dog	Dog	Neutral	30421	20893	11726	63040	286950					102.69	0	0	0	0	659.9	0	0	0	0	0	-0.106015	-0.0728106	-0.0408643	-0.21969
1	5	8	26	pet	bitch	Beauce shepherd	3	100	nd8.jpg	Neutral Dog	Dog	Neutral	33888	33457	10180	77525	271347	166			166	94.05	60	0	0	60	270.02	0	0	0	0	1	0.0973177	-0.1233	-0.0375165	-0.0634985
1	6	6	26	pet	bitch	Beauce shepherd	3	100	nd9.jpg	Neutral Dog	Dog	Neutral	33063	35696	21462	90221	255419	0.6			0.6	0.56	532	0	0	532	803.97	1	0	0	1	1	0.53227	-0.139755	-0.0840266	0.308489
1	4	4	27	pet	bitch	border collie	5	100	nd1.jpg	Neutral Dog	Dog	Neutral	33770	29676	17292	80738	269877			1213.51	1213.51	353.5	0	0	113.94	113.94	409.96	0	0	0	0	1	-0.125131	-0.109961	0.213856	-0.0212364
1	5	4	27	pet	bitch	border collie	5	100	nd10.jpg	Neutral Dog	Dog	Neutral	30251	26798	8988	66037	284647		334.9	280.93	280.93	272.93	0	595.95	42	637.95	733.96	0	0	1	1	1	-0.106275	0.717821	0.0256479	0.637193
1	6	5	27	pet	bitch	border collie	5	100	nd3.jpg	Neutral Dog	Dog	Neutral	40770	38119	11171	90060	260159						0	0	0	0	0	0	0	0	0	0
1	1	5	27	pet	bitch	border collie	5	100	nd4.jpg	Neutral Dog	Dog	Neutral	34849	36620	7275	78744	265534		568.8		568.8	314.8	0	707.85	0	707.85	985.865	0	1	0	1	1	-0.131241	0.580088	-0.0273976	0.421449
1	1	2	27	pet	bitch	border collie	5	100	nd5.jpg	Neutral Dog	Dog	Neutral	30879	35688	4795	71362	196390					2.49	0	0	0	0	68	0	0	0	0	1	-0.157233	-0.18172	-0.0244157	-0.363369
1	3	6	27	pet	bitch	border collie	5	100	nd6.jpg	Neutral Dog	Dog	Neutral	31059	38019	6857	75935	260576						0	0	0	0	0	0	0	0	0	0
1	3	2	27	pet	bitch	border collie	5	100	nd7.jpg	Neutral Dog	Dog	Neutral	30421	20893	11726	63040	286950						0	0	0	0	0	0	0	0	0	0
1	5	8	27	pet	bitch	border collie	5	100	nd8.jpg	Neutral Dog	Dog	Neutral	33888	33457	10180	77525	271347					3.49	0	0	0	0	74	0	0	0	0	1	-0.124888	-0.1233	-0.0375165	-0.285704
1	6	6	27	pet	bitch	border collie	5	100	nd9.jpg	Neutral Dog	Dog	Neutral	33063	35696	21462	90221	255419						0	0	0	0	0	0	0	0	0	0
1	4	4	28	pet	male	smooth collie	6.5	100	nd1.jpg	Neutral Dog	Dog	Neutral	33770	29676	17292	80738	269877		3.6		3.6	201.57	0	72	0	72	647.98	0	1	0	1	1	-0.125131	0.00115334	-0.0640736	-0.188051
1	5	4	28	pet	male	smooth collie	6.5	100	nd10.jpg	Neutral Dog	Dog	Neutral	30251	26798	8988	66037	284647	287			287	34.985	177.95	0	0	177.95	417.955	1	0	0	1	1	0.319488	-0.0941447	-0.031576	0.193767
1	2	4	28	pet	male	smooth collie	6.5	100	nd2.jpg	Neutral Dog	Dog	Neutral	33058	30842	4897	68797	283094					691.17	0	0	0	0	571.975	0	0	0	0	1	-0.116774	-0.108946	-0.0172981	-0.243018
1	1	5	28	pet	male	smooth collie	6.5	100	nd4.jpg	Neutral Dog	Dog	Neutral	34849	36620	7275	78744	265534	193.5			193.5	1.48	1313.8	0	0	1313.8	1465.8	1	0	0	1	1	0.765061	-0.137911	-0.0273976	0.599753
1	1	2	28	pet	male	smooth collie	6.5	100	nd5.jpg	Neutral Dog	Dog	Neutral	30879	35688	4795	71362	196390	1.2			1.2	1.24	1509.9	0	0	1509.9	1509.89	1	0	0	1	1	0.84277	-0.18172	-0.0244157	0.636635
1	3	2	28	pet	male	smooth collie	6.5	100	nd7.jpg	Neutral Dog	Dog	Neutral	30421	20893	11726	63040	286950	773.8	1201.6		773.8	1.79	135.95	150	0	285.95	735.84	0	0	0	0	0	0.0787399	0.131038	-0.0408643	0.168914
1	5	8	28	pet	male	smooth collie	6.5	100	nd8.jpg	Neutral Dog	Dog	Neutral	33888	33457	10180	77525	271347	2.6	2.6		2.6	2.61	717.85	377.9	0	1095.75	1467.76	0	0	0	1	1	0.364191	0.134167	-0.0375165	0.460841
1	4	4	29	pet	bitch	border collie	2	100	nd1.jpg	Neutral Dog	Dog	Neutral	33770	29676	17292	80738	269877	188.8			188.8	188.77	1247.8	0	0	1247.8	1247.84	1	0	0	1	1	0.874837	-0.109961	-0.0640736	0.700802
1	5	4	29	pet	bitch	border collie	2	100	nd10.jpg	Neutral Dog	Dog	Neutral	30251	26798	8988	66037	284647	222.4			222.4	2.38	555.9	0	0	555.9	951.92	0	0	0	0	1	0.477702	-0.0941447	-0.031576	0.351982
1	2	4	29	pet	bitch	border collie	2	100	nd2.jpg	Neutral Dog	Dog	Neutral	33058	30842	4897	68797	283094	1313			1313	169.11	148	0	0	148	1195.83	0	0	0	0	1	0.00698948	-0.108946	-0.0172981	-0.119255
1	6	5	29	pet	bitch	border collie	2	100	nd3.jpg	Neutral Dog	Dog	Neutral	40770	38119	11171	90060	260159					330.22	0	0	0	0	1095.85	0	0	0	0	0	-0.156712	-0.146522	-0.0429391	-0.346173
1	1	5	29	pet	bitch	border collie	2	100	nd4.jpg	Neutral Dog	Dog	Neutral	34849	36620	7275	78744	265534	149.7	473.7		149.7	149.68	276	200	0	476	779.76	1	0	0	1	1	0.222714	0.118578	-0.0273976	0.313895
1	1	2	29	pet	bitch	border collie	2	100	nd5.jpg	Neutral Dog	Dog	Neutral	30879	35688	4795	71362	196390					195.36	0	0	0	0	1208.04	0	0	0	0	1	-0.157233	-0.18172	-0.0244157	-0.363369
1	3	6	29	pet	bitch	border collie	2	100	nd6.jpg	Neutral Dog	Dog	Neutral	31059	38019	6857	75935	260576	142.1	938		142.1	30.16	348	76	0	424	895.86	0	0	0	0	1	0.26926	-0.061069	-0.0263148	0.181876
1	3	2	29	pet	bitch	border collie	2	100	nd7.jpg	Neutral Dog	Dog	Neutral	30421	20893	11726	63040	286950					387.83	0	0	0	0	1059.9	0	0	0	0	0	-0.106015	-0.0728106	-0.0408643	-0.21969
1	5	8	29	pet	bitch	border collie	2	100	nd8.jpg	Neutral Dog	Dog	Neutral	33888	33457	10180	77525	271347					54.58	0	0	0	0	1063.9	0	0	0	0	1	-0.124888	-0.1233	-0.0375165	-0.285704
1	6	6	29	pet	bitch	border collie	2	100	nd9.jpg	Neutral Dog	Dog	Neutral	33063	35696	21462	90221	255419						0	0	0	0	0	0	0	0	0	0
1	4	4	30	pet	male	Finnish lapphund	8.5	100	nd1.jpg	Neutral Dog	Dog	Neutral	33770	29676	17292	80738	269877					210.345	0	0	0	0	929.905	0	0	0	0	1	-0.125131	-0.109961	-0.0640736	-0.299166
1	5	4	30	pet	male	Finnish lapphund	8.5	100	nd10.jpg	Neutral Dog	Dog	Neutral	30251	26798	8988	66037	284647						0	0	0	0	0	0	0	0	0	0
1	2	4	30	pet	male	Finnish lapphund	8.5	100	nd2.jpg	Neutral Dog	Dog	Neutral	33058	30842	4897	68797	283094		867.8		867.8	883.81	0	140	0	140	252	0	1	0	1	1	-0.116774	0.446609	-0.0172981	0.312537
1	6	5	30	pet	male	Finnish lapphund	8.5	100	nd3.jpg	Neutral Dog	Dog	Neutral	40770	38119	11171	90060	260159	205.7			205.7	49.75	641.95	0	0	641.95	1199.93	0	0	0	0	1	0.378278	-0.146522	-0.0429391	0.188817
1	1	5	30	pet	male	Finnish lapphund	8.5	100	nd4.jpg	Neutral Dog	Dog	Neutral	34849	36620	7275	78744	265534					356.9	0	0	0	0	68.005	0	0	0	0	1	-0.131241	-0.137911	-0.0273976	-0.29655
1	1	2	30	pet	male	Finnish lapphund	8.5	100	nd5.jpg	Neutral Dog	Dog	Neutral	30879	35688	4795	71362	196390	181.3	273.2		181.3	181.3	83.9	222	0	305.9	305.915	1	0	0	1	1	0.117026	0.543972	-0.0244157	0.636582
1	3	6	30	pet	male	Finnish lapphund	8.5	100	nd6.jpg	Neutral Dog	Dog	Neutral	31059	38019	6857	75935	260576	0			0	425.98	403.9	0	0	403.9	453.9	1	0	0	1	1	0.77065	-0.145904	-0.0263148	0.598431
1	3	2	30	pet	male	Finnish lapphund	8.5	100	nd7.jpg	Neutral Dog	Dog	Neutral	30421	20893	11726	63040	286950					0.58	0	0	0	0	441.935	0	0	0	0	0	-0.106015	-0.0728106	-0.0408643	-0.21969
1	5	8	30	pet	male	Finnish lapphund	8.5	100	nd8.jpg	Neutral Dog	Dog	Neutral	33888	33457	10180	77525	271347			993.92	993.92	2.05	0	0	158.005	158.005	392.005	0	0	0	0	1	-0.124888	-0.1233	0.365552	0.117365
1	6	6	30	pet	male	Finnish lapphund	8.5	100	nd9.jpg	Neutral Dog	Dog	Neutral	33063	35696	21462	90221	255419	660.35			660.35	2.44	586	0	0	586	1271.95	0	0	0	0	1	0.331266	-0.139755	-0.0840266	0.107484
1	4	4	31	pet	bitch	border collie	8	100	nd1.jpg	Neutral Dog	Dog	Neutral	33770	29676	17292	80738	269877		344.4	324.4	324.4	334.4	0	134	328.01	462.01	767.98	0	0	1	1	1	-0.125131	0.0645225	0.363034	0.302425
1	5	4	31	pet	bitch	border collie	8	100	nd10.jpg	Neutral Dog	Dog	Neutral	30251	26798	8988	66037	284647						0	0	0	0	0	0	0	0	0	0
1	2	4	31	pet	bitch	border collie	8	100	nd2.jpg	Neutral Dog	Dog	Neutral	33058	30842	4897	68797	283094	205.1	293.1		205.1	247.1	84	557.9	0	641.9	975.885	1	0	0	1	1	-0.0306982	0.46274	-0.0172981	0.414744
1	6	5	31	pet	bitch	border collie	8	100	nd3.jpg	Neutral Dog	Dog	Neutral	40770	38119	11171	90060	260159	953.85	861.9		861.9	375.905	282	45.95	0	327.95	863.9	1	0	0	1	1	0.169715	-0.0933329	-0.0429391	0.0334428
1	1	5	31	pet	bitch	border collie	8	100	nd4.jpg	Neutral Dog	Dog	Neutral	34849	36620	7275	78744	265534	367.3	239.3	603.32	239.3	239.31	66	587.95	146.005	799.955	1193.89	0	1	0	1	1	-0.07596	0.354553	0.0948954	0.373488
1	1	2	31	pet	bitch	border collie	8	100	nd5.jpg	Neutral Dog	Dog	Neutral	30879	35688	4795	71362	196390	986.7	374.7		374.7	90.77	261.95	82	0	343.95	891.92	0	0	0	0	1	0.136459	-0.0897836	-0.0244157	0.0222599
1	3	6	31	pet	bitch	border collie	8	100	nd6.jpg	Neutral Dog	Dog	Neutral	31059	38019	6857	75935	260576	1278.7	456.8		456.8	264.805	182	545.9	0	727.9	927.885	0	0	0	0	1	0.0769514	0.442424	-0.0263148	0.49306
1	3	2	31	pet	bitch	border collie	8	100	nd7.jpg	Neutral Dog	Dog	Neutral	30421	20893	11726	63040	286950	680.3			680.3	152.345	106	0	0	106	565.845	0	0	0	0	0	0.0813155	-0.0728106	-0.0408643	-0.0323594
1	5	8	31	pet	bitch	border collie	8	100	nd8.jpg	Neutral Dog	Dog	Neutral	33888	33457	10180	77525	271347	657.2			657.2	657.16	74	0	0	74	74	1	0	0	1	1	0.875112	-0.1233	-0.0375165	0.714296
1	6	6	31	pet	bitch	border collie	8	100	nd9.jpg	Neutral Dog	Dog	Neutral	33063	35696	21462	90221	255419	339.6	603.6		339.6	397.605	174	312.05	0	486.05	759.955	0	1	0	1	1	0.0995148	0.270862	-0.0840266	0.28635
2	2	10	1	pet	bitch	Australian kelpie	4.5	90	nd10.jpg	Neutral Dog	Dog	Neutral	30251	26798	8988	66037	284647						0	0	0	0	0	0	0	0	0	0
2	3	1	1	pet	bitch	Australian kelpie	4.5	90	nd2.jpg	Neutral Dog	Dog	Neutral	33058	30842	4897	68797	283094					155.59	0	0	0	0	221.995	0	0	0	0	1	-0.116774	-0.108946	-0.0172981	-0.243018
2	1	8	1	pet	bitch	Australian kelpie	4.5	90	nd3.jpg	Neutral Dog	Dog	Neutral	40770	38119	11171	90060	260159		2.9		2.9	264.9	0	241.95	0	241.95	363.885	0	1	0	1	1	-0.156712	0.518386	-0.0429391	0.318735
2	5	1	1	pet	bitch	Australian kelpie	4.5	90	nd4.jpg	Neutral Dog	Dog	Neutral	34849	36620	7275	78744	265534	115.2			115.2	11.24	255.95	0	0	255.95	347.93	0	0	0	0	1	0.604395	-0.137911	-0.0273976	0.439087
2	4	1	1	pet	bitch	Australian kelpie	4.5	90	nd5.jpg	Neutral Dog	Dog	Neutral	30879	35688	4795	71362	196390						0	0	0	0	0	0	0	0	0	0
2	5	5	1	pet	bitch	Australian kelpie	4.5	90	nd6.jpg	Neutral Dog	Dog	Neutral	31059	38019	6857	75935	260576					247.42	0	0	0	0	163.985	0	0	0	0	0	-0.119194	-0.145904	-0.0263148	-0.291412
2	3	4	1	pet	bitch	Australian kelpie	4.5	90	nd7.jpg	Neutral Dog	Dog	Neutral	30421	20893	11726	63040	286950					0.78	0	0	0	0	471.91	0	0	0	0	0	-0.106015	-0.0728106	-0.0408643	-0.21969
2	1	5	1	pet	bitch	Australian kelpie	4.5	90	nd8.jpg	Neutral Dog	Dog	Neutral	33888	33457	10180	77525	271347	60.6			60.6	60.57	78	0	0	78	78	1	0	0	1	1	0.875112	-0.1233	-0.0375165	0.714296
2	6	1	1	pet	bitch	Australian kelpie	4.5	90	nd9.jpg	Neutral Dog	Dog	Neutral	33063	35696	21462	90221	255419						0	0	0	0	0	0	0	0	0	0
2	1	3	2	kennel	male	beagle	4	90	nd1.jpg	Neutral Dog	Dog	Neutral	33770	29676	17292	80738	269877		447.6		447.6	447.62	0	203.95	0	203.95	203.94	0	1	0	1	1	-0.125131	0.890088	-0.0640736	0.700883
2	2	10	2	kennel	male	beagle	4	90	nd10.jpg	Neutral Dog	Dog	Neutral	30251	26798	8988	66037	284647	468.1			468.1	468.09	56	0	0	56	56	1	0	0	1	1	0.893725	-0.0941447	-0.031576	0.768004
2	3	1	2	kennel	male	beagle	4	90	nd2.jpg	Neutral Dog	Dog	Neutral	33058	30842	4897	68797	283094						0	0	0	0	0	0	0	0	0	0
2	1	8	2	kennel	male	beagle	4	90	nd3.jpg	Neutral Dog	Dog	Neutral	40770	38119	11171	90060	260159						0	0	0	0	0	0	0	0	0	0
2	5	1	2	kennel	male	beagle	4	90	nd4.jpg	Neutral Dog	Dog	Neutral	34849	36620	7275	78744	265534						0	0	0	0	0	0	0	0	0	0
2	4	1	2	kennel	male	beagle	4	90	nd5.jpg	Neutral Dog	Dog	Neutral	30879	35688	4795	71362	196390						0	0	0	0	0	0	0	0	0	0
2	5	5	2	kennel	male	beagle	4	90	nd6.jpg	Neutral Dog	Dog	Neutral	31059	38019	6857	75935	260576						0	0	0	0	0	0	0	0	0	0
2	3	4	2	kennel	male	beagle	4	90	nd7.jpg	Neutral Dog	Dog	Neutral	30421	20893	11726	63040	286950						0	0	0	0	0	0	0	0	0	0
2	1	5	2	kennel	male	beagle	4	90	nd8.jpg	Neutral Dog	Dog	Neutral	33888	33457	10180	77525	271347						0	0	0	0	0	0	0	0	0	0
2	6	1	2	kennel	male	beagle	4	90	nd9.jpg	Neutral Dog	Dog	Neutral	33063	35696	21462	90221	255419		636.9		636.9	846.86	0	39.95	0	39.95	79.93	0	1	0	1	1	-0.129446	0.360058	-0.0840266	0.146585
2	1	3	3	kennel	male	beagle	4	100	nd1.jpg	Neutral Dog	Dog	Neutral	33770	29676	17292	80738	269877		67.1	719.07	67.1	35.13	0	73.95	397.94	471.89	617.87	0	1	0	1	1	-0.125131	0.00972417	0.579978	0.464571
2	2	10	3	kennel	male	beagle	4	100	nd10.jpg	Neutral Dog	Dog	Neutral	30251	26798	8988	66037	284647						0	0	0	0	0	0	0	0	0	0
2	3	1	3	kennel	male	beagle	4	100	nd2.jpg	Neutral Dog	Dog	Neutral	33058	30842	4897	68797	283094					670.02	0	0	0	0	663.91	0	0	0	0	0	-0.116774	-0.108946	-0.0172981	-0.243018
2	1	8	3	kennel	male	beagle	4	100	nd3.jpg	Neutral Dog	Dog	Neutral	40770	38119	11171	90060	260159		692	375.98	375.98	375.98	0	128	269.93	397.93	507.935	0	0	1	1	1	-0.156712	0.105479	0.488487	0.437254
2	5	1	3	kennel	male	beagle	4	100	nd4.jpg	Neutral Dog	Dog	Neutral	34849	36620	7275	78744	265534					213.33	0	0	0	0	360	0	0	0	0	0	-0.131241	-0.137911	-0.0273976	-0.29655
2	4	1	3	kennel	male	beagle	4	100	nd5.jpg	Neutral Dog	Dog	Neutral	30879	35688	4795	71362	196390					615.8	0	0	0	0	52.005	0	0	0	0	0	-0.157233	-0.18172	-0.0244157	-0.363369
2	5	5	3	kennel	male	beagle	4	100	nd6.jpg	Neutral Dog	Dog	Neutral	31059	38019	6857	75935	260576						0	0	0	0	0	0	0	0	0	0
2	3	4	3	kennel	male	beagle	4	100	nd7.jpg	Neutral Dog	Dog	Neutral	30421	20893	11726	63040	286950					86.5	0	0	0	0	301.935	0	0	0	0	1	-0.106015	-0.0728106	-0.0408643	-0.21969
2	1	5	3	kennel	male	beagle	4	100	nd8.jpg	Neutral Dog	Dog	Neutral	33888	33457	10180	77525	271347						0	0	0	0	0	0	0	0	0	0
2	6	1	3	kennel	male	beagle	4	100	nd9.jpg	Neutral Dog	Dog	Neutral	33063	35696	21462	90221	255419		1182.2	1098.2	1098.2	1082.7	0	89.95	40	129.95	371.355	0	0	0	0	1	-0.129446	0.102466	0.023687	-0.00329274
2	1	3	4	kennel	male	beagle	4	100	nd1.jpg	Neutral Dog	Dog	Neutral	33770	29676	17292	80738	269877					290.795	0	0	0	0	1213.83	0	0	0	0	1	-0.125131	-0.109961	-0.0640736	-0.299166
2	2	10	4	kennel	male	beagle	4	100	nd10.jpg	Neutral Dog	Dog	Neutral	30251	26798	8988	66037	284647	2.8			2.8	7.125	755.95	0	0	755.95	1429.11	1	0	0	1	1	0.422692	-0.0941447	-0.031576	0.296971
2	3	1	4	kennel	male	beagle	4	100	nd2.jpg	Neutral Dog	Dog	Neutral	33058	30842	4897	68797	283094	978.8			978.8	936.865	345.95	0	0	345.95	385.9	1	0	0	1	1	0.779702	-0.108946	-0.0172981	0.653458
2	1	8	4	kennel	male	beagle	4	100	nd3.jpg	Neutral Dog	Dog	Neutral	40770	38119	11171	90060	260159	2.3	550.2		2.3	2.25	491.95	905.95	0	1397.9	1397.82	0	0	0	1	1	0.195228	0.501592	-0.0429391	0.653881
2	5	1	4	kennel	male	beagle	4	100	nd4.jpg	Neutral Dog	Dog	Neutral	34849	36620	7275	78744	265534	1			1	1	1406	0	0	1406	1504.01	1	0	0	1	1	0.80359	-0.137911	-0.0273976	0.638282
2	4	1	4	kennel	male	beagle	4	100	nd5.jpg	Neutral Dog	Dog	Neutral	30879	35688	4795	71362	196390	567.9	795.9		567.9	447.925	351.9	52	0	403.9	451.875	1	0	0	1	1	0.621522	-0.066644	-0.0244157	0.530462
2	5	5	4	kennel	male	beagle	4	100	nd6.jpg	Neutral Dog	Dog	Neutral	31059	38019	6857	75935	260576	757.35			757.35	193.33	171.95	0	0	171.95	315.915	0	0	0	0	1	0.425098	-0.145904	-0.0263148	0.25288
2	3	4	4	kennel	male	beagle	4	100	nd7.jpg	Neutral Dog	Dog	Neutral	30421	20893	11726	63040	286950						0	0	0	0	0	0	0	0	0	0
2	1	5	4	kennel	male	beagle	4	100	nd8.jpg	Neutral Dog	Dog	Neutral	33888	33457	10180	77525	271347	392.4			392.4	96.37	859.85	0	0	859.85	1298.7	0	0	0	0	1	0.537195	-0.1233	-0.0375165	0.376378
2	6	1	4	kennel	male	beagle	4	100	nd9.jpg	Neutral Dog	Dog	Neutral	33063	35696	21462	90221	255419	614.8	404.8		404.8	410.81	589.85	482	0	1071.85	1071.84	1	0	0	1	1	0.420867	0.309937	-0.0840266	0.646777
2	1	3	5	kennel	bitch	beagle	4	90	nd1.jpg	Neutral Dog	Dog	Neutral	33770	29676	17292	80738	269877					268.59	0	0	0	0	317.96	0	0	0	0	1	-0.125131	-0.109961	-0.0640736	-0.299166
2	2	10	5	kennel	bitch	beagle	4	90	nd10.jpg	Neutral Dog	Dog	Neutral	30251	26798	8988	66037	284647		357.6		357.6	335.695	0	577.95	0	577.95	715.93	0	0	0	0	1	-0.106275	0.713127	-0.031576	0.575276
2	3	1	5	kennel	bitch	beagle	4	90	nd2.jpg	Neutral Dog	Dog	Neutral	33058	30842	4897	68797	283094	212.8			212.8	0.77	38	0	0	38	729.88	0	0	0	0	1	-0.0647106	-0.108946	-0.0172981	-0.190955
2	1	8	5	kennel	bitch	beagle	4	90	nd3.jpg	Neutral Dog	Dog	Neutral	40770	38119	11171	90060	260159						0	0	0	0	0	0	0	0	0	0
2	5	1	5	kennel	bitch	beagle	4	90	nd4.jpg	Neutral Dog	Dog	Neutral	34849	36620	7275	78744	265534						0	0	0	0	0	0	0	0	0	0
2	4	1	5	kennel	bitch	beagle	4	90	nd5.jpg	Neutral Dog	Dog	Neutral	30879	35688	4795	71362	196390					373.36	0	0	0	0	319.995	0	0	0	0	0	-0.157233	-0.18172	-0.0244157	-0.363369
2	5	5	5	kennel	bitch	beagle	4	90	nd6.jpg	Neutral Dog	Dog	Neutral	31059	38019	6857	75935	260576					2.93	0	0	0	0	213.995	0	0	0	0	1	-0.119194	-0.145904	-0.0263148	-0.291412
2	3	4	5	kennel	bitch	beagle	4	90	nd7.jpg	Neutral Dog	Dog	Neutral	30421	20893	11726	63040	286950					32.355	0	0	0	0	1231.97	0	0	0	0	1	-0.106015	-0.0728106	-0.0408643	-0.21969
2	1	5	5	kennel	bitch	beagle	4	90	nd8.jpg	Neutral Dog	Dog	Neutral	33888	33457	10180	77525	271347						0	0	0	0	0	0	0	0	0	0
2	6	1	5	kennel	bitch	beagle	4	90	nd9.jpg	Neutral Dog	Dog	Neutral	33063	35696	21462	90221	255419		2.7	434.63	2.7	218.64	0	383.9	93.94	477.84	477.865	0	1	0	1	1	-0.129446	0.66361	0.112556	0.64672
2	2	10	6	kennel	male	beagle	4	100	nd10.jpg	Neutral Dog	Dog	Neutral	30251	26798	8988	66037	284647					1.66	0	0	0	0	939.835	0	0	0	0	1	-0.106275	-0.0941447	-0.031576	-0.231996
2	3	1	6	kennel	male	beagle	4	100	nd2.jpg	Neutral Dog	Dog	Neutral	33058	30842	4897	68797	283094					749.11	0	0	0	0	637.895	0	0	0	0	1	-0.116774	-0.108946	-0.0172981	-0.243018
2	5	1	6	kennel	male	beagle	4	100	nd4.jpg	Neutral Dog	Dog	Neutral	34849	36620	7275	78744	265534						0	0	0	0	0	0	0	0	0	0
2	4	1	6	kennel	male	beagle	4	100	nd5.jpg	Neutral Dog	Dog	Neutral	30879	35688	4795	71362	196390					718.78	0	0	0	0	88.05	0	0	0	0	1	-0.157233	-0.18172	-0.0244157	-0.363369
2	5	5	6	kennel	male	beagle	4	100	nd6.jpg	Neutral Dog	Dog	Neutral	31059	38019	6857	75935	260576						0	0	0	0	0	0	0	0	0	0
2	3	4	6	kennel	male	beagle	4	100	nd7.jpg	Neutral Dog	Dog	Neutral	30421	20893	11726	63040	286950					293.91	0	0	0	0	203.5	0	0	0	0	1	-0.106015	-0.0728106	-0.0408643	-0.21969
2	6	1	6	kennel	male	beagle	4	100	nd9.jpg	Neutral Dog	Dog	Neutral	33063	35696	21462	90221	255419						0	0	0	0	0	0	0	0	0	0
2	1	3	7	kennel	male	beagle	4	100	nd1.jpg	Neutral Dog	Dog	Neutral	33770	29676	17292	80738	269877						0	0	0	0	0	0	0	0	0	0
2	3	1	7	kennel	male	beagle	4	100	nd2.jpg	Neutral Dog	Dog	Neutral	33058	30842	4897	68797	283094	318.3			318.3	250.385	209.95	0	0	209.95	469.91	0	0	0	0	1	0.330014	-0.108946	-0.0172981	0.203769
2	1	8	7	kennel	male	beagle	4	100	nd3.jpg	Neutral Dog	Dog	Neutral	40770	38119	11171	90060	260159						0	0	0	0	0	0	0	0	0	0
2	5	1	7	kennel	male	beagle	4	100	nd4.jpg	Neutral Dog	Dog	Neutral	34849	36620	7275	78744	265534					193.68	0	0	0	0	194.005	0	0	0	0	1	-0.131241	-0.137911	-0.0273976	-0.29655
2	4	1	7	kennel	male	beagle	4	100	nd5.jpg	Neutral Dog	Dog	Neutral	30879	35688	4795	71362	196390	207.2			207.2	163.23	232	0	0	232	380.02	1	0	0	1	1	0.453261	-0.18172	-0.0244157	0.247125
2	3	4	7	kennel	male	beagle	4	100	nd7.jpg	Neutral Dog	Dog	Neutral	30421	20893	11726	63040	286950						0	0	0	0	0	0	0	0	0	0
2	1	5	7	kennel	male	beagle	4	100	nd8.jpg	Neutral Dog	Dog	Neutral	33888	33457	10180	77525	271347						0	0	0	0	0	0	0	0	0	0
2	6	1	7	kennel	male	beagle	4	100	nd9.jpg	Neutral Dog	Dog	Neutral	33063	35696	21462	90221	255419						0	0	0	0	0	0	0	0	0	0
2	1	3	8	kennel	male	beagle	4	100	nd1.jpg	Neutral Dog	Dog	Neutral	33770	29676	17292	80738	269877		187.9		187.9	179.9	0	40	0	40	238.005	0	1	0	1	1	-0.125131	0.0581025	-0.0640736	-0.131102
2	2	10	8	kennel	male	beagle	4	100	nd10.jpg	Neutral Dog	Dog	Neutral	30251	26798	8988	66037	284647	733.4			733.4	545.44	353.95	0	0	353.95	445.95	0	0	0	0	0	0.687423	-0.0941447	-0.031576	0.561703
2	3	1	8	kennel	male	beagle	4	100	nd2.jpg	Neutral Dog	Dog	Neutral	33058	30842	4897	68797	283094	316.4	864.4		316.4	314.38	311.95	54	0	365.95	945.88	1	0	0	1	1	0.213025	-0.0518565	-0.0172981	0.14387
2	1	8	8	kennel	male	beagle	4	100	nd3.jpg	Neutral Dog	Dog	Neutral	40770	38119	11171	90060	260159					316.17	0	0	0	0	907.965	0	0	0	0	1	-0.156712	-0.146522	-0.0429391	-0.346173
2	5	1	8	kennel	male	beagle	4	100	nd4.jpg	Neutral Dog	Dog	Neutral	34849	36620	7275	78744	265534					1026.6	0	0	0	0	179.935	0	0	0	0	1	-0.131241	-0.137911	-0.0273976	-0.29655
2	4	1	8	kennel	male	beagle	4	100	nd5.jpg	Neutral Dog	Dog	Neutral	30879	35688	4795	71362	196390	2.7	198.7		2.7	106.65	96	241.9	0	337.9	813.865	1	0	0	1	1	-0.0392774	0.115504	-0.0244157	0.0518106
2	5	5	8	kennel	male	beagle	4	100	nd6.jpg	Neutral Dog	Dog	Neutral	31059	38019	6857	75935	260576			560.38	560.38	560.38	0	0	50	50	50	0	0	1	1	1	-0.119194	-0.145904	0.973685	0.708588
2	3	4	8	kennel	male	beagle	4	100	nd7.jpg	Neutral Dog	Dog	Neutral	30421	20893	11726	63040	286950						0	0	0	0	0	0	0	0	0	0
2	1	5	8	kennel	male	beagle	4	100	nd8.jpg	Neutral Dog	Dog	Neutral	33888	33457	10180	77525	271347		0.5		0.5	0.54	0	136	0	136	135.995	0	1	0	1	1	-0.124888	0.876737	-0.0375165	0.714332
2	6	1	8	kennel	male	beagle	4	100	nd9.jpg	Neutral Dog	Dog	Neutral	33063	35696	21462	90221	255419						0	0	0	0	0	0	0	0	0	0
2	1	3	9	kennel	bitch	beagle	4	100	nd1.jpg	Neutral Dog	Dog	Neutral	33770	29676	17292	80738	269877	280.9	580.7	476.73	280.9	378.8	195.95	178	40	413.95	517.93	1	0	0	1	1	0.253202	0.233715	0.0131569	0.500073
2	3	1	9	kennel	bitch	beagle	4	100	nd2.jpg	Neutral Dog	Dog	Neutral	33058	30842	4897	68797	283094	503.3	143.3		143.3	171.32	164	84	0	248	282.01	0	1	0	1	1	0.464766	0.188916	-0.0172981	0.636383
2	1	8	9	kennel	bitch	beagle	4	100	nd3.jpg	Neutral Dog	Dog	Neutral	40770	38119	11171	90060	260159		834.4		834.4	418.49	0	196	0	196	411.96	0	0	0	0	1	-0.156712	0.329252	-0.0429391	0.129601
2	5	1	9	kennel	bitch	beagle	4	100	nd4.jpg	Neutral Dog	Dog	Neutral	34849	36620	7275	78744	265534	629.6	871.6		629.6	629.58	277.9	41.95	0	319.85	319.85	1	0	0	1	1	0.737604	-0.00675555	-0.0273976	0.70345
2	4	1	9	kennel	bitch	beagle	4	100	nd5.jpg	Neutral Dog	Dog	Neutral	30879	35688	4795	71362	196390	400.15	558.1		400.15	234.185	145.95	62	0	207.95	363.915	0	0	0	0	1	0.243822	-0.0113506	-0.0244157	0.208056
2	5	5	9	kennel	bitch	beagle	4	100	nd6.jpg	Neutral Dog	Dog	Neutral	31059	38019	6857	75935	260576	172.5			172.5	166.56	164	0	0	164	741.865	0	0	0	0	1	0.101871	-0.145904	-0.0263148	-0.0703476
2	3	4	9	kennel	bitch	beagle	4	100	nd7.jpg	Neutral Dog	Dog	Neutral	30421	20893	11726	63040	286950	233.4			233.4	233.39	148	0	0	148	147.995	0	0	0	0	0	0.894019	-0.0728106	-0.0408643	0.780344
2	1	5	9	kennel	bitch	beagle	4	100	nd8.jpg	Neutral Dog	Dog	Neutral	33888	33457	10180	77525	271347						0	0	0	0	0	0	0	0	0	0
2	6	1	9	kennel	bitch	beagle	4	100	nd9.jpg	Neutral Dog	Dog	Neutral	33063	35696	21462	90221	255419	630.6			630.6	418.61	120	0	0	120	176.01	0	0	0	0	1	0.552333	-0.139755	-0.0840266	0.328552
2	1	3	10	pet	bitch	Swedish vallhund	5	100	nd1.jpg	Neutral Dog	Dog	Neutral	33770	29676	17292	80738	269877	321.8			321.8	599.755	145.95	0	0	145.95	437.89	0	0	0	0	1	0.208172	-0.109961	-0.0640736	0.034137
2	2	10	10	pet	bitch	Swedish vallhund	5	100	nd10.jpg	Neutral Dog	Dog	Neutral	30251	26798	8988	66037	284647	972.1	1104		972.1	490.12	102	122	0	224	737.91	1	0	0	1	1	0.0319527	0.0711871	-0.031576	0.0715639
2	3	1	10	pet	bitch	Swedish vallhund	5	100	nd2.jpg	Neutral Dog	Dog	Neutral	33058	30842	4897	68797	283094	744.8	310.85	260.91	260.91	270.87	60	381.95	38.005	479.955	593.9	0	0	1	1	1	-0.0157468	0.534176	0.0466941	0.565123
2	1	8	10	pet	bitch	Swedish vallhund	5	100	nd3.jpg	Neutral Dog	Dog	Neutral	40770	38119	11171	90060	260159					2.11	0	0	0	0	403.92	0	0	0	0	1	-0.156712	-0.146522	-0.0429391	-0.346173
2	5	1	10	pet	bitch	Swedish vallhund	5	100	nd4.jpg	Neutral Dog	Dog	Neutral	34849	36620	7275	78744	265534	1216	428.1	304.09	304.09	304.09	142	245.95	60.015	447.965	447.965	0	0	1	1	1	0.185748	0.411128	0.106575	0.70345
2	4	1	10	pet	bitch	Swedish vallhund	5	100	nd5.jpg	Neutral Dog	Dog	Neutral	30879	35688	4795	71362	196390		491.1		491.1	649.095	0	488	0	488	717.985	0	1	0	1	1	-0.157233	0.49796	-0.0244157	0.316311
2	5	5	10	pet	bitch	Swedish vallhund	5	100	nd6.jpg	Neutral Dog	Dog	Neutral	31059	38019	6857	75935	260576	1165.7			1165.7	399.755	146	0	0	146	581.845	0	0	0	0	1	0.131732	-0.145904	-0.0263148	-0.0404862
2	3	4	10	pet	bitch	Swedish vallhund	5	100	nd7.jpg	Neutral Dog	Dog	Neutral	30421	20893	11726	63040	286950						0	0	0	0	0	0	0	0	0	0
2	1	5	10	pet	bitch	Swedish vallhund	5	100	nd8.jpg	Neutral Dog	Dog	Neutral	33888	33457	10180	77525	271347						0	0	0	0	0	0	0	0	0	0
2	6	1	10	pet	bitch	Swedish vallhund	5	100	nd9.jpg	Neutral Dog	Dog	Neutral	33063	35696	21462	90221	255419	625.45	1.5		1.5	1.52	587.95	384	0	971.95	1149.95	0	1	0	1	1	0.381837	0.194173	-0.0840266	0.491983
2	1	3	11	pet	bitch	border collie	5	90	nd1.jpg	Neutral Dog	Dog	Neutral	33770	29676	17292	80738	269877					159.33	0	0	0	0	93.96	0	0	0	0	1	-0.125131	-0.109961	-0.0640736	-0.299166
2	2	10	11	pet	bitch	border collie	5	90	nd10.jpg	Neutral Dog	Dog	Neutral	30251	26798	8988	66037	284647						0	0	0	0	0	0	0	0	0	0
2	3	1	11	pet	bitch	border collie	5	90	nd2.jpg	Neutral Dog	Dog	Neutral	33058	30842	4897	68797	283094						0	0	0	0	0	0	0	0	0	0
2	1	8	11	pet	bitch	border collie	5	90	nd3.jpg	Neutral Dog	Dog	Neutral	40770	38119	11171	90060	260159						0	0	0	0	0	0	0	0	0	0
2	5	1	11	pet	bitch	border collie	5	90	nd4.jpg	Neutral Dog	Dog	Neutral	34849	36620	7275	78744	265534					253.79	0	0	0	0	151.935	0	0	0	0	1	-0.131241	-0.137911	-0.0273976	-0.29655
2	4	1	11	pet	bitch	border collie	5	90	nd5.jpg	Neutral Dog	Dog	Neutral	30879	35688	4795	71362	196390						0	0	0	0	0	0	0	0	0	0
2	5	5	11	pet	bitch	border collie	5	90	nd6.jpg	Neutral Dog	Dog	Neutral	31059	38019	6857	75935	260576					622.67	0	0	0	0	417.935	0	0	0	0	1	-0.119194	-0.145904	-0.0263148	-0.291412
2	3	4	11	pet	bitch	border collie	5	90	nd7.jpg	Neutral Dog	Dog	Neutral	30421	20893	11726	63040	286950	1226.1			1226.1	519.87	55.85	0	0	55.85	415.51	0	0	0	0	0	0.0283981	-0.0728106	-0.0408643	-0.0852767
2	1	5	11	pet	bitch	border collie	5	90	nd8.jpg	Neutral Dog	Dog	Neutral	33888	33457	10180	77525	271347	508.8			508.8	508.84	72	0	0	72	335.9	1	0	0	1	1	0.0894615	-0.1233	-0.0375165	-0.0713548
2	6	1	11	pet	bitch	border collie	5	90	nd9.jpg	Neutral Dog	Dog	Neutral	33063	35696	21462	90221	255419	1094.8		1110.8	1094.8	976.805	54	0	61.995	115.995	164.035	0	0	1	1	1	0.199752	-0.139755	0.293911	0.353908
2	1	3	12	pet	bitch	great Pyrenees	6	100	nd1.jpg	Neutral Dog	Dog	Neutral	33770	29676	17292	80738	269877					2.5	0	0	0	0	54	0	0	0	0	1	-0.125131	-0.109961	-0.0640736	-0.299166
2	2	10	12	pet	bitch	great Pyrenees	6	100	nd10.jpg	Neutral Dog	Dog	Neutral	30251	26798	8988	66037	284647					0.54	0	0	0	0	210.005	0	0	0	0	1	-0.106275	-0.0941447	-0.031576	-0.231996
2	3	1	12	pet	bitch	great Pyrenees	6	100	nd2.jpg	Neutral Dog	Dog	Neutral	33058	30842	4897	68797	283094					237.92	0	0	0	0	368.015	0	0	0	0	1	-0.116774	-0.108946	-0.0172981	-0.243018
2	1	8	12	pet	bitch	great Pyrenees	6	100	nd3.jpg	Neutral Dog	Dog	Neutral	40770	38119	11171	90060	260159	1191.6	435.7		435.7	429.73	154	193.9	0	347.9	1035.8	0	1	0	1	1	-0.00803379	0.0406773	-0.0429391	-0.0102956
2	5	1	12	pet	bitch	great Pyrenees	6	100	nd4.jpg	Neutral Dog	Dog	Neutral	34849	36620	7275	78744	265534					192.54	0	0	0	0	194.02	0	0	0	0	0	-0.131241	-0.137911	-0.0273976	-0.29655
2	4	1	12	pet	bitch	great Pyrenees	6	100	nd5.jpg	Neutral Dog	Dog	Neutral	30879	35688	4795	71362	196390		214.1		214.1	196.08	0	83.9	0	83.9	211.87	0	0	0	0	0	-0.157233	0.214277	-0.0244157	0.0326287
2	5	5	12	pet	bitch	great Pyrenees	6	100	nd6.jpg	Neutral Dog	Dog	Neutral	31059	38019	6857	75935	260576					287.28	0	0	0	0	229.96	0	0	0	0	0	-0.119194	-0.145904	-0.0263148	-0.291412
2	3	4	12	pet	bitch	great Pyrenees	6	100	nd7.jpg	Neutral Dog	Dog	Neutral	30421	20893	11726	63040	286950	1020.8	436.9		436.9	260.915	246	272	0	518	1055.93	0	0	0	0	0	0.126954	0.184781	-0.0408643	0.270871
2	1	5	12	pet	bitch	great Pyrenees	6	100	nd8.jpg	Neutral Dog	Dog	Neutral	33888	33457	10180	77525	271347						0	0	0	0	0	0	0	0	0	0
2	6	1	12	pet	bitch	great Pyrenees	6	100	nd9.jpg	Neutral Dog	Dog	Neutral	33063	35696	21462	90221	255419		3		3	2.99	0	1495.9	0	1495.9	1495.86	0	1	0	1	1	-0.129446	0.860269	-0.0840266	0.646796
2	1	3	13	pet	bitch	Beauce shepherd	3.5	100	nd1.jpg	Neutral Dog	Dog	Neutral	33770	29676	17292	80738	269877						0	0	0	0	0	0	0	0	0	0
2	2	10	13	pet	bitch	Beauce shepherd	3.5	100	nd10.jpg	Neutral Dog	Dog	Neutral	30251	26798	8988	66037	284647	3.4			3.4	155.33	755.9	0	0	755.9	991.885	1	0	0	1	1	0.655809	-0.0941447	-0.031576	0.530088
2	3	1	13	pet	bitch	Beauce shepherd	3.5	100	nd2.jpg	Neutral Dog	Dog	Neutral	33058	30842	4897	68797	283094					3.16	0	0	0	0	891.895	0	0	0	0	1	-0.116774	-0.108946	-0.0172981	-0.243018
2	1	8	13	pet	bitch	Beauce shepherd	3.5	100	nd3.jpg	Neutral Dog	Dog	Neutral	40770	38119	11171	90060	260159	840.95	209		209	105.02	621.9	66	0	687.9	875.94	0	1	0	1	1	0.553268	-0.0711743	-0.0429391	0.439155
2	5	1	13	pet	bitch	Beauce shepherd	3.5	100	nd4.jpg	Neutral Dog	Dog	Neutral	34849	36620	7275	78744	265534	415.1			415.1	499	371.95	0	0	371.95	413.935	1	0	0	1	1	0.76733	-0.137911	-0.0273976	0.602021
2	4	1	13	pet	bitch	Beauce shepherd	3.5	100	nd5.jpg	Neutral Dog	Dog	Neutral	30879	35688	4795	71362	196390	190.2			190.2	132.25	413.95	0	0	413.95	463.98	1	0	0	1	1	0.734939	-0.18172	-0.0244157	0.528803
2	5	5	13	pet	bitch	Beauce shepherd	3.5	100	nd6.jpg	Neutral Dog	Dog	Neutral	31059	38019	6857	75935	260576	2.1			2.1	86.11	267.95	0	0	267.95	617.935	1	0	0	1	1	0.314428	-0.145904	-0.0263148	0.14221
2	3	4	13	pet	bitch	Beauce shepherd	3.5	100	nd7.jpg	Neutral Dog	Dog	Neutral	30421	20893	11726	63040	286950	3			3	2.97	132	0	0	132	753.935	1	0	0	1	0	0.0690664	-0.0728106	-0.0408643	-0.0446084
2	1	5	13	pet	bitch	Beauce shepherd	3.5	100	nd8.jpg	Neutral Dog	Dog	Neutral	33888	33457	10180	77525	271347						0	0	0	0	0	0	0	0	0	0
2	6	1	13	pet	bitch	Beauce shepherd	3.5	100	nd9.jpg	Neutral Dog	Dog	Neutral	33063	35696	21462	90221	255419		100		100	40.035	0	861.95	0	861.95	1131.89	0	1	0	1	1	-0.129446	0.621756	-0.0840266	0.408283
2	1	3	14	pet	bitch	hovawart	5.5	100	nd1.jpg	Neutral Dog	Dog	Neutral	33770	29676	17292	80738	269877	570.6			570.6	356.69	350	0	0	350	1021.89	0	0	0	0	1	0.21737	-0.109961	-0.0640736	0.043335
2	2	10	14	pet	bitch	hovawart	5.5	100	nd10.jpg	Neutral Dog	Dog	Neutral	30251	26798	8988	66037	284647		132.8		132.8	162.75	0	687.95	0	687.95	1345.89	0	1	0	1	1	-0.106275	0.417002	-0.031576	0.279151
2	3	1	14	pet	bitch	hovawart	5.5	100	nd2.jpg	Neutral Dog	Dog	Neutral	33058	30842	4897	68797	283094	595.45			595.45	153.5	380	0	0	380	899.84	1	0	0	1	1	0.305523	-0.108946	-0.0172981	0.179279
2	1	8	14	pet	bitch	hovawart	5.5	100	nd3.jpg	Neutral Dog	Dog	Neutral	40770	38119	11171	90060	260159		497.5		497.5	489.515	0	86	0	86	813.88	0	0	0	0	0	-0.156712	-0.0408553	-0.0429391	-0.240506
2	5	1	14	pet	bitch	hovawart	5.5	100	nd4.jpg	Neutral Dog	Dog	Neutral	34849	36620	7275	78744	265534	1.5	1389.4		1.5	1.49	219.95	44	0	263.95	547.875	1	0	0	1	1	0.270219	-0.0576005	-0.0273976	0.185221
2	4	1	14	pet	bitch	hovawart	5.5	100	nd5.jpg	Neutral Dog	Dog	Neutral	30879	35688	4795	71362	196390	675			675	675.05	292	0	0	292	292	1	0	0	1	1	0.842767	-0.18172	-0.0244157	0.636631
2	5	5	14	pet	bitch	hovawart	5.5	100	nd6.jpg	Neutral Dog	Dog	Neutral	31059	38019	6857	75935	260576		726.9		726.9	282.91	0	143.95	0	143.95	319.93	0	0	0	0	1	-0.119194	0.304038	-0.0263148	0.15853
2	3	4	14	pet	bitch	hovawart	5.5	100	nd7.jpg	Neutral Dog	Dog	Neutral	30421	20893	11726	63040	286950		149.5	649.56	149.5	149.55	0	521.95	42	563.95	563.97	0	1	0	1	0	-0.106015	0.852682	0.0336078	0.780275
2	1	5	14	pet	bitch	hovawart	5.5	100	nd8.jpg	Neutral Dog	Dog	Neutral	33888	33457	10180	77525	271347	260.3			260.3	68.26	939.85	0	0	939.85	1423.89	1	0	0	1	1	0.535168	-0.1233	-0.0375165	0.374351
2	6	1	14	pet	bitch	hovawart	5.5	100	nd9.jpg	Neutral Dog	Dog	Neutral	33063	35696	21462	90221	255419						0	0	0	0	0	0	0	0	0	0
2	1	3	15	pet	bitch	rough collie	2	100	nd1.jpg	Neutral Dog	Dog	Neutral	33770	29676	17292	80738	269877			549.99	549.99	453.995	0	0	322.005	322.005	484.01	0	0	1	1	1	-0.125131	-0.109961	0.601212	0.36612
2	2	10	15	pet	bitch	rough collie	2	100	nd10.jpg	Neutral Dog	Dog	Neutral	30251	26798	8988	66037	284647	408.9	0.9	424.89	0.9	0.94	547.95	587.9	96	1231.85	1497.88	0	1	0	1	1	0.259542	0.298343	0.0325146	0.5904
2	3	1	15	pet	bitch	rough collie	2	100	nd2.jpg	Neutral Dog	Dog	Neutral	33058	30842	4897	68797	283094	1007.9	813.9		813.9	193.985	94.05	588.05	0	682.1	1028.03	0	1	0	1	1	-0.0252887	0.463067	-0.0172981	0.420481
2	1	8	15	pet	bitch	rough collie	2	100	nd3.jpg	Neutral Dog	Dog	Neutral	40770	38119	11171	90060	260159	337.5	283.5	105.49	105.49	1.49	193.95	199.95	173.99	567.89	1385.83	0	0	1	1	1	-0.0167596	-0.00224017	0.0826102	0.0636104
2	5	1	15	pet	bitch	rough collie	2	100	nd4.jpg	Neutral Dog	Dog	Neutral	34849	36620	7275	78744	265534		1221.8		1221.8	1221.82	0	254	0	254	254.03	0	1	0	1	1	-0.131241	0.861971	-0.0273976	0.703332
2	4	1	15	pet	bitch	rough collie	2	100	nd5.jpg	Neutral Dog	Dog	Neutral	30879	35688	4795	71362	196390					358.3	0	0	0	0	136.015	0	0	0	0	0	-0.157233	-0.18172	-0.0244157	-0.363369
2	5	5	15	pet	bitch	rough collie	2	100	nd6.jpg	Neutral Dog	Dog	Neutral	31059	38019	6857	75935	260576					808.56	0	0	0	0	321.935	0	0	0	0	1	-0.119194	-0.145904	-0.0263148	-0.291412
2	3	4	15	pet	bitch	rough collie	2	100	nd7.jpg	Neutral Dog	Dog	Neutral	30421	20893	11726	63040	286950					223.23	0	0	0	0	463.765	0	0	0	0	0	-0.106015	-0.0728106	-0.0408643	-0.21969
2	1	5	15	pet	bitch	rough collie	2	100	nd8.jpg	Neutral Dog	Dog	Neutral	33888	33457	10180	77525	271347						0	0	0	0	0	0	0	0	0	0
2	6	1	15	pet	bitch	rough collie	2	100	nd9.jpg	Neutral Dog	Dog	Neutral	33063	35696	21462	90221	255419		211.9		211.9	107.66	0	91.75	0	91.75	764.52	0	1	0	1	1	-0.129446	-0.0197447	-0.0840266	-0.233218
2	1	3	16	pet	male	lagotto romagnolo	3.5	80	nd1.jpg	Neutral Dog	Dog	Neutral	33770	29676	17292	80738	269877					3.09	0	0	0	0	1503.96	0	0	0	0	1	-0.125131	-0.109961	-0.0640736	-0.299166
2	2	10	16	pet	male	lagotto romagnolo	3.5	80	nd10.jpg	Neutral Dog	Dog	Neutral	30251	26798	8988	66037	284647						0	0	0	0	0	0	0	0	0	0
2	3	1	16	pet	male	lagotto romagnolo	3.5	80	nd2.jpg	Neutral Dog	Dog	Neutral	33058	30842	4897	68797	283094					23.7	0	0	0	0	1455.92	0	0	0	0	1	-0.116774	-0.108946	-0.0172981	-0.243018
2	1	8	16	pet	male	lagotto romagnolo	3.5	80	nd3.jpg	Neutral Dog	Dog	Neutral	40770	38119	11171	90060	260159	15.3	563.1		15.3	15.26	636	728	0	1364	1363.96	1	0	0	1	1	0.309577	0.387218	-0.0429391	0.653856
2	5	1	16	pet	male	lagotto romagnolo	3.5	80	nd4.jpg	Neutral Dog	Dog	Neutral	34849	36620	7275	78744	265534	746.4			746.4	746.44	559.9	0	0	559.9	559.85	0	0	0	0	0	0.868848	-0.137911	-0.0273976	0.70354
2	4	1	16	pet	male	lagotto romagnolo	3.5	80	nd5.jpg	Neutral Dog	Dog	Neutral	30879	35688	4795	71362	196390					524.2	0	0	0	0	99.92	0	0	0	0	1	-0.157233	-0.18172	-0.0244157	-0.363369
2	5	5	16	pet	male	lagotto romagnolo	3.5	80	nd6.jpg	Neutral Dog	Dog	Neutral	31059	38019	6857	75935	260576						0	0	0	0	0	0	0	0	0	0
2	3	4	16	pet	male	lagotto romagnolo	3.5	80	nd7.jpg	Neutral Dog	Dog	Neutral	30421	20893	11726	63040	286950					991.22	0	0	0	0	95.87	0	0	0	0	0	-0.106015	-0.0728106	-0.0408643	-0.21969
2	1	5	16	pet	male	lagotto romagnolo	3.5	80	nd8.jpg	Neutral Dog	Dog	Neutral	33888	33457	10180	77525	271347	84.2			84.2	84.23	832.6	0	0	832.6	1024.6	1	0	0	1	1	0.687722	-0.1233	-0.0375165	0.526906
2	6	1	16	pet	male	lagotto romagnolo	3.5	80	nd9.jpg	Neutral Dog	Dog	Neutral	33063	35696	21462	90221	255419						0	0	0	0	0	0	0	0	0	0
2	1	3	17	pet	bitch	Beauce shepherd	1.5	100	nd1.jpg	Neutral Dog	Dog	Neutral	33770	29676	17292	80738	269877		146.8		146.8	146.85	0	85.95	0	85.95	257.97	0	1	0	1	1	-0.125131	0.223217	-0.0640736	0.0340124
2	2	10	17	pet	bitch	Beauce shepherd	1.5	100	nd10.jpg	Neutral Dog	Dog	Neutral	30251	26798	8988	66037	284647	1267.5	563.55		563.55	563.595	98	313.95	0	411.95	491.975	0	1	0	1	1	0.0929216	0.543998	-0.031576	0.605343
2	3	1	17	pet	bitch	Beauce shepherd	1.5	100	nd2.jpg	Neutral Dog	Dog	Neutral	33058	30842	4897	68797	283094		161.5		161.5	145.46	0	137.3	0	137.3	392.58	0	1	0	1	1	-0.116774	0.240791	-0.0172981	0.106719
2	1	8	17	pet	bitch	Beauce shepherd	1.5	100	nd3.jpg	Neutral Dog	Dog	Neutral	40770	38119	11171	90060	260159						0	0	0	0	0	0	0	0	0	0
2	5	1	17	pet	bitch	Beauce shepherd	1.5	100	nd4.jpg	Neutral Dog	Dog	Neutral	34849	36620	7275	78744	265534		148.5		148.5	148.53	0	48	0	48	48	0	1	0	1	1	-0.131241	0.862089	-0.0273976	0.70345
2	4	1	17	pet	bitch	Beauce shepherd	1.5	100	nd5.jpg	Neutral Dog	Dog	Neutral	30879	35688	4795	71362	196390					872.57	0	0	0	0	225.99	0	0	0	0	1	-0.157233	-0.18172	-0.0244157	-0.363369
2	5	5	17	pet	bitch	Beauce shepherd	1.5	100	nd6.jpg	Neutral Dog	Dog	Neutral	31059	38019	6857	75935	260576	749	37		37	393	42	162	0	204	317.895	0	1	0	1	1	0.0129255	0.363699	-0.0263148	0.350309
2	3	4	17	pet	bitch	Beauce shepherd	1.5	100	nd7.jpg	Neutral Dog	Dog	Neutral	30421	20893	11726	63040	286950						0	0	0	0	0	0	0	0	0	0
2	1	5	17	pet	bitch	Beauce shepherd	1.5	100	nd8.jpg	Neutral Dog	Dog	Neutral	33888	33457	10180	77525	271347					125.29	0	0	0	0	193.96	0	0	0	0	1	-0.124888	-0.1233	-0.0375165	-0.285704
2	6	1	17	pet	bitch	Beauce shepherd	1.5	100	nd9.jpg	Neutral Dog	Dog	Neutral	33063	35696	21462	90221	255419						0	0	0	0	0	0	0	0	0	0
2	1	3	18	pet	bitch	mixed	1	100	nd1.jpg	Neutral Dog	Dog	Neutral	33770	29676	17292	80738	269877	1.5	1.5		1.5	1.5	753.9	727.95	0	1481.85	1481.82	0	0	0	1	1	0.383635	0.381293	-0.0640736	0.700854
2	3	1	18	pet	bitch	mixed	1	100	nd2.jpg	Neutral Dog	Dog	Neutral	33058	30842	4897	68797	283094	742.7	114.7		114.7	58.735	285.9	673.95	0	959.85	1379.87	0	1	0	1	1	0.0904202	0.379471	-0.0172981	0.452593
2	1	8	18	pet	bitch	mixed	1	100	nd3.jpg	Neutral Dog	Dog	Neutral	40770	38119	11171	90060	260159						0	0	0	0	0	0	0	0	0	0
2	5	1	18	pet	bitch	mixed	1	100	nd4.jpg	Neutral Dog	Dog	Neutral	34849	36620	7275	78744	265534		520.1	374.14	374.14	376.14	0	409.95	142	551.95	1009.84	0	0	1	1	1	-0.131241	0.268047	0.113219	0.250025
2	4	1	18	pet	bitch	mixed	1	100	nd5.jpg	Neutral Dog	Dog	Neutral	30879	35688	4795	71362	196390	222.4	144.4		144.4	2.41	197.95	409.95	0	607.9	707.875	0	1	0	1	1	0.122407	0.397408	-0.0244157	0.495399
2	5	5	18	pet	bitch	mixed	1	100	nd6.jpg	Neutral Dog	Dog	Neutral	31059	38019	6857	75935	260576		976.6		976.6	976.565	0	126	0	126	240.635	0	1	0	1	1	-0.119194	0.377711	-0.0263148	0.232203
2	3	4	18	pet	bitch	mixed	1	100	nd7.jpg	Neutral Dog	Dog	Neutral	30421	20893	11726	63040	286950	233.9	307.9		233.9	1.89	48	1205.9	0	1253.9	1497.91	0	1	0	1	0	-0.0739703	0.732244	-0.0408643	0.61741
2	6	1	18	pet	bitch	mixed	1	100	nd9.jpg	Neutral Dog	Dog	Neutral	33063	35696	21462	90221	255419		623.85	1035.08	623.85	623.875	0	557.1	181.13	738.23	738.235	0	1	0	1	1	-0.129446	0.614883	0.161329	0.646766
2	1	3	19	pet	male	Welsh corgi	6.5	100	nd1.jpg	Neutral Dog	Dog	Neutral	33770	29676	17292	80738	269877		495.7		495.7	495.68	0	580	0	580	992.01	0	0	0	0	0	-0.125131	0.47471	-0.0640736	0.285506
2	2	10	19	pet	male	Welsh corgi	6.5	100	nd10.jpg	Neutral Dog	Dog	Neutral	30251	26798	8988	66037	284647					0.66	0	0	0	0	1511.87	0	0	0	0	1	-0.106275	-0.0941447	-0.031576	-0.231996
2	3	1	19	pet	male	Welsh corgi	6.5	100	nd2.jpg	Neutral Dog	Dog	Neutral	33058	30842	4897	68797	283094	1364.6			1364.6	0.73	76	0	0	76	800.03	0	0	0	0	1	-0.0217775	-0.108946	-0.0172981	-0.148022
2	1	8	19	pet	male	Welsh corgi	6.5	100	nd3.jpg	Neutral Dog	Dog	Neutral	40770	38119	11171	90060	260159		33.5		33.5	33.47	0	140	0	140	1359.83	0	1	0	1	1	-0.156712	-0.0435679	-0.0429391	-0.243219
2	5	1	19	pet	male	Welsh corgi	6.5	100	nd4.jpg	Neutral Dog	Dog	Neutral	34849	36620	7275	78744	265534	1.5			1.5	1.48	104	0	0	104	1087.9	1	0	0	1	1	-0.0356442	-0.137911	-0.0273976	-0.200953
2	4	1	19	pet	male	Welsh corgi	6.5	100	nd5.jpg	Neutral Dog	Dog	Neutral	30879	35688	4795	71362	196390						0	0	0	0	0	0	0	0	0	0
2	5	5	19	pet	male	Welsh corgi	6.5	100	nd6.jpg	Neutral Dog	Dog	Neutral	31059	38019	6857	75935	260576	395.5			395.5	3.53	208	0	0	208	580	0	0	0	0	1	0.239427	-0.145904	-0.0263148	0.0672086
2	3	4	19	pet	male	Welsh corgi	6.5	100	nd7.jpg	Neutral Dog	Dog	Neutral	30421	20893	11726	63040	286950					3.13	0	0	0	0	1475.89	0	0	0	0	0	-0.106015	-0.0728106	-0.0408643	-0.21969
2	1	5	19	pet	male	Welsh corgi	6.5	100	nd8.jpg	Neutral Dog	Dog	Neutral	33888	33457	10180	77525	271347		0.3		0.3	0.33	0	328	0	328	1467.86	0	1	0	1	1	-0.124888	0.100155	-0.0375165	-0.0622497
2	6	1	19	pet	male	Welsh corgi	6.5	100	nd9.jpg	Neutral Dog	Dog	Neutral	33063	35696	21462	90221	255419	317.3	193.3		193.3	21.42	636	120	0	756	1211.87	0	0	0	0	1	0.395363	-0.0407342	-0.0840266	0.270602
2	1	3	20	pet	male	border collie	6.5	90	nd1.jpg	Neutral Dog	Dog	Neutral	33770	29676	17292	80738	269877					1292.47	0	0	0	0	91.99	0	0	0	0	1	-0.125131	-0.109961	-0.0640736	-0.299166
2	2	10	20	pet	male	border collie	6.5	90	nd10.jpg	Neutral Dog	Dog	Neutral	30251	26798	8988	66037	284647						0	0	0	0	0	0	0	0	0	0
2	3	1	20	pet	male	border collie	6.5	90	nd2.jpg	Neutral Dog	Dog	Neutral	33058	30842	4897	68797	283094					682.16	0	0	0	0	40	0	0	0	0	1	-0.116774	-0.108946	-0.0172981	-0.243018
2	1	8	20	pet	male	border collie	6.5	90	nd3.jpg	Neutral Dog	Dog	Neutral	40770	38119	11171	90060	260159						0	0	0	0	0	0	0	0	0	0
2	5	1	20	pet	male	border collie	6.5	90	nd4.jpg	Neutral Dog	Dog	Neutral	34849	36620	7275	78744	265534						0	0	0	0	0	0	0	0	0	0
2	4	1	20	pet	male	border collie	6.5	90	nd5.jpg	Neutral Dog	Dog	Neutral	30879	35688	4795	71362	196390						0	0	0	0	0	0	0	0	0	0
2	5	5	20	pet	male	border collie	6.5	90	nd6.jpg	Neutral Dog	Dog	Neutral	31059	38019	6857	75935	260576	1227.2			1227.2	803.36	46	0	0	46	249.955	0	0	0	0	1	0.0648395	-0.145904	-0.0263148	-0.107379
2	3	4	20	pet	male	border collie	6.5	90	nd7.jpg	Neutral Dog	Dog	Neutral	30421	20893	11726	63040	286950						0	0	0	0	0	0	0	0	0	0
2	1	5	20	pet	male	border collie	6.5	90	nd8.jpg	Neutral Dog	Dog	Neutral	33888	33457	10180	77525	271347						0	0	0	0	0	0	0	0	0	0
2	6	1	20	pet	male	border collie	6.5	90	nd9.jpg	Neutral Dog	Dog	Neutral	33063	35696	21462	90221	255419						0	0	0	0	0	0	0	0	0	0
2	1	3	21	pet	male	hovawart	5	100	nd1.jpg	Neutral Dog	Dog	Neutral	33770	29676	17292	80738	269877	178.5			178.5	178.46	265.95	0	0	265.95	601.925	1	0	0	1	1	0.316701	-0.109961	-0.0640736	0.142667
2	3	1	21	pet	male	hovawart	5	100	nd2.jpg	Neutral Dog	Dog	Neutral	33058	30842	4897	68797	283094	577.4	953.4		577.4	465.42	223.95	228	0	451.95	983.915	0	0	0	0	0	0.110837	0.122781	-0.0172981	0.21632
2	1	8	21	pet	male	hovawart	5	100	nd3.jpg	Neutral Dog	Dog	Neutral	40770	38119	11171	90060	260159						0	0	0	0	0	0	0	0	0	0
2	5	1	21	pet	male	hovawart	5	100	nd4.jpg	Neutral Dog	Dog	Neutral	34849	36620	7275	78744	265534		896		896	128.14	0	296	0	296	671.96	0	0	0	0	1	-0.131241	0.302592	-0.0273976	0.143953
2	4	1	21	pet	male	hovawart	5	100	nd5.jpg	Neutral Dog	Dog	Neutral	30879	35688	4795	71362	196390					236.625	0	0	0	0	244.065	0	0	0	0	1	-0.157233	-0.18172	-0.0244157	-0.363369
2	5	5	21	pet	male	hovawart	5	100	nd6.jpg	Neutral Dog	Dog	Neutral	31059	38019	6857	75935	260576	3.2			3.2	45.175	501.95	0	0	501.95	807.96	1	0	0	1	1	0.502062	-0.145904	-0.0263148	0.329844
2	3	4	21	pet	male	hovawart	5	100	nd7.jpg	Neutral Dog	Dog	Neutral	30421	20893	11726	63040	286950	922			922	2.11	40	0	0	40	319.895	0	0	0	0	0	0.019026	-0.0728106	-0.0408643	-0.0946488
2	1	5	21	pet	male	hovawart	5	100	nd8.jpg	Neutral Dog	Dog	Neutral	33888	33457	10180	77525	271347	428.1	883.9		428.1	0.05	53.95	308	0	361.95	647.98	0	0	0	0	1	-0.0416293	0.352024	-0.0375165	0.272878
2	6	1	21	pet	male	hovawart	5	100	nd9.jpg	Neutral Dog	Dog	Neutral	33063	35696	21462	90221	255419		118.4		118.4	308.265	0	205.9	0	205.9	287.875	0	1	0	1	1	-0.129446	0.575486	-0.0840266	0.362014
2	1	3	22	pet	bitch	border collie	8	100	nd1.jpg	Neutral Dog	Dog	Neutral	33770	29676	17292	80738	269877						0	0	0	0	0	0	0	0	0	0
2	2	10	22	pet	bitch	border collie	8	100	nd10.jpg	Neutral Dog	Dog	Neutral	30251	26798	8988	66037	284647		0.7		0.7	0.71	0	122	0	122	121.995	0	1	0	1	1	-0.106275	0.905896	-0.031576	0.768045
2	3	1	22	pet	bitch	border collie	8	100	nd2.jpg	Neutral Dog	Dog	Neutral	33058	30842	4897	68797	283094		537.5		537.5	537.52	0	40	0	40	263.975	0	0	0	0	0	-0.116774	0.0425834	-0.0172981	-0.0914887
2	1	8	22	pet	bitch	border collie	8	100	nd3.jpg	Neutral Dog	Dog	Neutral	40770	38119	11171	90060	260159					1.74	0	0	0	0	677.94	0	0	0	0	1	-0.156712	-0.146522	-0.0429391	-0.346173
2	5	1	22	pet	bitch	border collie	8	100	nd4.jpg	Neutral Dog	Dog	Neutral	34849	36620	7275	78744	265534		329.7		329.7	329.7	0	40	0	40	40	0	1	0	1	1	-0.131241	0.862089	-0.0273976	0.70345
2	4	1	22	pet	bitch	border collie	8	100	nd5.jpg	Neutral Dog	Dog	Neutral	30879	35688	4795	71362	196390						0	0	0	0	0	0	0	0	0	0
2	5	5	22	pet	bitch	border collie	8	100	nd6.jpg	Neutral Dog	Dog	Neutral	31059	38019	6857	75935	260576						0	0	0	0	0	0	0	0	0	0
2	3	4	22	pet	bitch	border collie	8	100	nd7.jpg	Neutral Dog	Dog	Neutral	30421	20893	11726	63040	286950					6.93	0	0	0	0	209.97	0	0	0	0	0	-0.106015	-0.0728106	-0.0408643	-0.21969
2	1	5	22	pet	bitch	border collie	8	100	nd8.jpg	Neutral Dog	Dog	Neutral	33888	33457	10180	77525	271347					79.98	0	0	0	0	516	0	0	0	0	1	-0.124888	-0.1233	-0.0375165	-0.285704
2	6	1	22	pet	bitch	border collie	8	100	nd9.jpg	Neutral Dog	Dog	Neutral	33063	35696	21462	90221	255419		240.9	0.93	0.93	0.93	0	565.9	68.015	633.915	633.94	0	0	1	1	1	-0.129446	0.752917	0.0232627	0.646733
2	1	3	23	pet	male	smooth collie	2.5	100	nd1.jpg	Neutral Dog	Dog	Neutral	33770	29676	17292	80738	269877					1.52	0	0	0	0	1511.88	0	0	0	0	1	-0.125131	-0.109961	-0.0640736	-0.299166
2	2	10	23	pet	male	smooth collie	2.5	100	nd10.jpg	Neutral Dog	Dog	Neutral	30251	26798	8988	66037	284647					113.935	0	0	0	0	1251.88	0	0	0	0	1	-0.106275	-0.0941447	-0.031576	-0.231996
2	3	1	23	pet	male	smooth collie	2.5	100	nd2.jpg	Neutral Dog	Dog	Neutral	33058	30842	4897	68797	283094					0.73	0	0	0	0	1495.78	0	0	0	0	1	-0.116774	-0.108946	-0.0172981	-0.243018
2	1	8	23	pet	male	smooth collie	2.5	100	nd3.jpg	Neutral Dog	Dog	Neutral	40770	38119	11171	90060	260159	1.5			1.5	1.48	1515.7	0	0	1515.7	1515.74	1	0	0	1	1	0.843262	-0.146522	-0.0429391	0.653801
2	5	1	23	pet	male	smooth collie	2.5	100	nd4.jpg	Neutral Dog	Dog	Neutral	34849	36620	7275	78744	265534	0.7			0.7	0.69	1305.9	0	0	1305.9	1353.87	1	0	0	1	1	0.833327	-0.137911	-0.0273976	0.668019
2	4	1	23	pet	male	smooth collie	2.5	100	nd5.jpg	Neutral Dog	Dog	Neutral	30879	35688	4795	71362	196390	0.6			0.6	0.58	1473.9	0	0	1473.9	1473.88	1	0	0	1	1	0.842784	-0.18172	-0.0244157	0.636648
2	5	5	23	pet	male	smooth collie	2.5	100	nd6.jpg	Neutral Dog	Dog	Neutral	31059	38019	6857	75935	260576	0.7			0.7	0.69	1485.9	0	0	1485.9	1485.87	1	0	0	1	1	0.880827	-0.145904	-0.0263148	0.708608
2	3	4	23	pet	male	smooth collie	2.5	100	nd7.jpg	Neutral Dog	Dog	Neutral	30421	20893	11726	63040	286950					3.74	0	0	0	0	1507.74	0	0	0	0	0	-0.106015	-0.0728106	-0.0408643	-0.21969
2	1	5	23	pet	male	smooth collie	2.5	100	nd8.jpg	Neutral Dog	Dog	Neutral	33888	33457	10180	77525	271347	2.1			2.1	2.11	663.9	0	0	663.9	1495.75	1	0	0	1	1	0.31897	-0.1233	-0.0375165	0.158153
2	6	1	23	pet	male	smooth collie	2.5	100	nd9.jpg	Neutral Dog	Dog	Neutral	33063	35696	21462	90221	255419	0.8			0.8	0.83	1111.85	0	0	1111.85	1381.81	1	0	0	1	1	0.675187	-0.139755	-0.0840266	0.451406
2	1	3	24	pet	bitch	mixed	7	90	nd1.jpg	Neutral Dog	Dog	Neutral	33770	29676	17292	80738	269877					142.4	0	0	0	0	527.93	0	0	0	0	1	-0.125131	-0.109961	-0.0640736	-0.299166
2	2	10	24	pet	bitch	mixed	7	90	nd10.jpg	Neutral Dog	Dog	Neutral	30251	26798	8988	66037	284647					277.28	0	0	0	0	1077.84	0	0	0	0	1	-0.106275	-0.0941447	-0.031576	-0.231996
2	3	1	24	pet	bitch	mixed	7	90	nd2.jpg	Neutral Dog	Dog	Neutral	33058	30842	4897	68797	283094						0	0	0	0	0	0	0	0	0	0
2	5	1	24	pet	bitch	mixed	7	90	nd4.jpg	Neutral Dog	Dog	Neutral	34849	36620	7275	78744	265534					254.475	0	0	0	0	659.945	0	0	0	0	1	-0.131241	-0.137911	-0.0273976	-0.29655
2	4	1	24	pet	bitch	mixed	7	90	nd5.jpg	Neutral Dog	Dog	Neutral	30879	35688	4795	71362	196390	2.8	602.8		2.8	2.85	206	80	0	286	597.955	1	0	0	1	1	0.187274	-0.0479307	-0.0244157	0.114928
2	5	5	24	pet	bitch	mixed	7	90	nd6.jpg	Neutral Dog	Dog	Neutral	31059	38019	6857	75935	260576						0	0	0	0	0	0	0	0	0	0
2	3	4	24	pet	bitch	mixed	7	90	nd7.jpg	Neutral Dog	Dog	Neutral	30421	20893	11726	63040	286950					173.22	0	0	0	0	743.87	0	0	0	0	0	-0.106015	-0.0728106	-0.0408643	-0.21969
2	1	5	24	pet	bitch	mixed	7	90	nd8.jpg	Neutral Dog	Dog	Neutral	33888	33457	10180	77525	271347	291.2			291.2	291.22	313.9	0	0	313.9	705.825	1	0	0	1	1	0.31984	-0.1233	-0.0375165	0.159024
2	6	1	24	pet	bitch	mixed	7	90	nd9.jpg	Neutral Dog	Dog	Neutral	33063	35696	21462	90221	255419					155.425	0	0	0	0	701.94	0	0	0	0	1	-0.129446	-0.139755	-0.0840266	-0.353227
2	1	3	25	pet	bitch	rough collie	1.5	90	nd1.jpg	Neutral Dog	Dog	Neutral	33770	29676	17292	80738	269877						0	0	0	0	0	0	0	0	0	0
2	2	10	25	pet	bitch	rough collie	1.5	90	nd10.jpg	Neutral Dog	Dog	Neutral	30251	26798	8988	66037	284647	3.6	355.2		3.6	3.6	49.8	435.9	0	485.7	621.71	1	0	0	1	1	-0.0261738	0.606986	-0.031576	0.549236
2	3	1	25	pet	bitch	rough collie	1.5	90	nd2.jpg	Neutral Dog	Dog	Neutral	33058	30842	4897	68797	283094	228.7	0.7		0.7	0.67	240	52	0	292	405.99	0	1	0	1	1	0.474374	0.0191358	-0.0172981	0.476211
2	1	8	25	pet	bitch	rough collie	1.5	90	nd3.jpg	Neutral Dog	Dog	Neutral	40770	38119	11171	90060	260159	5.5			5.5	5.53	204.05	0	0	204.05	204.055	1	0	0	1	1	0.843264	-0.146522	-0.0429391	0.653803
2	5	1	25	pet	bitch	rough collie	1.5	90	nd4.jpg	Neutral Dog	Dog	Neutral	34849	36620	7275	78744	265534					594.365	0	0	0	0	215.87	0	0	0	0	1	-0.131241	-0.137911	-0.0273976	-0.29655
2	4	1	25	pet	bitch	rough collie	1.5	90	nd5.jpg	Neutral Dog	Dog	Neutral	30879	35688	4795	71362	196390		5.7		5.7	5.66	0	128	0	128	191.98	0	1	0	1	1	-0.157233	0.485016	-0.0244157	0.303367
2	5	5	25	pet	bitch	rough collie	1.5	90	nd6.jpg	Neutral Dog	Dog	Neutral	31059	38019	6857	75935	260576					892.21	0	0	0	0	106	0	0	0	0	0	-0.119194	-0.145904	-0.0263148	-0.291412
2	3	4	25	pet	bitch	rough collie	1.5	90	nd7.jpg	Neutral Dog	Dog	Neutral	30421	20893	11726	63040	286950					8.98	0	0	0	0	163.955	0	0	0	0	0	-0.106015	-0.0728106	-0.0408643	-0.21969
2	1	5	25	pet	bitch	rough collie	1.5	90	nd8.jpg	Neutral Dog	Dog	Neutral	33888	33457	10180	77525	271347	871.9			871.9	15.95	152	0	0	152	193.985	0	0	0	0	1	0.658678	-0.1233	-0.0375165	0.497861
2	6	1	25	pet	bitch	rough collie	1.5	90	nd9.jpg	Neutral Dog	Dog	Neutral	33063	35696	21462	90221	255419						0	0	0	0	0	0	0	0	0	0
2	1	3	26	pet	bitch	Beauce shepherd	3	100	nd1.jpg	Neutral Dog	Dog	Neutral	33770	29676	17292	80738	269877	1141.3			1141.3	273.475	38	0	0	38	1037.83	0	0	0	0	1	-0.088516	-0.109961	-0.0640736	-0.262551
2	2	10	26	pet	bitch	Beauce shepherd	3	100	nd10.jpg	Neutral Dog	Dog	Neutral	30251	26798	8988	66037	284647					681.28	0	0	0	0	815.87	0	0	0	0	1	-0.106275	-0.0941447	-0.031576	-0.231996
2	3	1	26	pet	bitch	Beauce shepherd	3	100	nd2.jpg	Neutral Dog	Dog	Neutral	33058	30842	4897	68797	283094	361.1			361.1	247.105	78	0	0	78	1119.88	0	0	0	0	1	-0.0471233	-0.108946	-0.0172981	-0.173368
2	1	8	26	pet	bitch	Beauce shepherd	3	100	nd3.jpg	Neutral Dog	Dog	Neutral	40770	38119	11171	90060	260159	797.4			797.4	797.36	368.45	0	0	368.45	368.455	0	0	0	0	0	0.843275	-0.146522	-0.0429391	0.653814
2	5	1	26	pet	bitch	Beauce shepherd	3	100	nd4.jpg	Neutral Dog	Dog	Neutral	34849	36620	7275	78744	265534					225.11	0	0	0	0	693.875	0	0	0	0	1	-0.131241	-0.137911	-0.0273976	-0.29655
2	4	1	26	pet	bitch	Beauce shepherd	3	100	nd5.jpg	Neutral Dog	Dog	Neutral	30879	35688	4795	71362	196390	600.85	260.9		260.9	322.93	465.85	274	0	739.85	739.825	1	0	0	1	1	0.472443	0.188638	-0.0244157	0.636665
2	5	5	26	pet	bitch	Beauce shepherd	3	100	nd6.jpg	Neutral Dog	Dog	Neutral	31059	38019	6857	75935	260576					217.41	0	0	0	0	915.1	0	0	0	0	1	-0.119194	-0.145904	-0.0263148	-0.291412
2	3	4	26	pet	bitch	Beauce shepherd	3	100	nd7.jpg	Neutral Dog	Dog	Neutral	30421	20893	11726	63040	286950					263.48	0	0	0	0	603.99	0	0	0	0	0	-0.106015	-0.0728106	-0.0408643	-0.21969
2	1	5	26	pet	bitch	Beauce shepherd	3	100	nd8.jpg	Neutral Dog	Dog	Neutral	33888	33457	10180	77525	271347	351.7	1099.7		351.7	351.73	308	177.95	0	485.95	485.935	0	0	0	0	0	0.508942	0.242902	-0.0375165	0.714327
2	6	1	26	pet	bitch	Beauce shepherd	3	100	nd9.jpg	Neutral Dog	Dog	Neutral	33063	35696	21462	90221	255419	452.2			452.2	334.285	683.95	0	0	683.95	1047.81	0	0	0	0	0	0.523296	-0.139755	-0.0840266	0.299515
2	1	3	27	pet	bitch	border collie	5	100	nd1.jpg	Neutral Dog	Dog	Neutral	33770	29676	17292	80738	269877		714.85	1230.74	714.85	590.87	0	701.95	50.03	751.98	793.94	0	1	0	1	1	-0.125131	0.774174	-0.0010588	0.647984
2	2	10	27	pet	bitch	border collie	5	100	nd10.jpg	Neutral Dog	Dog	Neutral	30251	26798	8988	66037	284647	957.2	1.3		1.3	269.27	40	474	0	514	797.945	0	1	0	1	1	-0.0561467	0.499881	-0.031576	0.412159
2	3	1	27	pet	bitch	border collie	5	100	nd2.jpg	Neutral Dog	Dog	Neutral	33058	30842	4897	68797	283094					60.31	0	0	0	0	353.975	0	0	0	0	1	-0.116774	-0.108946	-0.0172981	-0.243018
2	1	8	27	pet	bitch	border collie	5	100	nd3.jpg	Neutral Dog	Dog	Neutral	40770	38119	11171	90060	260159	3			3	8.985	431.95	0	0	431.95	1027.94	1	0	0	1	1	0.263497	-0.146522	-0.0429391	0.0740364
2	5	1	27	pet	bitch	border collie	5	100	nd4.jpg	Neutral Dog	Dog	Neutral	34849	36620	7275	78744	265534					513.02	0	0	0	0	59.99	0	0	0	0	1	-0.131241	-0.137911	-0.0273976	-0.29655
2	4	1	27	pet	bitch	border collie	5	100	nd5.jpg	Neutral Dog	Dog	Neutral	30879	35688	4795	71362	196390		584		584	897.975	0	139.95	0	139.95	269.935	0	1	0	1	1	-0.157233	0.336738	-0.0244157	0.155089
2	5	5	27	pet	bitch	border collie	5	100	nd6.jpg	Neutral Dog	Dog	Neutral	31059	38019	6857	75935	260576						0	0	0	0	0	0	0	0	0	0
2	3	4	27	pet	bitch	border collie	5	100	nd7.jpg	Neutral Dog	Dog	Neutral	30421	20893	11726	63040	286950					1.45	0	0	0	0	78	0	0	0	0	0	-0.106015	-0.0728106	-0.0408643	-0.21969
2	1	5	27	pet	bitch	border collie	5	100	nd8.jpg	Neutral Dog	Dog	Neutral	33888	33457	10180	77525	271347					1209.39	0	0	0	0	74	0	0	0	0	1	-0.124888	-0.1233	-0.0375165	-0.285704
2	6	1	27	pet	bitch	border collie	5	100	nd9.jpg	Neutral Dog	Dog	Neutral	33063	35696	21462	90221	255419						0	0	0	0	0	0	0	0	0	0
2	1	3	28	pet	male	smooth collie	6.5	100	nd1.jpg	Neutral Dog	Dog	Neutral	33770	29676	17292	80738	269877	61			61	3.02	158	0	0	158	1369.91	1	0	0	1	1	-0.00979461	-0.109961	-0.0640736	-0.183829
2	2	10	28	pet	male	smooth collie	6.5	100	nd10.jpg	Neutral Dog	Dog	Neutral	30251	26798	8988	66037	284647	85	1		1	0.96	893.85	70	0	963.85	1111.84	0	0	0	0	1	0.697662	-0.031186	-0.031576	0.6349
2	3	1	28	pet	male	smooth collie	6.5	100	nd2.jpg	Neutral Dog	Dog	Neutral	33058	30842	4897	68797	283094	99.7	3.7		3.7	3.71	977.9	94	0	1071.9	1327.82	0	0	0	1	1	0.619699	-0.0381532	-0.0172981	0.564248
2	1	8	28	pet	male	smooth collie	6.5	100	nd3.jpg	Neutral Dog	Dog	Neutral	40770	38119	11171	90060	260159	360.85	638.8		360.85	2.9	367.95	38	0	405.95	1133.78	1	0	0	1	1	0.167822	-0.113006	-0.0429391	0.0118771
2	5	1	28	pet	male	smooth collie	6.5	100	nd4.jpg	Neutral Dog	Dog	Neutral	34849	36620	7275	78744	265534					517.57	0	0	0	0	841.98	0	0	0	0	1	-0.131241	-0.137911	-0.0273976	-0.29655
2	4	1	28	pet	male	smooth collie	6.5	100	nd5.jpg	Neutral Dog	Dog	Neutral	30879	35688	4795	71362	196390	2.2			2.2	2.16	776	0	0	776	1477.87	1	0	0	1	1	0.367847	-0.18172	-0.0244157	0.161711
2	3	4	28	pet	male	smooth collie	6.5	100	nd7.jpg	Neutral Dog	Dog	Neutral	30421	20893	11726	63040	286950					3.54	0	0	0	0	929.855	0	0	0	0	0	-0.106015	-0.0728106	-0.0408643	-0.21969
2	1	5	28	pet	male	smooth collie	6.5	100	nd8.jpg	Neutral Dog	Dog	Neutral	33888	33457	10180	77525	271347	0.5	860.3		0.5	36.465	643.95	38	0	681.95	1133.9	1	0	0	1	1	0.443017	-0.0897872	-0.0375165	0.315713
2	6	1	28	pet	male	smooth collie	6.5	100	nd9.jpg	Neutral Dog	Dog	Neutral	33063	35696	21462	90221	255419	1222			1222	128.115	54	0	0	54	223.99	0	0	0	0	1	0.111636	-0.139755	-0.0840266	-0.112145
2	1	3	29	pet	bitch	border collie	2	100	nd1.jpg	Neutral Dog	Dog	Neutral	33770	29676	17292	80738	269877	946.9			946.9	183.05	76	0	0	76	175.9	0	0	0	0	1	0.306933	-0.109961	-0.0640736	0.132898
2	2	10	29	pet	bitch	border collie	2	100	nd10.jpg	Neutral Dog	Dog	Neutral	30251	26798	8988	66037	284647		472.7		472.7	136.68	0	595.8	0	595.8	911.8	0	0	0	0	1	-0.106275	0.559288	-0.031576	0.421437
2	3	1	29	pet	bitch	border collie	2	100	nd2.jpg	Neutral Dog	Dog	Neutral	33058	30842	4897	68797	283094	310.4	670.3		310.4	310.43	399.9	419.9	0	819.8	899.82	1	0	0	1	1	0.327648	0.357703	-0.0172981	0.668053
2	1	8	29	pet	bitch	border collie	2	100	nd3.jpg	Neutral Dog	Dog	Neutral	40770	38119	11171	90060	260159	1407			1407	3.13	107.9	0	0	107.9	303.93	0	0	0	0	1	0.198304	-0.146522	-0.0429391	0.00884304
2	5	1	29	pet	bitch	border collie	2	100	nd4.jpg	Neutral Dog	Dog	Neutral	34849	36620	7275	78744	265534	459.2			459.2	459.15	100	0	0	100	287.88	1	0	0	1	1	0.216126	-0.137911	-0.0273976	0.0508174
2	4	1	29	pet	bitch	border collie	2	100	nd5.jpg	Neutral Dog	Dog	Neutral	30879	35688	4795	71362	196390						0	0	0	0	0	0	0	0	0	0
2	5	5	29	pet	bitch	border collie	2	100	nd6.jpg	Neutral Dog	Dog	Neutral	31059	38019	6857	75935	260576					461.14	0	0	0	0	344.01	0	0	0	0	1	-0.119194	-0.145904	-0.0263148	-0.291412
2	3	4	29	pet	bitch	border collie	2	100	nd7.jpg	Neutral Dog	Dog	Neutral	30421	20893	11726	63040	286950		450.2		450.2	450.22	0	999.8	0	999.8	999.84	0	0	0	0	0	-0.106015	0.927149	-0.0408643	0.78027
2	1	5	29	pet	bitch	border collie	2	100	nd8.jpg	Neutral Dog	Dog	Neutral	33888	33457	10180	77525	271347						0	0	0	0	0	0	0	0	0	0
2	6	1	29	pet	bitch	border collie	2	100	nd9.jpg	Neutral Dog	Dog	Neutral	33063	35696	21462	90221	255419		501.9		501.9	501.89	0	987.9	0	987.9	987.86	0	1	0	1	1	-0.129446	0.860286	-0.0840266	0.646813
2	1	3	30	pet	male	Finnish lapphund	8.5	100	nd1.jpg	Neutral Dog	Dog	Neutral	33770	29676	17292	80738	269877			2.67	2.67	2.67	0	0	583.9	583.9	583.9	0	0	1	1	1	-0.125131	-0.109961	0.935926	0.700834
2	2	10	30	pet	male	Finnish lapphund	8.5	100	nd10.jpg	Neutral Dog	Dog	Neutral	30251	26798	8988	66037	284647						0	0	0	0	0	0	0	0	0	0
2	3	1	30	pet	male	Finnish lapphund	8.5	100	nd2.jpg	Neutral Dog	Dog	Neutral	33058	30842	4897	68797	283094						0	0	0	0	0	0	0	0	0	0
2	1	8	30	pet	male	Finnish lapphund	8.5	100	nd3.jpg	Neutral Dog	Dog	Neutral	40770	38119	11171	90060	260159			1.46	1.46	1.46	0	0	755.94	755.94	755.94	0	0	1	1	1	-0.156712	-0.146522	0.957061	0.653827
2	5	1	30	pet	male	Finnish lapphund	8.5	100	nd4.jpg	Neutral Dog	Dog	Neutral	34849	36620	7275	78744	265534					1369.56	0	0	0	0	72	0	0	0	0	0	-0.131241	-0.137911	-0.0273976	-0.29655
2	4	1	30	pet	male	Finnish lapphund	8.5	100	nd5.jpg	Neutral Dog	Dog	Neutral	30879	35688	4795	71362	196390					337.52	0	0	0	0	579.93	0	0	0	0	0	-0.157233	-0.18172	-0.0244157	-0.363369
2	5	5	30	pet	male	Finnish lapphund	8.5	100	nd6.jpg	Neutral Dog	Dog	Neutral	31059	38019	6857	75935	260576					78.6	0	0	0	0	763.895	0	0	0	0	1	-0.119194	-0.145904	-0.0263148	-0.291412
2	1	5	30	pet	male	Finnish lapphund	8.5	100	nd8.jpg	Neutral Dog	Dog	Neutral	33888	33457	10180	77525	271347			488.19	488.19	488.19	0	0	513.94	513.94	513.94	0	0	1	1	1	-0.124888	-0.1233	0.962483	0.714296
2	6	1	30	pet	male	Finnish lapphund	8.5	100	nd9.jpg	Neutral Dog	Dog	Neutral	33063	35696	21462	90221	255419	704	640		640	614.05	46	98	0	144	182.005	1	0	0	1	1	0.123294	0.398692	-0.0840266	0.43796
2	1	3	31	pet	bitch	border collie	8	100	nd1.jpg	Neutral Dog	Dog	Neutral	33770	29676	17292	80738	269877						0	0	0	0	0	0	0	0	0	0
2	2	10	31	pet	bitch	border collie	8	100	nd10.jpg	Neutral Dog	Dog	Neutral	30251	26798	8988	66037	284647			691.37	691.37	911.325	0	0	128.005	128.005	333.92	0	0	1	1	1	-0.106275	-0.0941447	0.351764	0.151344
2	3	1	31	pet	bitch	border collie	8	100	nd2.jpg	Neutral Dog	Dog	Neutral	33058	30842	4897	68797	283094		518		518	510.015	0	326	0	326	551.955	0	1	0	1	1	-0.116774	0.481682	-0.0172981	0.34761
2	1	8	31	pet	bitch	border collie	8	100	nd3.jpg	Neutral Dog	Dog	Neutral	40770	38119	11171	90060	260159		651.6		651.6	745.575	0	201.95	0	201.95	399.975	0	1	0	1	1	-0.156712	0.358385	-0.0429391	0.158734
2	5	1	31	pet	bitch	border collie	8	100	nd4.jpg	Neutral Dog	Dog	Neutral	34849	36620	7275	78744	265534		383		383	85.055	0	527.95	0	527.95	1001.88	0	0	0	0	1	-0.131241	0.389046	-0.0273976	0.230407
2	4	1	31	pet	bitch	border collie	8	100	nd5.jpg	Neutral Dog	Dog	Neutral	30879	35688	4795	71362	196390	1369.1	409.1	713.17	409.1	151.2	46	100	57.985	203.985	882.85	0	0	0	0	1	-0.105129	-0.0684505	0.0412636	-0.132316
2	5	5	31	pet	bitch	border collie	8	100	nd6.jpg	Neutral Dog	Dog	Neutral	31059	38019	6857	75935	260576	1039.35	591.4		591.4	175.45	134	649.9	0	783.9	1147.86	0	1	0	1	1	-0.00245415	0.420283	-0.0263148	0.391514
2	3	4	31	pet	bitch	border collie	8	100	nd7.jpg	Neutral Dog	Dog	Neutral	30421	20893	11726	63040	286950			716.97	716.97	880.905	0	0	101.94	101.94	261.94	0	0	0	0	0	-0.106015	-0.0728106	0.348309	0.169483
2	1	5	31	pet	bitch	border collie	8	100	nd8.jpg	Neutral Dog	Dog	Neutral	33888	33457	10180	77525	271347					1.5	0	0	0	0	189.97	0	0	0	0	1	-0.124888	-0.1233	-0.0375165	-0.285704
2	6	1	31	pet	bitch	border collie	8	100	nd9.jpg	Neutral Dog	Dog	Neutral	33063	35696	21462	90221	255419		461	582.95	461	460.96	0	372	62	434	434.005	0	1	0	1	1	-0.129446	0.717378	0.0588289	0.646761
1	6	1	1	pet	bitch	Australian kelpie	4.5	90	nh1.jpg	Neutral Human	Human	Neutral	36195	18574	17062	71831	243524						0	0	0	0	0	0	0	0	0	0
1	4	6	1	pet	bitch	Australian kelpie	4.5	90	nh10.jpg	Neutral Human	Human	Neutral	34228	21004	13931	69163	310030						0	0	0	0	0	0	0	0	0	0
1	2	6	1	pet	bitch	Australian kelpie	4.5	90	nh2.jpg	Neutral Human	Human	Neutral	31171	20328	11684	63183	239662	159	323		159	241.01	144.05	310.05	0	454.1	859.95	1	0	0	1	1	0.0374474	0.275725	-0.048752	0.26442
1	5	5	1	pet	bitch	Australian kelpie	4.5	90	nh3.jpg	Neutral Human	Human	Neutral	31903	20275	15153	67331	231266	607.7			607.7	607.7	182	0	0	182	182.015	1	0	0	1	1	0.861968	-0.0876696	-0.065522	0.708777
1	1	9	1	pet	bitch	Australian kelpie	4.5	90	nh4.jpg	Neutral Human	Human	Neutral	35573	17227	13687	66487	224618	100.8			100.8	0.8	134	0	0	134	182.02	0	0	0	0	1	0.577812	-0.0766947	-0.0609346	0.440183
1	4	11	1	pet	bitch	Australian kelpie	4.5	90	nh5.jpg	Neutral Human	Human	Neutral	36700	15958	13822	66480	248085					1364.6	0	0	0	0	48	0	0	0	0	1	-0.147933	-0.0643247	-0.0557148	-0.267973
1	6	10	1	pet	bitch	Australian kelpie	4.5	90	nh6.jpg	Neutral Human	Human	Neutral	31456	18591	14983	65030	273409	765.8	1285.8		765.8	965.775	88	38	0	126	381.99	1	0	0	1	1	0.115321	0.031482	-0.0548007	0.0920028
1	2	9	1	pet	bitch	Australian kelpie	4.5	90	nh7.jpg	Neutral Human	Human	Neutral	32325	14109	11475	57909	235118	105.5			105.5	105.53	48	0	0	48	216	1	0	0	1	1	0.0847381	-0.0600082	-0.0488053	-0.0240754
1	2	7	1	pet	bitch	Australian kelpie	4.5	90	nh8.jpg	Neutral Human	Human	Neutral	32538	17678	13246	63462	281809	3.9			3.9	3.92	79.95	0	0	79.95	123.965	1	0	0	1	1	0.529479	-0.0627304	-0.0470035	0.419745
1	3	4	1	pet	bitch	Australian kelpie	4.5	90	nh9.jpg	Neutral Human	Human	Neutral	33410	16438	13864	63712	227120					529.03	0	0	0	0	51.995	0	0	0	0	1	-0.147103	-0.0723758	-0.0610426	-0.280521
1	6	1	2	kennel	male	beagle	4	90	nh1.jpg	Neutral Human	Human	Neutral	36195	18574	17062	71831	243524	56.9			56.9	56.91	56	0	0	56	56	1	0	0	1	1	0.85137	-0.0762717	-0.0700629	0.705035
1	4	6	2	kennel	male	beagle	4	90	nh10.jpg	Neutral Human	Human	Neutral	34228	21004	13931	69163	310030						0	0	0	0	0	0	0	0	0	0
1	2	6	2	kennel	male	beagle	4	90	nh2.jpg	Neutral Human	Human	Neutral	31171	20328	11684	63183	239662						0	0	0	0	0	0	0	0	0	0
1	5	5	2	kennel	male	beagle	4	90	nh3.jpg	Neutral Human	Human	Neutral	31903	20275	15153	67331	231266						0	0	0	0	0	0	0	0	0	0
1	1	9	2	kennel	male	beagle	4	90	nh4.jpg	Neutral Human	Human	Neutral	35573	17227	13687	66487	224618	275			275	275	52	0	0	52	52.01	1	0	0	1	1	0.841437	-0.0766947	-0.0609346	0.703807
1	4	11	2	kennel	male	beagle	4	90	nh5.jpg	Neutral Human	Human	Neutral	36700	15958	13822	66480	248085						0	0	0	0	0	0	0	0	0	0
1	6	10	2	kennel	male	beagle	4	90	nh6.jpg	Neutral Human	Human	Neutral	31456	18591	14983	65030	273409					3.71	0	0	0	0	323.995	0	0	0	0	1	-0.115051	-0.067997	-0.0548007	-0.237849
1	2	9	2	kennel	male	beagle	4	90	nh7.jpg	Neutral Human	Human	Neutral	32325	14109	11475	57909	235118						0	0	0	0	0	0	0	0	0	0
1	2	7	2	kennel	male	beagle	4	90	nh8.jpg	Neutral Human	Human	Neutral	32538	17678	13246	63462	281809						0	0	0	0	0	0	0	0	0	0
1	3	4	2	kennel	male	beagle	4	90	nh9.jpg	Neutral Human	Human	Neutral	33410	16438	13864	63712	227120						0	0	0	0	0	0	0	0	0	0
1	6	1	3	kennel	male	beagle	4	100	nh1.jpg	Neutral Human	Human	Neutral	36195	18574	17062	71831	243524			1.43	1.43	1.43	0	0	152.035	152.035	442.06	0	0	1	1	1	-0.14863	-0.0762717	0.273861	0.0489591
1	4	6	3	kennel	male	beagle	4	100	nh10.jpg	Neutral Human	Human	Neutral	34228	21004	13931	69163	310030					10.85	0	0	0	0	468.005	0	0	0	0	1	-0.110402	-0.0677483	-0.0449344	-0.223085
1	2	6	3	kennel	male	beagle	4	100	nh2.jpg	Neutral Human	Human	Neutral	31171	20328	11684	63183	239662	513.5	149.5		149.5	203.485	335.95	395.9	0	731.85	1061.85	0	1	0	1	1	0.186319	0.28802	-0.048752	0.425588
1	5	5	3	kennel	male	beagle	4	100	nh3.jpg	Neutral Human	Human	Neutral	31903	20275	15153	67331	231266					119.22	0	0	0	0	192	0	0	0	0	1	-0.137949	-0.0876696	-0.065522	-0.291141
1	1	9	3	kennel	male	beagle	4	100	nh4.jpg	Neutral Human	Human	Neutral	35573	17227	13687	66487	224618	1045.75	847.8		847.8	849.845	242	63.95	0	305.95	397.86	0	0	0	0	1	0.449883	0.0840403	-0.0609346	0.472989
1	4	11	3	kennel	male	beagle	4	100	nh5.jpg	Neutral Human	Human	Neutral	36700	15958	13822	66480	248085	625.65			625.65	287.72	615.95	0	0	615.95	815.945	1	0	0	1	1	0.606958	-0.0643247	-0.0557148	0.486919
1	6	10	3	kennel	male	beagle	4	100	nh6.jpg	Neutral Human	Human	Neutral	31456	18591	14983	65030	273409					0.11	0	0	0	0	269.905	0	0	0	0	1	-0.115051	-0.067997	-0.0548007	-0.237849
1	2	9	3	kennel	male	beagle	4	100	nh7.jpg	Neutral Human	Human	Neutral	32325	14109	11475	57909	235118						0	0	0	0	0	0	0	0	0	0
1	2	7	3	kennel	male	beagle	4	100	nh8.jpg	Neutral Human	Human	Neutral	32538	17678	13246	63462	281809					85.33	0	0	0	0	165.935	0	0	0	0	1	-0.115461	-0.0627304	-0.0470035	-0.225195
1	3	4	3	kennel	male	beagle	4	100	nh9.jpg	Neutral Human	Human	Neutral	33410	16438	13864	63712	227120					29.98	0	0	0	0	415.9	0	0	0	0	1	-0.147103	-0.0723758	-0.0610426	-0.280521
1	6	1	4	kennel	male	beagle	4	100	nh1.jpg	Neutral Human	Human	Neutral	36195	18574	17062	71831	243524						0	0	0	0	0	0	0	0	0	0
1	4	6	4	kennel	male	beagle	4	100	nh10.jpg	Neutral Human	Human	Neutral	34228	21004	13931	69163	310030	383.2	199.2	3.17	3.17	3.17	52	219.95	166.605	438.555	802.545	0	0	1	1	1	-0.0456083	0.206317	0.162661	0.32337
1	5	5	4	kennel	male	beagle	4	100	nh3.jpg	Neutral Human	Human	Neutral	31903	20275	15153	67331	231266	865.95			865.95	3.99	216	0	0	216	1433.87	0	0	0	0	1	0.0126919	-0.0876696	-0.065522	-0.1405
1	1	9	4	kennel	male	beagle	4	100	nh4.jpg	Neutral Human	Human	Neutral	35573	17227	13687	66487	224618					38.42	0	0	0	0	1249.88	0	0	0	0	1	-0.158371	-0.0766947	-0.0609346	-0.296
1	4	11	4	kennel	male	beagle	4	100	nh5.jpg	Neutral Human	Human	Neutral	36700	15958	13822	66480	248085	542.2	542.2	734.14	542.2	562.14	147.95	93.95	129.96	371.86	723.93	0	0	0	1	1	0.0564374	0.065453	0.123805	0.245696
1	6	10	4	kennel	male	beagle	4	100	nh6.jpg	Neutral Human	Human	Neutral	31456	18591	14983	65030	273409					657.11	0	0	0	0	426.455	0	0	0	0	0	-0.115051	-0.067997	-0.0548007	-0.237849
1	2	9	4	kennel	male	beagle	4	100	nh7.jpg	Neutral Human	Human	Neutral	32325	14109	11475	57909	235118						0	0	0	0	0	0	0	0	0	0
1	2	7	4	kennel	male	beagle	4	100	nh8.jpg	Neutral Human	Human	Neutral	32538	17678	13246	63462	281809						0	0	0	0	0	0	0	0	0	0
1	3	4	4	kennel	male	beagle	4	100	nh9.jpg	Neutral Human	Human	Neutral	33410	16438	13864	63712	227120	906.8	1420.4		906.8	708.48	84.9	48	0	132.9	415.83	1	0	0	1	1	0.0570671	0.043056	-0.0610426	0.0390805
1	6	1	5	kennel	bitch	beagle	4	90	nh1.jpg	Neutral Human	Human	Neutral	36195	18574	17062	71831	243524					457.535	0	0	0	0	256.005	0	0	0	0	0	-0.14863	-0.0762717	-0.0700629	-0.294965
1	4	6	5	kennel	bitch	beagle	4	90	nh10.jpg	Neutral Human	Human	Neutral	34228	21004	13931	69163	310030						0	0	0	0	0	0	0	0	0	0
1	2	6	5	kennel	bitch	beagle	4	90	nh2.jpg	Neutral Human	Human	Neutral	31171	20328	11684	63183	239662	246.5	2.5		2.5	2.47	294	1121.9	0	1415.9	1415.89	0	1	0	1	1	0.0775809	0.707544	-0.048752	0.736373
1	5	5	5	kennel	bitch	beagle	4	90	nh3.jpg	Neutral Human	Human	Neutral	31903	20275	15153	67331	231266						0	0	0	0	0	0	0	0	0	0
1	4	11	5	kennel	bitch	beagle	4	90	nh5.jpg	Neutral Human	Human	Neutral	36700	15958	13822	66480	248085						0	0	0	0	0	0	0	0	0	0
1	6	10	5	kennel	bitch	beagle	4	90	nh6.jpg	Neutral Human	Human	Neutral	31456	18591	14983	65030	273409						0	0	0	0	0	0	0	0	0	0
1	2	9	5	kennel	bitch	beagle	4	90	nh7.jpg	Neutral Human	Human	Neutral	32325	14109	11475	57909	235118		0.1		0.1	0.1	0	1411.9	0	1411.9	1465.88	0	1	0	1	1	-0.137484	0.903168	-0.0488053	0.716878
1	2	7	5	kennel	bitch	beagle	4	90	nh8.jpg	Neutral Human	Human	Neutral	32538	17678	13246	63462	281809	2.5	526.45		2.5	2.5	434	893.95	0	1327.95	1487.92	0	0	0	1	1	0.176221	0.538075	-0.0470035	0.667292
1	3	4	5	kennel	bitch	beagle	4	90	nh9.jpg	Neutral Human	Human	Neutral	33410	16438	13864	63712	227120	811.8			811.8	479.26	37.75	0	0	37.75	77.725	0	0	0	0	1	0.338584	-0.0723758	-0.0610426	0.205165
1	6	1	6	kennel	male	beagle	4	100	nh1.jpg	Neutral Human	Human	Neutral	36195	18574	17062	71831	243524						0	0	0	0	0	0	0	0	0	0
1	4	6	6	kennel	male	beagle	4	100	nh10.jpg	Neutral Human	Human	Neutral	34228	21004	13931	69163	310030						0	0	0	0	0	0	0	0	0	0
1	2	6	6	kennel	male	beagle	4	100	nh2.jpg	Neutral Human	Human	Neutral	31171	20328	11684	63183	239662						0	0	0	0	0	0	0	0	0	0
1	5	5	6	kennel	male	beagle	4	100	nh3.jpg	Neutral Human	Human	Neutral	31903	20275	15153	67331	231266	1.4			1.4	195.38	87.45	0	0	87.45	129.405	1	0	0	1	1	0.537836	-0.0876696	-0.065522	0.384644
1	1	9	6	kennel	male	beagle	4	100	nh4.jpg	Neutral Human	Human	Neutral	35573	17227	13687	66487	224618						0	0	0	0	0	0	0	0	0	0
1	4	11	6	kennel	male	beagle	4	100	nh5.jpg	Neutral Human	Human	Neutral	36700	15958	13822	66480	248085						0	0	0	0	0	0	0	0	0	0
1	6	10	6	kennel	male	beagle	4	100	nh6.jpg	Neutral Human	Human	Neutral	31456	18591	14983	65030	273409						0	0	0	0	0	0	0	0	0	0
1	2	9	6	kennel	male	beagle	4	100	nh7.jpg	Neutral Human	Human	Neutral	32325	14109	11475	57909	235118						0	0	0	0	0	0	0	0	0	0
1	2	7	6	kennel	male	beagle	4	100	nh8.jpg	Neutral Human	Human	Neutral	32538	17678	13246	63462	281809						0	0	0	0	0	0	0	0	0	0
1	3	4	6	kennel	male	beagle	4	100	nh9.jpg	Neutral Human	Human	Neutral	33410	16438	13864	63712	227120						0	0	0	0	0	0	0	0	0	0
1	4	6	7	kennel	male	beagle	4	100	nh10.jpg	Neutral Human	Human	Neutral	34228	21004	13931	69163	310030	1346.2			1346.2	816.235	60	0	0	60	281.99	1	0	0	1	1	0.102371	-0.0677483	-0.0449344	-0.0103114
1	2	6	7	kennel	male	beagle	4	100	nh2.jpg	Neutral Human	Human	Neutral	31171	20328	11684	63183	239662					843.11	0	0	0	0	85.94	0	0	0	0	0	-0.130062	-0.0848195	-0.048752	-0.263634
1	5	5	7	kennel	male	beagle	4	100	nh3.jpg	Neutral Human	Human	Neutral	31903	20275	15153	67331	231266						0	0	0	0	0	0	0	0	0	0
1	1	9	7	kennel	male	beagle	4	100	nh4.jpg	Neutral Human	Human	Neutral	35573	17227	13687	66487	224618					410.35	0	0	0	0	68	0	0	0	0	0	-0.158371	-0.0766947	-0.0609346	-0.296
1	6	10	7	kennel	male	beagle	4	100	nh6.jpg	Neutral Human	Human	Neutral	31456	18591	14983	65030	273409						0	0	0	0	0	0	0	0	0	0
1	2	9	7	kennel	male	beagle	4	100	nh7.jpg	Neutral Human	Human	Neutral	32325	14109	11475	57909	235118					404.49	0	0	0	0	94	0	0	0	0	0	-0.137484	-0.0600082	-0.0488053	-0.246298
1	2	7	7	kennel	male	beagle	4	100	nh8.jpg	Neutral Human	Human	Neutral	32538	17678	13246	63462	281809						0	0	0	0	0	0	0	0	0	0
1	3	4	7	kennel	male	beagle	4	100	nh9.jpg	Neutral Human	Human	Neutral	33410	16438	13864	63712	227120					1057.96	0	0	0	0	42	0	0	0	0	0	-0.147103	-0.0723758	-0.0610426	-0.280521
1	6	1	8	kennel	male	beagle	4	100	nh1.jpg	Neutral Human	Human	Neutral	36195	18574	17062	71831	243524					489.35	0	0	0	0	197.985	0	0	0	0	1	-0.14863	-0.0762717	-0.0700629	-0.294965
1	4	6	8	kennel	male	beagle	4	100	nh10.jpg	Neutral Human	Human	Neutral	34228	21004	13931	69163	310030		1413	1317	1317	671.06	0	52	44	96	565.96	0	0	0	0	1	-0.110402	0.024131	0.0328096	-0.0534616
1	2	6	8	kennel	male	beagle	4	100	nh2.jpg	Neutral Human	Human	Neutral	31171	20328	11684	63183	239662		165		165	164.98	0	40	0	40	589.985	0	1	0	1	1	-0.130062	-0.0170211	-0.048752	-0.195835
1	5	5	8	kennel	male	beagle	4	100	nh3.jpg	Neutral Human	Human	Neutral	31903	20275	15153	67331	231266						0	0	0	0	0	0	0	0	0	0
1	1	9	8	kennel	male	beagle	4	100	nh4.jpg	Neutral Human	Human	Neutral	35573	17227	13687	66487	224618						0	0	0	0	0	0	0	0	0	0
1	4	11	8	kennel	male	beagle	4	100	nh5.jpg	Neutral Human	Human	Neutral	36700	15958	13822	66480	248085						0	0	0	0	0	0	0	0	0	0
1	6	10	8	kennel	male	beagle	4	100	nh6.jpg	Neutral Human	Human	Neutral	31456	18591	14983	65030	273409	604.35	338.4		338.4	256.39	360.05	301.95	0	662	855.975	0	1	0	1	1	0.30558	0.284759	-0.0548007	0.535538
1	2	9	8	kennel	male	beagle	4	100	nh7.jpg	Neutral Human	Human	Neutral	32325	14109	11475	57909	235118						0	0	0	0	0	0	0	0	0	0
1	2	7	8	kennel	male	beagle	4	100	nh8.jpg	Neutral Human	Human	Neutral	32538	17678	13246	63462	281809						0	0	0	0	0	0	0	0	0	0
1	3	4	8	kennel	male	beagle	4	100	nh9.jpg	Neutral Human	Human	Neutral	33410	16438	13864	63712	227120						0	0	0	0	0	0	0	0	0	0
1	6	1	9	kennel	bitch	beagle	4	100	nh1.jpg	Neutral Human	Human	Neutral	36195	18574	17062	71831	243524	630.9			630.9	508.86	38	0	0	38	166.02	1	0	0	1	1	0.080258	-0.0762717	-0.0700629	-0.0660767
1	4	6	9	kennel	bitch	beagle	4	100	nh10.jpg	Neutral Human	Human	Neutral	34228	21004	13931	69163	310030					326.43	0	0	0	0	118	0	0	0	0	0	-0.110402	-0.0677483	-0.0449344	-0.223085
1	2	6	9	kennel	bitch	beagle	4	100	nh2.jpg	Neutral Human	Human	Neutral	31171	20328	11684	63183	239662	570.7			570.7	414.72	274	0	0	274	419.975	0	0	0	0	1	0.522357	-0.0848195	-0.048752	0.388786
1	5	5	9	kennel	bitch	beagle	4	100	nh3.jpg	Neutral Human	Human	Neutral	31903	20275	15153	67331	231266						0	0	0	0	0	0	0	0	0	0
1	1	9	9	kennel	bitch	beagle	4	100	nh4.jpg	Neutral Human	Human	Neutral	35573	17227	13687	66487	224618	379.6			379.6	267.62	304	0	0	304	717.96	0	0	0	0	0	0.265051	-0.0766947	-0.0609346	0.127422
1	4	11	9	kennel	bitch	beagle	4	100	nh5.jpg	Neutral Human	Human	Neutral	36700	15958	13822	66480	248085					789.97	0	0	0	0	82	0	0	0	0	0	-0.147933	-0.0643247	-0.0557148	-0.267973
1	6	10	9	kennel	bitch	beagle	4	100	nh6.jpg	Neutral Human	Human	Neutral	31456	18591	14983	65030	273409						0	0	0	0	0	0	0	0	0	0
1	2	9	9	kennel	bitch	beagle	4	100	nh7.jpg	Neutral Human	Human	Neutral	32325	14109	11475	57909	235118	2.1	2.1		2.1	2.08	93.95	269.95	0	363.9	413.89	0	0	0	1	1	0.0895085	0.592218	-0.0488053	0.632922
1	2	7	9	kennel	bitch	beagle	4	100	nh8.jpg	Neutral Human	Human	Neutral	32538	17678	13246	63462	281809		1098		1098	1127.99	0	199.95	0	199.95	291.965	0	1	0	1	1	-0.115461	0.622112	-0.0470035	0.459647
1	3	4	9	kennel	bitch	beagle	4	100	nh9.jpg	Neutral Human	Human	Neutral	33410	16438	13864	63712	227120						0	0	0	0	0	0	0	0	0	0
1	6	1	10	pet	bitch	Swedish vallhund	5	100	nh1.jpg	Neutral Human	Human	Neutral	36195	18574	17062	71831	243524					211.8	0	0	0	0	76	0	0	0	0	1	-0.14863	-0.0762717	-0.0700629	-0.294965
1	4	6	10	pet	bitch	Swedish vallhund	5	100	nh10.jpg	Neutral Human	Human	Neutral	34228	21004	13931	69163	310030						0	0	0	0	0	0	0	0	0	0
1	2	6	10	pet	bitch	Swedish vallhund	5	100	nh2.jpg	Neutral Human	Human	Neutral	31171	20328	11684	63183	239662						0	0	0	0	0	0	0	0	0	0
1	5	5	10	pet	bitch	Swedish vallhund	5	100	nh3.jpg	Neutral Human	Human	Neutral	31903	20275	15153	67331	231266						0	0	0	0	0	0	0	0	0	0
1	1	9	10	pet	bitch	Swedish vallhund	5	100	nh4.jpg	Neutral Human	Human	Neutral	35573	17227	13687	66487	224618			3.11	3.11	3.11	0	0	247.945	247.945	247.945	0	0	1	1	1	-0.158371	-0.0766947	0.939065	0.704
1	4	11	10	pet	bitch	Swedish vallhund	5	100	nh5.jpg	Neutral Human	Human	Neutral	36700	15958	13822	66480	248085	1.7		1.69	1.69	1.69	645.9	0	753.915	1399.82	1399.83	0	0	0	1	1	0.31348	-0.0643247	0.482861	0.732017
1	6	10	10	pet	bitch	Swedish vallhund	5	100	nh6.jpg	Neutral Human	Human	Neutral	31456	18591	14983	65030	273409					1.56	0	0	0	0	97.97	0	0	0	0	1	-0.115051	-0.067997	-0.0548007	-0.237849
1	2	9	10	pet	bitch	Swedish vallhund	5	100	nh7.jpg	Neutral Human	Human	Neutral	32325	14109	11475	57909	235118		176.6		176.6	232.585	0	56	0	56	903.915	0	1	0	1	1	-0.137484	0.00194456	-0.0488053	-0.184345
1	2	7	10	pet	bitch	Swedish vallhund	5	100	nh8.jpg	Neutral Human	Human	Neutral	32538	17678	13246	63462	281809	845.65	635.7		635.7	495.725	633.95	181.95	0	815.9	853.905	0	0	0	0	1	0.626952	0.150349	-0.0470035	0.730298
1	6	1	11	pet	bitch	border collie	5	90	nh1.jpg	Neutral Human	Human	Neutral	36195	18574	17062	71831	243524						0	0	0	0	0	0	0	0	0	0
1	4	6	11	pet	bitch	border collie	5	90	nh10.jpg	Neutral Human	Human	Neutral	34228	21004	13931	69163	310030					611.33	0	0	0	0	331.92	0	0	0	0	1	-0.110402	-0.0677483	-0.0449344	-0.223085
1	2	6	11	pet	bitch	border collie	5	90	nh2.jpg	Neutral Human	Human	Neutral	31171	20328	11684	63183	239662	1339.1			1339.1	1339.09	46	0	0	46	45.985	1	0	0	1	1	0.870264	-0.0848195	-0.048752	0.736692
1	1	9	11	pet	bitch	border collie	5	90	nh4.jpg	Neutral Human	Human	Neutral	35573	17227	13687	66487	224618						0	0	0	0	0	0	0	0	0	0
1	4	11	11	pet	bitch	border collie	5	90	nh5.jpg	Neutral Human	Human	Neutral	36700	15958	13822	66480	248085					22.16	0	0	0	0	127.93	0	0	0	0	1	-0.147933	-0.0643247	-0.0557148	-0.267973
1	6	10	11	pet	bitch	border collie	5	90	nh6.jpg	Neutral Human	Human	Neutral	31456	18591	14983	65030	273409						0	0	0	0	0	0	0	0	0	0
1	2	9	11	pet	bitch	border collie	5	90	nh7.jpg	Neutral Human	Human	Neutral	32325	14109	11475	57909	235118						0	0	0	0	0	0	0	0	0	0
1	2	7	11	pet	bitch	border collie	5	90	nh8.jpg	Neutral Human	Human	Neutral	32538	17678	13246	63462	281809						0	0	0	0	0	0	0	0	0	0
1	3	4	11	pet	bitch	border collie	5	90	nh9.jpg	Neutral Human	Human	Neutral	33410	16438	13864	63712	227120	235	663		235	234.98	86	184	0	270	270	1	0	0	1	1	0.171416	0.609106	-0.0610426	0.719479
1	6	1	12	pet	bitch	great Pyrenees	6	100	nh1.jpg	Neutral Human	Human	Neutral	36195	18574	17062	71831	243524	5.2	417.2		5.2	137.17	150	281.95	0	431.95	1127.8	1	0	0	1	1	-0.0156278	0.173728	-0.0700629	0.0880375
1	4	6	12	pet	bitch	great Pyrenees	6	100	nh10.jpg	Neutral Human	Human	Neutral	34228	21004	13931	69163	310030						0	0	0	0	0	0	0	0	0	0
1	2	6	12	pet	bitch	great Pyrenees	6	100	nh2.jpg	Neutral Human	Human	Neutral	31171	20328	11684	63183	239662						0	0	0	0	0	0	0	0	0	0
1	5	5	12	pet	bitch	great Pyrenees	6	100	nh3.jpg	Neutral Human	Human	Neutral	31903	20275	15153	67331	231266					39.895	0	0	0	0	611.92	0	0	0	0	1	-0.137949	-0.0876696	-0.065522	-0.291141
1	1	9	12	pet	bitch	great Pyrenees	6	100	nh4.jpg	Neutral Human	Human	Neutral	35573	17227	13687	66487	224618			1359.47	1359.47	1149.47	0	0	58.005	58.005	278	0	0	0	0	1	-0.158371	-0.0766947	0.147717	-0.0873492
1	6	10	12	pet	bitch	great Pyrenees	6	100	nh6.jpg	Neutral Human	Human	Neutral	31456	18591	14983	65030	273409	542.6	402.6		402.6	2.68	412.05	234	0	646.05	1315.87	1	0	0	1	1	0.198088	0.109832	-0.0548007	0.253119
1	2	9	12	pet	bitch	great Pyrenees	6	100	nh7.jpg	Neutral Human	Human	Neutral	32325	14109	11475	57909	235118						0	0	0	0	0	0	0	0	0	0
1	2	7	12	pet	bitch	great Pyrenees	6	100	nh8.jpg	Neutral Human	Human	Neutral	32538	17678	13246	63462	281809						0	0	0	0	0	0	0	0	0	0
1	3	4	12	pet	bitch	great Pyrenees	6	100	nh9.jpg	Neutral Human	Human	Neutral	33410	16438	13864	63712	227120	93.4	1.3		1.3	47.37	54	116.05	0	170.05	1237.86	0	1	0	1	1	-0.103479	0.0213747	-0.0610426	-0.143147
1	6	1	13	pet	bitch	Beauce shepherd	3.5	100	nh1.jpg	Neutral Human	Human	Neutral	36195	18574	17062	71831	243524	431.7			431.7	59.82	222	0	0	222	839.865	0	0	0	0	1	0.115698	-0.0762717	-0.0700629	-0.0306366
1	4	6	13	pet	bitch	Beauce shepherd	3.5	100	nh10.jpg	Neutral Human	Human	Neutral	34228	21004	13931	69163	310030	619.7			619.7	1001.71	354	0	0	354	391.98	1	0	0	1	1	0.792705	-0.0677483	-0.0449344	0.680022
1	2	6	13	pet	bitch	Beauce shepherd	3.5	100	nh2.jpg	Neutral Human	Human	Neutral	31171	20328	11684	63183	239662	0.1			0.1	0.08	91.95	0	0	91.95	91.95	1	0	0	1	1	0.869938	-0.0848195	-0.048752	0.736366
1	5	5	13	pet	bitch	Beauce shepherd	3.5	100	nh3.jpg	Neutral Human	Human	Neutral	31903	20275	15153	67331	231266						0	0	0	0	0	0	0	0	0	0
1	1	9	13	pet	bitch	Beauce shepherd	3.5	100	nh4.jpg	Neutral Human	Human	Neutral	35573	17227	13687	66487	224618	189.1			189.1	1.14	44	0	0	44	603.975	0	0	0	0	1	-0.0855204	-0.0766947	-0.0609346	-0.22315
1	4	11	13	pet	bitch	Beauce shepherd	3.5	100	nh5.jpg	Neutral Human	Human	Neutral	36700	15958	13822	66480	248085						0	0	0	0	0	0	0	0	0	0
1	6	10	13	pet	bitch	Beauce shepherd	3.5	100	nh6.jpg	Neutral Human	Human	Neutral	31456	18591	14983	65030	273409					260.535	0	0	0	0	451.98	0	0	0	0	1	-0.115051	-0.067997	-0.0548007	-0.237849
1	2	9	13	pet	bitch	Beauce shepherd	3.5	100	nh7.jpg	Neutral Human	Human	Neutral	32325	14109	11475	57909	235118	888.55	1164.5		888.55	236.59	256	148	0	404	502.15	1	0	0	1	1	0.372324	0.234724	-0.0488053	0.558243
1	2	7	13	pet	bitch	Beauce shepherd	3.5	100	nh8.jpg	Neutral Human	Human	Neutral	32538	17678	13246	63462	281809		859	1282.91	859	255.04	0	46	48	94	132.015	0	0	0	0	1	-0.115461	0.285715	0.316592	0.486845
1	3	4	13	pet	bitch	Beauce shepherd	3.5	100	nh9.jpg	Neutral Human	Human	Neutral	33410	16438	13864	63712	227120					285.34	0	0	0	0	437.88	0	0	0	0	1	-0.147103	-0.0723758	-0.0610426	-0.280521
1	6	1	14	pet	bitch	hovawart	5.5	100	nh1.jpg	Neutral Human	Human	Neutral	36195	18574	17062	71831	243524		663.4	323.37	323.37	327.37	0	88	165.995	253.995	1163.87	0	0	0	0	0	-0.14863	-0.000661924	0.0725604	-0.0767316
1	4	6	14	pet	bitch	hovawart	5.5	100	nh10.jpg	Neutral Human	Human	Neutral	34228	21004	13931	69163	310030					503.04	0	0	0	0	250	0	0	0	0	0	-0.110402	-0.0677483	-0.0449344	-0.223085
1	2	6	14	pet	bitch	hovawart	5.5	100	nh2.jpg	Neutral Human	Human	Neutral	31171	20328	11684	63183	239662	215.7	543.7		215.7	379.665	132	78	0	210	387.96	0	1	0	1	1	0.210179	0.116232	-0.048752	0.277659
1	5	5	14	pet	bitch	hovawart	5.5	100	nh3.jpg	Neutral Human	Human	Neutral	31903	20275	15153	67331	231266		2.8		2.8	2.79	0	745.85	0	745.85	1499.81	0	1	0	1	1	-0.137949	0.409627	-0.065522	0.206155
1	1	9	14	pet	bitch	hovawart	5.5	100	nh4.jpg	Neutral Human	Human	Neutral	35573	17227	13687	66487	224618	836.35			836.35	38.495	661.95	0	0	661.95	1451.84	0	0	0	0	1	0.297568	-0.0766947	-0.0609346	0.159938
1	4	11	14	pet	bitch	hovawart	5.5	100	nh5.jpg	Neutral Human	Human	Neutral	36700	15958	13822	66480	248085	0.5			0.5	0.45	538	0	0	538	1393.86	1	0	0	1	1	0.238047	-0.0643247	-0.0557148	0.118007
1	2	9	14	pet	bitch	hovawart	5.5	100	nh7.jpg	Neutral Human	Human	Neutral	32325	14109	11475	57909	235118						0	0	0	0	0	0	0	0	0	0
1	2	7	14	pet	bitch	hovawart	5.5	100	nh8.jpg	Neutral Human	Human	Neutral	32538	17678	13246	63462	281809						0	0	0	0	0	0	0	0	0	0
1	3	4	14	pet	bitch	hovawart	5.5	100	nh9.jpg	Neutral Human	Human	Neutral	33410	16438	13864	63712	227120	857			857	857.01	316	0	0	316	315.98	1	0	0	1	1	0.85296	-0.0723758	-0.0610426	0.719542
1	6	1	15	pet	bitch	rough collie	2	100	nh1.jpg	Neutral Human	Human	Neutral	36195	18574	17062	71831	243524						0	0	0	0	0	0	0	0	0	0
1	2	6	15	pet	bitch	rough collie	2	100	nh2.jpg	Neutral Human	Human	Neutral	31171	20328	11684	63183	239662						0	0	0	0	0	0	0	0	0	0
1	5	5	15	pet	bitch	rough collie	2	100	nh3.jpg	Neutral Human	Human	Neutral	31903	20275	15153	67331	231266						0	0	0	0	0	0	0	0	0	0
1	1	9	15	pet	bitch	rough collie	2	100	nh4.jpg	Neutral Human	Human	Neutral	35573	17227	13687	66487	224618						0	0	0	0	0	0	0	0	0	0
1	4	11	15	pet	bitch	rough collie	2	100	nh5.jpg	Neutral Human	Human	Neutral	36700	15958	13822	66480	248085						0	0	0	0	0	0	0	0	0	0
1	6	10	15	pet	bitch	rough collie	2	100	nh6.jpg	Neutral Human	Human	Neutral	31456	18591	14983	65030	273409	370.8			370.8	244.96	42	0	0	42	247.87	0	0	0	0	1	0.0543926	-0.067997	-0.0548007	-0.0684051
1	2	9	15	pet	bitch	rough collie	2	100	nh7.jpg	Neutral Human	Human	Neutral	32325	14109	11475	57909	235118	351.3			351.3	351.29	40	0	0	40	40	1	0	0	1	1	0.862516	-0.0600082	-0.0488053	0.753702
1	2	7	15	pet	bitch	rough collie	2	100	nh8.jpg	Neutral Human	Human	Neutral	32538	17678	13246	63462	281809					1121.65	0	0	0	0	40.015	0	0	0	0	0	-0.115461	-0.0627304	-0.0470035	-0.225195
1	3	4	15	pet	bitch	rough collie	2	100	nh9.jpg	Neutral Human	Human	Neutral	33410	16438	13864	63712	227120					419.66	0	0	0	0	49.99	0	0	0	0	1	-0.147103	-0.0723758	-0.0610426	-0.280521
1	6	1	16	pet	male	lagotto romagnolo	3.5	80	nh1.jpg	Neutral Human	Human	Neutral	36195	18574	17062	71831	243524	174.7			174.7	18.73	680	0	0	680	1347.95	0	0	0	0	1	0.35584	-0.0762717	-0.0700629	0.209505
1	4	6	16	pet	male	lagotto romagnolo	3.5	80	nh10.jpg	Neutral Human	Human	Neutral	34228	21004	13931	69163	310030						0	0	0	0	0	0	0	0	0	0
1	2	6	16	pet	male	lagotto romagnolo	3.5	80	nh2.jpg	Neutral Human	Human	Neutral	31171	20328	11684	63183	239662						0	0	0	0	0	0	0	0	0	0
1	5	5	16	pet	male	lagotto romagnolo	3.5	80	nh3.jpg	Neutral Human	Human	Neutral	31903	20275	15153	67331	231266					67.35	0	0	0	0	735.88	0	0	0	0	1	-0.137949	-0.0876696	-0.065522	-0.291141
1	1	9	16	pet	male	lagotto romagnolo	3.5	80	nh4.jpg	Neutral Human	Human	Neutral	35573	17227	13687	66487	224618					0.39	0	0	0	0	1499.64	0	0	0	0	1	-0.158371	-0.0766947	-0.0609346	-0.296
1	4	11	16	pet	male	lagotto romagnolo	3.5	80	nh5.jpg	Neutral Human	Human	Neutral	36700	15958	13822	66480	248085	630.9			630.9	434.86	84	0	0	84	391.98	0	0	0	0	1	0.0663635	-0.0643247	-0.0557148	-0.053676
1	2	9	16	pet	male	lagotto romagnolo	3.5	80	nh7.jpg	Neutral Human	Human	Neutral	32325	14109	11475	57909	235118	1.5			1.5	1.48	560	0	0	560	1347.87	1	0	0	1	1	0.277986	-0.0600082	-0.0488053	0.169173
1	2	7	16	pet	male	lagotto romagnolo	3.5	80	nh8.jpg	Neutral Human	Human	Neutral	32538	17678	13246	63462	281809	1435.2			1435.2	1435.21	80	0	0	80	79.97	0	0	0	0	0	0.884914	-0.0627304	-0.0470035	0.77518
1	3	4	16	pet	male	lagotto romagnolo	3.5	80	nh9.jpg	Neutral Human	Human	Neutral	33410	16438	13864	63712	227120	569.9			569.9	38	76	0	0	76	1348.05	0	0	0	0	1	-0.0907251	-0.0723758	-0.0610426	-0.224144
1	6	1	17	pet	bitch	Beauce shepherd	1.5	100	nh1.jpg	Neutral Human	Human	Neutral	36195	18574	17062	71831	243524	44.1			44.1	44.1	97.95	0	0	97.95	97.94	1	0	0	1	1	0.851472	-0.0762717	-0.0700629	0.705137
1	4	6	17	pet	bitch	Beauce shepherd	1.5	100	nh10.jpg	Neutral Human	Human	Neutral	34228	21004	13931	69163	310030		137.4		137.4	137.35	0	433.95	0	433.95	433.94	0	1	0	1	1	-0.110402	0.932275	-0.0449344	0.776938
1	2	6	17	pet	bitch	Beauce shepherd	1.5	100	nh2.jpg	Neutral Human	Human	Neutral	31171	20328	11684	63183	239662	1227.6			1227.6	1227.62	78	0	0	78	78.01	1	0	0	1	1	0.869809	-0.0848195	-0.048752	0.736238
1	5	5	17	pet	bitch	Beauce shepherd	1.5	100	nh3.jpg	Neutral Human	Human	Neutral	31903	20275	15153	67331	231266						0	0	0	0	0	0	0	0	0	0
1	1	9	17	pet	bitch	Beauce shepherd	1.5	100	nh4.jpg	Neutral Human	Human	Neutral	35573	17227	13687	66487	224618		639.1		639.1	395.26	0	38	0	38	157.935	0	0	0	0	1	-0.158371	0.163911	-0.0609346	-0.055395
1	4	11	17	pet	bitch	Beauce shepherd	1.5	100	nh5.jpg	Neutral Human	Human	Neutral	36700	15958	13822	66480	248085						0	0	0	0	0	0	0	0	0	0
1	6	10	17	pet	bitch	Beauce shepherd	1.5	100	nh6.jpg	Neutral Human	Human	Neutral	31456	18591	14983	65030	273409					376.99	0	0	0	0	51.995	0	0	0	0	1	-0.115051	-0.067997	-0.0548007	-0.237849
1	2	9	17	pet	bitch	Beauce shepherd	1.5	100	nh7.jpg	Neutral Human	Human	Neutral	32325	14109	11475	57909	235118	80.2			80.2	80.21	38	0	0	38	38	1	0	0	1	1	0.862516	-0.0600082	-0.0488053	0.753702
1	2	7	17	pet	bitch	Beauce shepherd	1.5	100	nh8.jpg	Neutral Human	Human	Neutral	32538	17678	13246	63462	281809					0.4	0	0	0	0	71.93	0	0	0	0	1	-0.115461	-0.0627304	-0.0470035	-0.225195
1	3	4	17	pet	bitch	Beauce shepherd	1.5	100	nh9.jpg	Neutral Human	Human	Neutral	33410	16438	13864	63712	227120		148.2		148.2	148.25	0	74	0	74	467.99	0	1	0	1	1	-0.147103	0.0857472	-0.0610426	-0.122398
1	6	1	18	pet	bitch	mixed	1	100	nh1.jpg	Neutral Human	Human	Neutral	36195	18574	17062	71831	243524					1.3	0	0	0	0	102.015	0	0	0	0	1	-0.14863	-0.0762717	-0.0700629	-0.294965
1	4	6	18	pet	bitch	mixed	1	100	nh10.jpg	Neutral Human	Human	Neutral	34228	21004	13931	69163	310030	307.2			307.2	307.21	163.95	0	0	163.95	587.93	0	0	0	0	0	0.168458	-0.0677483	-0.0449344	0.0557749
1	2	6	18	pet	bitch	mixed	1	100	nh2.jpg	Neutral Human	Human	Neutral	31171	20328	11684	63183	239662		818.5	1276.73	818.5	818.5	0	171.95	120.825	292.775	292.76	0	1	0	1	1	-0.130062	0.502522	0.363958	0.736417
1	5	5	18	pet	bitch	mixed	1	100	nh3.jpg	Neutral Human	Human	Neutral	31903	20275	15153	67331	231266	556.9	1172.9		556.9	556.905	182	40	0	222	637.93	1	0	0	1	1	0.147348	-0.0249668	-0.065522	0.0568596
1	1	9	18	pet	bitch	mixed	1	100	nh4.jpg	Neutral Human	Human	Neutral	35573	17227	13687	66487	224618	3.5	207.5		3.5	3.47	436	313.95	0	749.95	749.93	1	0	0	1	1	0.423016	0.341944	-0.0609346	0.704026
1	4	11	18	pet	bitch	mixed	1	100	nh5.jpg	Neutral Human	Human	Neutral	36700	15958	13822	66480	248085	3.4	851.4		3.4	461.43	410	58	0	468	508.005	1	0	0	1	1	0.659146	0.0498474	-0.0557148	0.653278
1	6	10	18	pet	bitch	mixed	1	100	nh6.jpg	Neutral Human	Human	Neutral	31456	18591	14983	65030	273409	0.5			0.5	0.52	543.95	0	0	543.95	755.91	1	0	0	1	1	0.604545	-0.067997	-0.0548007	0.481747
1	2	9	18	pet	bitch	mixed	1	100	nh7.jpg	Neutral Human	Human	Neutral	32325	14109	11475	57909	235118	1428.7		988.85	988.85	524.86	44	0	215.905	259.905	525.845	0	0	0	0	1	-0.0538093	-0.0600082	0.361781	0.247964
1	2	7	18	pet	bitch	mixed	1	100	nh8.jpg	Neutral Human	Human	Neutral	32538	17678	13246	63462	281809		553.3	399.405	399.405	277.405	0	225.7	891.96	1117.66	1117.66	0	0	1	1	1	-0.115461	0.139208	0.751053	0.7748
1	3	4	18	pet	bitch	mixed	1	100	nh9.jpg	Neutral Human	Human	Neutral	33410	16438	13864	63712	227120		0.7		0.7	0.67	0	645.95	0	645.95	1137.91	0	1	0	1	1	-0.147103	0.495288	-0.0610426	0.287142
1	6	1	19	pet	male	Welsh corgi	6.5	100	nh1.jpg	Neutral Human	Human	Neutral	36195	18574	17062	71831	243524	1068.4	1172.4		1068.4	1068.42	100	304	0	404	403.99	1	0	0	1	1	0.0989008	0.676222	-0.0700629	0.70506
1	2	6	19	pet	male	Welsh corgi	6.5	100	nh2.jpg	Neutral Human	Human	Neutral	31171	20328	11684	63183	239662					3.61	0	0	0	0	1503.82	0	0	0	0	1	-0.130062	-0.0848195	-0.048752	-0.263634
1	1	9	19	pet	male	Welsh corgi	6.5	100	nh4.jpg	Neutral Human	Human	Neutral	35573	17227	13687	66487	224618					621.5	0	0	0	0	299.99	0	0	0	0	0	-0.158371	-0.0766947	-0.0609346	-0.296
1	6	10	19	pet	male	Welsh corgi	6.5	100	nh6.jpg	Neutral Human	Human	Neutral	31456	18591	14983	65030	273409	634.6			634.6	2.71	160	0	0	160	428	0	0	0	0	1	0.258781	-0.067997	-0.0548007	0.135983
1	2	9	19	pet	male	Welsh corgi	6.5	100	nh7.jpg	Neutral Human	Human	Neutral	32325	14109	11475	57909	235118					1.27	0	0	0	0	1431.81	0	0	0	0	1	-0.137484	-0.0600082	-0.0488053	-0.246298
1	2	7	19	pet	male	Welsh corgi	6.5	100	nh8.jpg	Neutral Human	Human	Neutral	32538	17678	13246	63462	281809					3.68	0	0	0	0	923.94	0	0	0	0	1	-0.115461	-0.0627304	-0.0470035	-0.225195
1	3	4	19	pet	male	Welsh corgi	6.5	100	nh9.jpg	Neutral Human	Human	Neutral	33410	16438	13864	63712	227120	401			401	312.95	1104	0	0	1104	1187.95	0	0	0	0	1	0.782229	-0.0723758	-0.0610426	0.648811
1	6	1	20	pet	male	border collie	6.5	90	nh1.jpg	Neutral Human	Human	Neutral	36195	18574	17062	71831	243524	3.3			3.3	3.34	473.95	0	0	473.95	739.91	1	0	0	1	1	0.491921	-0.0762717	-0.0700629	0.345586
1	4	6	20	pet	male	border collie	6.5	90	nh10.jpg	Neutral Human	Human	Neutral	34228	21004	13931	69163	310030					1022.18	0	0	0	0	240.055	0	0	0	0	0	-0.110402	-0.0677483	-0.0449344	-0.223085
1	5	5	20	pet	male	border collie	6.5	90	nh3.jpg	Neutral Human	Human	Neutral	31903	20275	15153	67331	231266						0	0	0	0	0	0	0	0	0	0
1	4	11	20	pet	male	border collie	6.5	90	nh5.jpg	Neutral Human	Human	Neutral	36700	15958	13822	66480	248085						0	0	0	0	0	0	0	0	0	0
1	6	10	20	pet	male	border collie	6.5	90	nh6.jpg	Neutral Human	Human	Neutral	31456	18591	14983	65030	273409					3.11	0	0	0	0	555.935	0	0	0	0	1	-0.115051	-0.067997	-0.0548007	-0.237849
1	2	9	20	pet	male	border collie	6.5	90	nh7.jpg	Neutral Human	Human	Neutral	32325	14109	11475	57909	235118					0.91	0	0	0	0	305.995	0	0	0	0	1	-0.137484	-0.0600082	-0.0488053	-0.246298
1	2	7	20	pet	male	border collie	6.5	90	nh8.jpg	Neutral Human	Human	Neutral	32538	17678	13246	63462	281809	339.4			339.4	227.39	125.9	0	0	125.9	251.91	0	0	0	0	1	0.38432	-0.0627304	-0.0470035	0.274587
1	3	4	20	pet	male	border collie	6.5	90	nh9.jpg	Neutral Human	Human	Neutral	33410	16438	13864	63712	227120	10	797.9	1205.87	10	10	283.9	191.95	59.96	535.81	535.83	1	0	0	1	1	0.382729	0.285853	0.0508585	0.719441
1	6	1	21	pet	male	hovawart	5	100	nh1.jpg	Neutral Human	Human	Neutral	36195	18574	17062	71831	243524	318			318	40	162	0	0	162	1233.97	0	0	0	0	1	-0.0173471	-0.0762717	-0.0700629	-0.163682
1	4	6	21	pet	male	hovawart	5	100	nh10.jpg	Neutral Human	Human	Neutral	34228	21004	13931	69163	310030	188	575.9		188	24.03	581.95	38	0	619.95	1209.93	0	0	0	0	1	0.370574	-0.0363416	-0.0449344	0.289298
1	2	6	21	pet	male	hovawart	5	100	nh2.jpg	Neutral Human	Human	Neutral	31171	20328	11684	63183	239662	3	3		3	2.98	104.05	330	0	434.05	664.03	0	0	0	1	1	0.0266324	0.412146	-0.048752	0.390026
1	5	5	21	pet	male	hovawart	5	100	nh3.jpg	Neutral Human	Human	Neutral	31903	20275	15153	67331	231266	0.6			0.6	202.53	661.9	0	0	661.9	929.905	1	0	0	1	1	0.573844	-0.0876696	-0.065522	0.420652
1	1	9	21	pet	male	hovawart	5	100	nh4.jpg	Neutral Human	Human	Neutral	35573	17227	13687	66487	224618	159.9	137.9	502.14	137.9	79.865	140.95	38	103.86	282.81	340.775	1	0	0	1	1	0.255245	0.0348159	0.243841	0.533902
1	4	11	21	pet	male	hovawart	5	100	nh5.jpg	Neutral Human	Human	Neutral	36700	15958	13822	66480	248085					3.45	0	0	0	0	739.945	0	0	0	0	1	-0.147933	-0.0643247	-0.0557148	-0.267973
1	6	10	21	pet	male	hovawart	5	100	nh6.jpg	Neutral Human	Human	Neutral	31456	18591	14983	65030	273409	276.2	0.2		0.2	0.24	360	111.95	0	471.95	585.915	0	1	0	1	1	0.499373	0.123072	-0.0548007	0.567643
1	2	9	21	pet	male	hovawart	5	100	nh7.jpg	Neutral Human	Human	Neutral	32325	14109	11475	57909	235118					2.01	0	0	0	0	334.3	0	0	0	0	1	-0.137484	-0.0600082	-0.0488053	-0.246298
1	2	7	21	pet	male	hovawart	5	100	nh8.jpg	Neutral Human	Human	Neutral	32538	17678	13246	63462	281809	699.3	439.3		439.3	451.3	92	284	0	376	414.015	0	1	0	1	1	0.106753	0.623235	-0.0470035	0.682985
1	6	1	22	pet	bitch	border collie	8	100	nh1.jpg	Neutral Human	Human	Neutral	36195	18574	17062	71831	243524						0	0	0	0	0	0	0	0	0	0
1	4	6	22	pet	bitch	border collie	8	100	nh10.jpg	Neutral Human	Human	Neutral	34228	21004	13931	69163	310030						0	0	0	0	0	0	0	0	0	0
1	2	6	22	pet	bitch	border collie	8	100	nh2.jpg	Neutral Human	Human	Neutral	31171	20328	11684	63183	239662						0	0	0	0	0	0	0	0	0	0
1	5	5	22	pet	bitch	border collie	8	100	nh3.jpg	Neutral Human	Human	Neutral	31903	20275	15153	67331	231266						0	0	0	0	0	0	0	0	0	0
1	4	11	22	pet	bitch	border collie	8	100	nh5.jpg	Neutral Human	Human	Neutral	36700	15958	13822	66480	248085						0	0	0	0	0	0	0	0	0	0
1	6	10	22	pet	bitch	border collie	8	100	nh6.jpg	Neutral Human	Human	Neutral	31456	18591	14983	65030	273409					126.71	0	0	0	0	225.915	0	0	0	0	1	-0.115051	-0.067997	-0.0548007	-0.237849
1	2	9	22	pet	bitch	border collie	8	100	nh7.jpg	Neutral Human	Human	Neutral	32325	14109	11475	57909	235118						0	0	0	0	0	0	0	0	0	0
1	2	7	22	pet	bitch	border collie	8	100	nh8.jpg	Neutral Human	Human	Neutral	32538	17678	13246	63462	281809						0	0	0	0	0	0	0	0	0	0
1	3	4	22	pet	bitch	border collie	8	100	nh9.jpg	Neutral Human	Human	Neutral	33410	16438	13864	63712	227120						0	0	0	0	0	0	0	0	0	0
1	6	1	23	pet	male	smooth collie	2.5	100	nh1.jpg	Neutral Human	Human	Neutral	36195	18574	17062	71831	243524	239.5			239.5	1.48	1271.85	0	0	1271.85	1507.84	1	0	0	1	1	0.694858	-0.0762717	-0.0700629	0.548524
1	4	6	23	pet	male	smooth collie	2.5	100	nh10.jpg	Neutral Human	Human	Neutral	34228	21004	13931	69163	310030						0	0	0	0	0	0	0	0	0	0
1	2	6	23	pet	male	smooth collie	2.5	100	nh2.jpg	Neutral Human	Human	Neutral	31171	20328	11684	63183	239662						0	0	0	0	0	0	0	0	0	0
1	5	5	23	pet	male	smooth collie	2.5	100	nh3.jpg	Neutral Human	Human	Neutral	31903	20275	15153	67331	231266	436.15	230.35	672.97	230.35	65.6	597.7	650.7	59.94	1308.34	1308.37	0	1	0	1	1	0.31888	0.409669	-0.019709	0.70884
1	1	9	23	pet	male	smooth collie	2.5	100	nh4.jpg	Neutral Human	Human	Neutral	35573	17227	13687	66487	224618	76.9			76.9	38.875	146	0	0	146	360.665	1	0	0	1	1	0.246437	-0.0766947	-0.0609346	0.108807
1	4	11	23	pet	male	smooth collie	2.5	100	nh5.jpg	Neutral Human	Human	Neutral	36700	15958	13822	66480	248085	1.5			1.5	1.51	109.95	0	0	109.95	109.94	1	0	0	1	1	0.852158	-0.0643247	-0.0557148	0.732118
1	6	10	23	pet	male	smooth collie	2.5	100	nh6.jpg	Neutral Human	Human	Neutral	31456	18591	14983	65030	273409						0	0	0	0	0	0	0	0	0	0
1	2	9	23	pet	male	smooth collie	2.5	100	nh7.jpg	Neutral Human	Human	Neutral	32325	14109	11475	57909	235118					759.74	0	0	0	0	283.97	0	0	0	0	0	-0.137484	-0.0600082	-0.0488053	-0.246298
1	2	7	23	pet	male	smooth collie	2.5	100	nh8.jpg	Neutral Human	Human	Neutral	32538	17678	13246	63462	281809					0.36	0	0	0	0	1341.81	0	0	0	0	1	-0.115461	-0.0627304	-0.0470035	-0.225195
1	3	4	23	pet	male	smooth collie	2.5	100	nh9.jpg	Neutral Human	Human	Neutral	33410	16438	13864	63712	227120					5.86	0	0	0	0	1329.98	0	0	0	0	1	-0.147103	-0.0723758	-0.0610426	-0.280521
1	6	1	24	pet	bitch	mixed	7	90	nh1.jpg	Neutral Human	Human	Neutral	36195	18574	17062	71831	243524		583.4		583.4	583.41	0	226	0	226	225.975	0	1	0	1	1	-0.14863	0.923839	-0.0700629	0.705146
1	4	6	24	pet	bitch	mixed	7	90	nh10.jpg	Neutral Human	Human	Neutral	34228	21004	13931	69163	310030					2.57	0	0	0	0	757.92	0	0	0	0	1	-0.110402	-0.0677483	-0.0449344	-0.223085
1	2	6	24	pet	bitch	mixed	7	90	nh2.jpg	Neutral Human	Human	Neutral	31171	20328	11684	63183	239662	888.6			888.6	0.68	220	0	0	220	452.01	0	0	0	0	1	0.356653	-0.0848195	-0.048752	0.223081
1	5	5	24	pet	bitch	mixed	7	90	nh3.jpg	Neutral Human	Human	Neutral	31903	20275	15153	67331	231266						0	0	0	0	0	0	0	0	0	0
1	1	9	24	pet	bitch	mixed	7	90	nh4.jpg	Neutral Human	Human	Neutral	35573	17227	13687	66487	224618	657.3			657.3	657.35	98	0	0	98	97.995	0	0	0	0	0	0.84168	-0.0766947	-0.0609346	0.704051
1	4	11	24	pet	bitch	mixed	7	90	nh5.jpg	Neutral Human	Human	Neutral	36700	15958	13822	66480	248085						0	0	0	0	0	0	0	0	0	0
1	6	10	24	pet	bitch	mixed	7	90	nh6.jpg	Neutral Human	Human	Neutral	31456	18591	14983	65030	273409	194.2			194.2	98.23	186	0	0	186	1369.91	1	0	0	1	1	0.0207238	-0.067997	-0.0548007	-0.102074
1	2	9	24	pet	bitch	mixed	7	90	nh7.jpg	Neutral Human	Human	Neutral	32325	14109	11475	57909	235118	138.8			138.8	392.8	152	0	0	152	719.935	1	0	0	1	1	0.073646	-0.0600082	-0.0488053	-0.0351674
1	2	7	24	pet	bitch	mixed	7	90	nh8.jpg	Neutral Human	Human	Neutral	32538	17678	13246	63462	281809					924.065	0	0	0	0	101.985	0	0	0	0	1	-0.115461	-0.0627304	-0.0470035	-0.225195
1	3	4	24	pet	bitch	mixed	7	90	nh9.jpg	Neutral Human	Human	Neutral	33410	16438	13864	63712	227120					3.94	0	0	0	0	753.99	0	0	0	0	1	-0.147103	-0.0723758	-0.0610426	-0.280521
1	6	1	25	pet	bitch	rough collie	1.5	90	nh1.jpg	Neutral Human	Human	Neutral	36195	18574	17062	71831	243524					810.39	0	0	0	0	38	0	0	0	0	1	-0.14863	-0.0762717	-0.0700629	-0.294965
1	4	6	25	pet	bitch	rough collie	1.5	90	nh10.jpg	Neutral Human	Human	Neutral	34228	21004	13931	69163	310030						0	0	0	0	0	0	0	0	0	0
1	5	5	25	pet	bitch	rough collie	1.5	90	nh3.jpg	Neutral Human	Human	Neutral	31903	20275	15153	67331	231266					384.19	0	0	0	0	385.825	0	0	0	0	1	-0.137949	-0.0876696	-0.065522	-0.291141
1	1	9	25	pet	bitch	rough collie	1.5	90	nh4.jpg	Neutral Human	Human	Neutral	35573	17227	13687	66487	224618						0	0	0	0	0	0	0	0	0	0
1	4	11	25	pet	bitch	rough collie	1.5	90	nh5.jpg	Neutral Human	Human	Neutral	36700	15958	13822	66480	248085						0	0	0	0	0	0	0	0	0	0
1	6	10	25	pet	bitch	rough collie	1.5	90	nh6.jpg	Neutral Human	Human	Neutral	31456	18591	14983	65030	273409					49.72	0	0	0	0	189.955	0	0	0	0	1	-0.115051	-0.067997	-0.0548007	-0.237849
1	3	4	25	pet	bitch	rough collie	1.5	90	nh9.jpg	Neutral Human	Human	Neutral	33410	16438	13864	63712	227120						0	0	0	0	0	0	0	0	0	0
1	6	1	26	pet	bitch	Beauce shepherd	3	100	nh1.jpg	Neutral Human	Human	Neutral	36195	18574	17062	71831	243524						0	0	0	0	0	0	0	0	0	0
1	4	6	26	pet	bitch	Beauce shepherd	3	100	nh10.jpg	Neutral Human	Human	Neutral	34228	21004	13931	69163	310030					247.22	0	0	0	0	1051.87	0	0	0	0	1	-0.110402	-0.0677483	-0.0449344	-0.223085
1	2	6	26	pet	bitch	Beauce shepherd	3	100	nh2.jpg	Neutral Human	Human	Neutral	31171	20328	11684	63183	239662					417.98	0	0	0	0	143.955	0	0	0	0	0	-0.130062	-0.0848195	-0.048752	-0.263634
1	5	5	26	pet	bitch	Beauce shepherd	3	100	nh3.jpg	Neutral Human	Human	Neutral	31903	20275	15153	67331	231266					393.685	0	0	0	0	491.94	0	0	0	0	1	-0.137949	-0.0876696	-0.065522	-0.291141
1	1	9	26	pet	bitch	Beauce shepherd	3	100	nh4.jpg	Neutral Human	Human	Neutral	35573	17227	13687	66487	224618					1299.94	0	0	0	0	92	0	0	0	0	0	-0.158371	-0.0766947	-0.0609346	-0.296
1	4	11	26	pet	bitch	Beauce shepherd	3	100	nh5.jpg	Neutral Human	Human	Neutral	36700	15958	13822	66480	248085	0.9	12.9		0.9	6.88	152	136	0	288	287.98	1	0	0	1	1	0.379881	0.40793	-0.0557148	0.732097
1	6	10	26	pet	bitch	Beauce shepherd	3	100	nh6.jpg	Neutral Human	Human	Neutral	31456	18591	14983	65030	273409						0	0	0	0	0	0	0	0	0	0
1	2	9	26	pet	bitch	Beauce shepherd	3	100	nh7.jpg	Neutral Human	Human	Neutral	32325	14109	11475	57909	235118					136.42	0	0	0	0	203.99	0	0	0	0	1	-0.137484	-0.0600082	-0.0488053	-0.246298
1	2	7	26	pet	bitch	Beauce shepherd	3	100	nh8.jpg	Neutral Human	Human	Neutral	32538	17678	13246	63462	281809					317.89	0	0	0	0	461.94	0	0	0	0	0	-0.115461	-0.0627304	-0.0470035	-0.225195
1	3	4	26	pet	bitch	Beauce shepherd	3	100	nh9.jpg	Neutral Human	Human	Neutral	33410	16438	13864	63712	227120	258.4			258.4	300.37	375.95	0	0	375.95	859.885	0	0	0	0	1	0.290107	-0.0723758	-0.0610426	0.156688
1	6	1	27	pet	bitch	border collie	5	100	nh1.jpg	Neutral Human	Human	Neutral	36195	18574	17062	71831	243524					623.43	0	0	0	0	89.94	0	0	0	0	1	-0.14863	-0.0762717	-0.0700629	-0.294965
1	4	6	27	pet	bitch	border collie	5	100	nh10.jpg	Neutral Human	Human	Neutral	34228	21004	13931	69163	310030		719		719	733.03	0	360	0	360	717.99	0	1	0	1	1	-0.110402	0.433651	-0.0449344	0.278315
1	2	6	27	pet	bitch	border collie	5	100	nh2.jpg	Neutral Human	Human	Neutral	31171	20328	11684	63183	239662						0	0	0	0	0	0	0	0	0	0
1	5	5	27	pet	bitch	border collie	5	100	nh3.jpg	Neutral Human	Human	Neutral	31903	20275	15153	67331	231266						0	0	0	0	0	0	0	0	0	0
1	1	9	27	pet	bitch	border collie	5	100	nh4.jpg	Neutral Human	Human	Neutral	35573	17227	13687	66487	224618		1326.8	1222.8	1222.8	1224.8	0	94	50	144	247.95	0	0	0	0	1	-0.158371	0.302414	0.140719	0.284762
1	4	11	27	pet	bitch	border collie	5	100	nh5.jpg	Neutral Human	Human	Neutral	36700	15958	13822	66480	248085			286.97	286.97	144.97	0	0	273.97	273.97	1201.83	0	0	1	1	1	-0.147933	-0.0643247	0.172246	-0.040012
1	6	10	27	pet	bitch	border collie	5	100	nh6.jpg	Neutral Human	Human	Neutral	31456	18591	14983	65030	273409					39.86	0	0	0	0	127.985	0	0	0	0	1	-0.115051	-0.067997	-0.0548007	-0.237849
1	2	9	27	pet	bitch	border collie	5	100	nh7.jpg	Neutral Human	Human	Neutral	32325	14109	11475	57909	235118	3.7	3.7	769.645	3.7	3.72	108	613.95	244	965.95	1423.86	0	0	0	1	1	-0.0616337	0.37118	0.12256	0.432107
1	2	7	27	pet	bitch	border collie	5	100	nh8.jpg	Neutral Human	Human	Neutral	32538	17678	13246	63462	281809					935.03	0	0	0	0	263.915	0	0	0	0	1	-0.115461	-0.0627304	-0.0470035	-0.225195
1	3	4	27	pet	bitch	border collie	5	100	nh9.jpg	Neutral Human	Human	Neutral	33410	16438	13864	63712	227120					960.38	0	0	0	0	275.965	0	0	0	0	0	-0.147103	-0.0723758	-0.0610426	-0.280521
1	6	1	28	pet	male	smooth collie	6.5	100	nh1.jpg	Neutral Human	Human	Neutral	36195	18574	17062	71831	243524						0	0	0	0	0	0	0	0	0	0
1	4	6	28	pet	male	smooth collie	6.5	100	nh10.jpg	Neutral Human	Human	Neutral	34228	21004	13931	69163	310030		1.1		1.1	1.07	0	443.9	0	443.9	993.81	0	1	0	1	1	-0.110402	0.378917	-0.0449344	0.22358
1	2	6	28	pet	male	smooth collie	6.5	100	nh2.jpg	Neutral Human	Human	Neutral	31171	20328	11684	63183	239662	2.6	1066.4		2.6	2.57	114	42	0	156	980.03	1	0	0	1	1	-0.0137394	-0.0419636	-0.048752	-0.104455
1	5	5	28	pet	male	smooth collie	6.5	100	nh3.jpg	Neutral Human	Human	Neutral	31903	20275	15153	67331	231266	857	663		663	561.04	158	314	0	472	704	1	0	0	1	1	0.0864824	0.358353	-0.065522	0.379314
1	1	9	28	pet	male	smooth collie	6.5	100	nh4.jpg	Neutral Human	Human	Neutral	35573	17227	13687	66487	224618	1354.2			1354.2	1138.24	82	0	0	82	368	0	0	0	0	0	0.064455	-0.0766947	-0.0609346	-0.0731742
1	4	11	28	pet	male	smooth collie	6.5	100	nh5.jpg	Neutral Human	Human	Neutral	36700	15958	13822	66480	248085	817.1			817.1	1.06	411.9	0	0	411.9	1281.86	0	0	0	0	1	0.173398	-0.0643247	-0.0557148	0.0533585
1	2	9	28	pet	male	smooth collie	6.5	100	nh7.jpg	Neutral Human	Human	Neutral	32325	14109	11475	57909	235118	4	368		4	4	178	60	0	238	1437.84	1	0	0	1	1	-0.0136878	-0.0182791	-0.0488053	-0.0807721
1	2	7	28	pet	male	smooth collie	6.5	100	nh8.jpg	Neutral Human	Human	Neutral	32538	17678	13246	63462	281809	180.3	452.3		180.3	0.36	128	525.95	0	653.95	1461.89	0	0	0	0	1	-0.0279033	0.297044	-0.0470035	0.222137
1	3	4	28	pet	male	smooth collie	6.5	100	nh9.jpg	Neutral Human	Human	Neutral	33410	16438	13864	63712	227120	0.5			0.5	46.47	427.95	0	0	427.95	587.955	1	0	0	1	1	0.580759	-0.0723758	-0.0610426	0.447341
1	6	1	29	pet	bitch	border collie	2	100	nh1.jpg	Neutral Human	Human	Neutral	36195	18574	17062	71831	243524					275.73	0	0	0	0	995.8	0	0	0	0	1	-0.14863	-0.0762717	-0.0700629	-0.294965
1	4	6	29	pet	bitch	border collie	2	100	nh10.jpg	Neutral Human	Human	Neutral	34228	21004	13931	69163	310030	1143.1			1143.1	679.15	168	0	0	168	479.95	0	0	0	0	1	0.239634	-0.0677483	-0.0449344	0.126952
1	2	6	29	pet	bitch	border collie	2	100	nh2.jpg	Neutral Human	Human	Neutral	31171	20328	11684	63183	239662						0	0	0	0	0	0	0	0	0	0
1	5	5	29	pet	bitch	border collie	2	100	nh3.jpg	Neutral Human	Human	Neutral	31903	20275	15153	67331	231266						0	0	0	0	0	0	0	0	0	0
1	1	9	29	pet	bitch	border collie	2	100	nh4.jpg	Neutral Human	Human	Neutral	35573	17227	13687	66487	224618	12.9			12.9	12.94	1315.9	0	0	1315.9	1315.88	1	0	0	1	1	0.841644	-0.0766947	-0.0609346	0.704015
1	4	11	29	pet	bitch	border collie	2	100	nh5.jpg	Neutral Human	Human	Neutral	36700	15958	13822	66480	248085	1266.1			1266.1	230.13	99.9	0	0	99.9	1103.89	0	0	0	0	1	-0.057435	-0.0643247	-0.0557148	-0.177475
1	6	10	29	pet	bitch	border collie	2	100	nh6.jpg	Neutral Human	Human	Neutral	31456	18591	14983	65030	273409						0	0	0	0	0	0	0	0	0	0
1	2	9	29	pet	bitch	border collie	2	100	nh7.jpg	Neutral Human	Human	Neutral	32325	14109	11475	57909	235118	169.1			169.1	1.19	1331.9	0	0	1331.9	1495.78	0	0	0	0	1	0.752954	-0.0600082	-0.0488053	0.644141
1	2	7	29	pet	bitch	border collie	2	100	nh8.jpg	Neutral Human	Human	Neutral	32538	17678	13246	63462	281809	1044.6			1044.6	288.7	468	0	0	468	1096.08	0	0	0	0	1	0.311515	-0.0627304	-0.0470035	0.201781
1	3	4	29	pet	bitch	border collie	2	100	nh9.jpg	Neutral Human	Human	Neutral	33410	16438	13864	63712	227120	1340.5			1340.5	1340.51	96	0	0	96	96	1	0	0	1	1	0.852897	-0.0723758	-0.0610426	0.719479
1	6	1	30	pet	male	Finnish lapphund	8.5	100	nh1.jpg	Neutral Human	Human	Neutral	36195	18574	17062	71831	243524						0	0	0	0	0	0	0	0	0	0
1	4	6	30	pet	male	Finnish lapphund	8.5	100	nh10.jpg	Neutral Human	Human	Neutral	34228	21004	13931	69163	310030					70.36	0	0	0	0	1111.68	0	0	0	0	1	-0.110402	-0.0677483	-0.0449344	-0.223085
1	5	5	30	pet	male	Finnish lapphund	8.5	100	nh3.jpg	Neutral Human	Human	Neutral	31903	20275	15153	67331	231266			563.65	563.65	163.72	0	0	117.97	117.97	287.97	0	0	0	0	1	-0.137949	-0.0876696	0.344139	0.11852
1	1	9	30	pet	male	Finnish lapphund	8.5	100	nh4.jpg	Neutral Human	Human	Neutral	35573	17227	13687	66487	224618						0	0	0	0	0	0	0	0	0	0
1	4	11	30	pet	male	Finnish lapphund	8.5	100	nh5.jpg	Neutral Human	Human	Neutral	36700	15958	13822	66480	248085						0	0	0	0	0	0	0	0	0	0
1	6	10	30	pet	male	Finnish lapphund	8.5	100	nh6.jpg	Neutral Human	Human	Neutral	31456	18591	14983	65030	273409	3.9			3.9	3.95	674	0	0	674	1063.94	1	0	0	1	1	0.518443	-0.067997	-0.0548007	0.395646
1	2	9	30	pet	male	Finnish lapphund	8.5	100	nh7.jpg	Neutral Human	Human	Neutral	32325	14109	11475	57909	235118					47.105	0	0	0	0	569.94	0	0	0	0	1	-0.137484	-0.0600082	-0.0488053	-0.246298
1	2	7	30	pet	male	Finnish lapphund	8.5	100	nh8.jpg	Neutral Human	Human	Neutral	32538	17678	13246	63462	281809	145.5	177.5		145.5	161.49	148	76	0	224	223.97	0	1	0	1	1	0.545342	0.276601	-0.0470035	0.774939
1	3	4	30	pet	male	Finnish lapphund	8.5	100	nh9.jpg	Neutral Human	Human	Neutral	33410	16438	13864	63712	227120					1.51	0	0	0	0	353.93	0	0	0	0	1	-0.147103	-0.0723758	-0.0610426	-0.280521
1	6	1	31	pet	bitch	border collie	8	100	nh1.jpg	Neutral Human	Human	Neutral	36195	18574	17062	71831	243524						0	0	0	0	0	0	0	0	0	0
1	4	6	31	pet	bitch	border collie	8	100	nh10.jpg	Neutral Human	Human	Neutral	34228	21004	13931	69163	310030					25.93	0	0	0	0	497.235	0	0	0	0	1	-0.110402	-0.0677483	-0.0449344	-0.223085
1	2	6	31	pet	bitch	border collie	8	100	nh2.jpg	Neutral Human	Human	Neutral	31171	20328	11684	63183	239662					42.77	0	0	0	0	40	0	0	0	0	1	-0.130062	-0.0848195	-0.048752	-0.263634
1	1	9	31	pet	bitch	border collie	8	100	nh4.jpg	Neutral Human	Human	Neutral	35573	17227	13687	66487	224618	314.3	514.3	222.34	222.34	212.335	217.95	90	103.995	411.945	411.98	0	1	0	1	1	0.370659	0.141763	0.191493	0.703915
1	4	11	31	pet	bitch	border collie	8	100	nh5.jpg	Neutral Human	Human	Neutral	36700	15958	13822	66480	248085					3.38	0	0	0	0	367.975	0	0	0	0	1	-0.147933	-0.0643247	-0.0557148	-0.267973
1	6	10	31	pet	bitch	border collie	8	100	nh6.jpg	Neutral Human	Human	Neutral	31456	18591	14983	65030	273409					2.79	0	0	0	0	733.935	0	0	0	0	1	-0.115051	-0.067997	-0.0548007	-0.237849
1	2	9	31	pet	bitch	border collie	8	100	nh7.jpg	Neutral Human	Human	Neutral	32325	14109	11475	57909	235118	809.3	241.5		241.5	421.39	166	62	0	228	805.965	0	1	0	1	1	0.0684801	0.0169183	-0.0488053	0.0365931
1	2	7	31	pet	bitch	border collie	8	100	nh8.jpg	Neutral Human	Human	Neutral	32538	17678	13246	63462	281809					334.94	0	0	0	0	519.955	0	0	0	0	1	-0.115461	-0.0627304	-0.0470035	-0.225195
1	3	4	31	pet	bitch	border collie	8	100	nh9.jpg	Neutral Human	Human	Neutral	33410	16438	13864	63712	227120						0	0	0	0	0	0	0	0	0	0
2	5	7	1	pet	bitch	Australian kelpie	4.5	90	nh1.jpg	Neutral Human	Human	Neutral	36195	18574	17062	71831	243524						0	0	0	0	0	0	0	0	0	0
2	6	5	1	pet	bitch	Australian kelpie	4.5	90	nh10.jpg	Neutral Human	Human	Neutral	34228	21004	13931	69163	310030		1126.5		1126.5	896.48	0	144	0	144	446.01	0	0	0	0	1	-0.110402	0.255114	-0.0449344	0.0997779
2	6	8	1	pet	bitch	Australian kelpie	4.5	90	nh2.jpg	Neutral Human	Human	Neutral	31171	20328	11684	63183	239662					33.49	0	0	0	0	55.995	0	0	0	0	1	-0.130062	-0.0848195	-0.048752	-0.263634
2	2	3	1	pet	bitch	Australian kelpie	4.5	90	nh3.jpg	Neutral Human	Human	Neutral	31903	20275	15153	67331	231266		1353.2		1353.2	1353.23	0	42	0	42	42.02	0	0	0	0	0	-0.137949	0.911854	-0.065522	0.708383
2	5	11	1	pet	bitch	Australian kelpie	4.5	90	nh4.jpg	Neutral Human	Human	Neutral	35573	17227	13687	66487	224618					3.21	0	0	0	0	163.98	0	0	0	0	1	-0.158371	-0.0766947	-0.0609346	-0.296
2	1	1	1	pet	bitch	Australian kelpie	4.5	90	nh5.jpg	Neutral Human	Human	Neutral	36700	15958	13822	66480	248085			814.46	814.46	814.46	0	0	58	58	58	0	0	1	1	1	-0.147933	-0.0643247	0.944285	0.732027
2	4	8	1	pet	bitch	Australian kelpie	4.5	90	nh6.jpg	Neutral Human	Human	Neutral	31456	18591	14983	65030	273409						0	0	0	0	0	0	0	0	0	0
2	6	4	1	pet	bitch	Australian kelpie	4.5	90	nh7.jpg	Neutral Human	Human	Neutral	32325	14109	11475	57909	235118			801.86	801.86	679.86	0	0	220	220	414	0	0	1	1	1	-0.137484	-0.0600082	0.482596	0.285103
2	4	6	1	pet	bitch	Australian kelpie	4.5	90	nh8.jpg	Neutral Human	Human	Neutral	32538	17678	13246	63462	281809						0	0	0	0	0	0	0	0	0	0
2	3	8	1	pet	bitch	Australian kelpie	4.5	90	nh9.jpg	Neutral Human	Human	Neutral	33410	16438	13864	63712	227120					43.78	0	0	0	0	671.95	0	0	0	0	1	-0.147103	-0.0723758	-0.0610426	-0.280521
2	5	7	2	kennel	male	beagle	4	90	nh1.jpg	Neutral Human	Human	Neutral	36195	18574	17062	71831	243524						0	0	0	0	0	0	0	0	0	0
2	6	5	2	kennel	male	beagle	4	90	nh10.jpg	Neutral Human	Human	Neutral	34228	21004	13931	69163	310030						0	0	0	0	0	0	0	0	0	0
2	6	8	2	kennel	male	beagle	4	90	nh2.jpg	Neutral Human	Human	Neutral	31171	20328	11684	63183	239662						0	0	0	0	0	0	0	0	0	0
2	2	3	2	kennel	male	beagle	4	90	nh3.jpg	Neutral Human	Human	Neutral	31903	20275	15153	67331	231266						0	0	0	0	0	0	0	0	0	0
2	5	11	2	kennel	male	beagle	4	90	nh4.jpg	Neutral Human	Human	Neutral	35573	17227	13687	66487	224618						0	0	0	0	0	0	0	0	0	0
2	1	1	2	kennel	male	beagle	4	90	nh5.jpg	Neutral Human	Human	Neutral	36700	15958	13822	66480	248085						0	0	0	0	0	0	0	0	0	0
2	4	8	2	kennel	male	beagle	4	90	nh6.jpg	Neutral Human	Human	Neutral	31456	18591	14983	65030	273409					993.01	0	0	0	0	143.985	0	0	0	0	0	-0.115051	-0.067997	-0.0548007	-0.237849
2	6	4	2	kennel	male	beagle	4	90	nh7.jpg	Neutral Human	Human	Neutral	32325	14109	11475	57909	235118						0	0	0	0	0	0	0	0	0	0
2	4	6	2	kennel	male	beagle	4	90	nh8.jpg	Neutral Human	Human	Neutral	32538	17678	13246	63462	281809					166.51	0	0	0	0	68.005	0	0	0	0	1	-0.115461	-0.0627304	-0.0470035	-0.225195
2	3	8	2	kennel	male	beagle	4	90	nh9.jpg	Neutral Human	Human	Neutral	33410	16438	13864	63712	227120					658.63	0	0	0	0	46.15	0	0	0	0	0	-0.147103	-0.0723758	-0.0610426	-0.280521
2	5	7	3	kennel	male	beagle	4	100	nh1.jpg	Neutral Human	Human	Neutral	36195	18574	17062	71831	243524	1072.8			1072.8	760.79	267.95	0	0	267.95	441.93	0	0	0	0	1	0.457688	-0.0762717	-0.0700629	0.311353
2	6	5	3	kennel	male	beagle	4	100	nh10.jpg	Neutral Human	Human	Neutral	34228	21004	13931	69163	310030					241.9	0	0	0	0	635.94	0	0	0	0	1	-0.110402	-0.0677483	-0.0449344	-0.223085
2	6	8	3	kennel	male	beagle	4	100	nh2.jpg	Neutral Human	Human	Neutral	31171	20328	11684	63183	239662	257			257	79.11	357.95	0	0	357.95	1081.84	0	0	0	0	1	0.200809	-0.0848195	-0.048752	0.0672377
2	2	3	3	kennel	male	beagle	4	100	nh3.jpg	Neutral Human	Human	Neutral	31903	20275	15153	67331	231266		1076.7	252.84	252.84	86.85	0	156	38	194	542	0	0	0	0	1	-0.137949	0.200153	0.00458875	0.0667926
2	5	11	3	kennel	male	beagle	4	100	nh4.jpg	Neutral Human	Human	Neutral	35573	17227	13687	66487	224618	1321.1			1321.1	1.26	46	0	0	46	397.94	0	0	0	0	1	-0.0427758	-0.0766947	-0.0609346	-0.180405
2	1	1	3	kennel	male	beagle	4	100	nh5.jpg	Neutral Human	Human	Neutral	36700	15958	13822	66480	248085	547.2			547.2	253.245	117.95	0	0	117.95	445.86	0	0	0	0	0	0.116612	-0.0643247	-0.0557148	-0.00342775
2	4	8	3	kennel	male	beagle	4	100	nh6.jpg	Neutral Human	Human	Neutral	31456	18591	14983	65030	273409					1207.41	0	0	0	0	72	0	0	0	0	0	-0.115051	-0.067997	-0.0548007	-0.237849
2	6	4	3	kennel	male	beagle	4	100	nh7.jpg	Neutral Human	Human	Neutral	32325	14109	11475	57909	235118					978.71	0	0	0	0	130	0	0	0	0	1	-0.137484	-0.0600082	-0.0488053	-0.246298
2	4	6	3	kennel	male	beagle	4	100	nh8.jpg	Neutral Human	Human	Neutral	32538	17678	13246	63462	281809					94.49	0	0	0	0	298	0	0	0	0	1	-0.115461	-0.0627304	-0.0470035	-0.225195
2	3	8	3	kennel	male	beagle	4	100	nh9.jpg	Neutral Human	Human	Neutral	33410	16438	13864	63712	227120					441.06	0	0	0	0	535.945	0	0	0	0	0	-0.147103	-0.0723758	-0.0610426	-0.280521
2	5	7	4	kennel	male	beagle	4	100	nh1.jpg	Neutral Human	Human	Neutral	36195	18574	17062	71831	243524	312.9		1412.8	312.9	272.935	326	0	52	378	851.87	1	0	0	1	1	0.234057	-0.0762717	-0.00902073	0.148765
2	6	5	4	kennel	male	beagle	4	100	nh10.jpg	Neutral Human	Human	Neutral	34228	21004	13931	69163	310030					3.53	0	0	0	0	1497.76	0	0	0	0	1	-0.110402	-0.0677483	-0.0449344	-0.223085
2	6	8	4	kennel	male	beagle	4	100	nh2.jpg	Neutral Human	Human	Neutral	31171	20328	11684	63183	239662	557.6	1.7		1.7	1.71	474	1031.9	0	1505.9	1505.88	0	1	0	1	1	0.184705	0.60043	-0.048752	0.736383
2	2	3	4	kennel	male	beagle	4	100	nh3.jpg	Neutral Human	Human	Neutral	31903	20275	15153	67331	231266			378.22	378.22	0.22	0	0	663.94	663.94	1349.85	0	0	0	0	1	-0.137949	-0.0876696	0.42634	0.200721
2	5	11	4	kennel	male	beagle	4	100	nh4.jpg	Neutral Human	Human	Neutral	35573	17227	13687	66487	224618	0.2	0.2		0.2	0.18	757.95	544	0	1301.95	1301.91	1	1	0	1	1	0.42381	0.341151	-0.0609346	0.704027
2	1	1	4	kennel	male	beagle	4	100	nh5.jpg	Neutral Human	Human	Neutral	36700	15958	13822	66480	248085	497.8	675.8		497.8	497.8	226	306	0	532	773.97	1	0	0	1	1	0.144068	0.331039	-0.0557148	0.419392
2	4	8	4	kennel	male	beagle	4	100	nh6.jpg	Neutral Human	Human	Neutral	31456	18591	14983	65030	273409	406.15			406.15	324.83	402.55	0	0	402.55	478.89	1	0	0	1	1	0.725539	-0.067997	-0.0548007	0.602741
2	6	4	4	kennel	male	beagle	4	100	nh7.jpg	Neutral Human	Human	Neutral	32325	14109	11475	57909	235118	503.7			503.7	269.715	98	0	0	98	892.485	0	0	0	0	1	-0.0276784	-0.0600082	-0.0488053	-0.136492
2	4	6	4	kennel	male	beagle	4	100	nh8.jpg	Neutral Human	Human	Neutral	32538	17678	13246	63462	281809					778.165	0	0	0	0	246.475	0	0	0	0	1	-0.115461	-0.0627304	-0.0470035	-0.225195
2	3	8	4	kennel	male	beagle	4	100	nh9.jpg	Neutral Human	Human	Neutral	33410	16438	13864	63712	227120						0	0	0	0	0	0	0	0	0	0
2	5	7	5	kennel	bitch	beagle	4	90	nh1.jpg	Neutral Human	Human	Neutral	36195	18574	17062	71831	243524					1020.23	0	0	0	0	236	0	0	0	0	0	-0.14863	-0.0762717	-0.0700629	-0.294965
2	6	5	5	kennel	bitch	beagle	4	90	nh10.jpg	Neutral Human	Human	Neutral	34228	21004	13931	69163	310030		77		77	77	0	699.9	0	699.9	699.915	0	1	0	1	1	-0.110402	0.93223	-0.0449344	0.776894
2	6	8	5	kennel	bitch	beagle	4	90	nh2.jpg	Neutral Human	Human	Neutral	31171	20328	11684	63183	239662						0	0	0	0	0	0	0	0	0	0
2	2	3	5	kennel	bitch	beagle	4	90	nh3.jpg	Neutral Human	Human	Neutral	31903	20275	15153	67331	231266	261.3	9.25		9.25	9.245	48	1309.85	0	1357.85	1357.85	0	1	0	1	1	-0.102599	0.876984	-0.065522	0.708863
2	5	11	5	kennel	bitch	beagle	4	90	nh4.jpg	Neutral Human	Human	Neutral	35573	17227	13687	66487	224618					3.48	0	0	0	0	355.995	0	0	0	0	1	-0.158371	-0.0766947	-0.0609346	-0.296
2	1	1	5	kennel	bitch	beagle	4	90	nh5.jpg	Neutral Human	Human	Neutral	36700	15958	13822	66480	248085	1248.1			1248.1	1248.11	42	0	0	42	105.995	0	0	0	0	0	0.248312	-0.0643247	-0.0557148	0.128272
2	4	8	5	kennel	bitch	beagle	4	90	nh6.jpg	Neutral Human	Human	Neutral	31456	18591	14983	65030	273409					1.45	0	0	0	0	469.99	0	0	0	0	1	-0.115051	-0.067997	-0.0548007	-0.237849
2	6	4	5	kennel	bitch	beagle	4	90	nh7.jpg	Neutral Human	Human	Neutral	32325	14109	11475	57909	235118	1005.4	57.5		57.5	57.55	38	461.95	0	499.95	671.935	0	1	0	1	1	-0.0809311	0.627484	-0.0488053	0.497748
2	4	6	5	kennel	bitch	beagle	4	90	nh8.jpg	Neutral Human	Human	Neutral	32538	17678	13246	63462	281809					95.93	0	0	0	0	579.92	0	0	0	0	0	-0.115461	-0.0627304	-0.0470035	-0.225195
2	3	8	5	kennel	bitch	beagle	4	90	nh9.jpg	Neutral Human	Human	Neutral	33410	16438	13864	63712	227120					4	0	0	0	0	1245.84	0	0	0	0	1	-0.147103	-0.0723758	-0.0610426	-0.280521
2	5	7	6	kennel	male	beagle	4	100	nh1.jpg	Neutral Human	Human	Neutral	36195	18574	17062	71831	243524					666.17	0	0	0	0	91.935	0	0	0	0	0	-0.14863	-0.0762717	-0.0700629	-0.294965
2	6	8	6	kennel	male	beagle	4	100	nh2.jpg	Neutral Human	Human	Neutral	31171	20328	11684	63183	239662						0	0	0	0	0	0	0	0	0	0
2	2	3	6	kennel	male	beagle	4	100	nh3.jpg	Neutral Human	Human	Neutral	31903	20275	15153	67331	231266	933.5			933.5	125.64	92	0	0	92	895.915	0	0	0	0	1	-0.0352611	-0.0876696	-0.065522	-0.188453
2	5	11	6	kennel	male	beagle	4	100	nh4.jpg	Neutral Human	Human	Neutral	35573	17227	13687	66487	224618						0	0	0	0	0	0	0	0	0	0
2	4	8	6	kennel	male	beagle	4	100	nh6.jpg	Neutral Human	Human	Neutral	31456	18591	14983	65030	273409						0	0	0	0	0	0	0	0	0	0
2	4	6	6	kennel	male	beagle	4	100	nh8.jpg	Neutral Human	Human	Neutral	32538	17678	13246	63462	281809						0	0	0	0	0	0	0	0	0	0
2	3	8	6	kennel	male	beagle	4	100	nh9.jpg	Neutral Human	Human	Neutral	33410	16438	13864	63712	227120						0	0	0	0	0	0	0	0	0	0
2	6	5	7	kennel	male	beagle	4	100	nh10.jpg	Neutral Human	Human	Neutral	34228	21004	13931	69163	310030						0	0	0	0	0	0	0	0	0	0
2	6	8	7	kennel	male	beagle	4	100	nh2.jpg	Neutral Human	Human	Neutral	31171	20328	11684	63183	239662						0	0	0	0	0	0	0	0	0	0
2	1	1	7	kennel	male	beagle	4	100	nh5.jpg	Neutral Human	Human	Neutral	36700	15958	13822	66480	248085						0	0	0	0	0	0	0	0	0	0
2	4	8	7	kennel	male	beagle	4	100	nh6.jpg	Neutral Human	Human	Neutral	31456	18591	14983	65030	273409					1432.9	0	0	0	0	38	0	0	0	0	0	-0.115051	-0.067997	-0.0548007	-0.237849
2	6	4	7	kennel	male	beagle	4	100	nh7.jpg	Neutral Human	Human	Neutral	32325	14109	11475	57909	235118						0	0	0	0	0	0	0	0	0	0
2	4	6	7	kennel	male	beagle	4	100	nh8.jpg	Neutral Human	Human	Neutral	32538	17678	13246	63462	281809						0	0	0	0	0	0	0	0	0	0
2	3	8	7	kennel	male	beagle	4	100	nh9.jpg	Neutral Human	Human	Neutral	33410	16438	13864	63712	227120						0	0	0	0	0	0	0	0	0	0
2	5	7	8	kennel	male	beagle	4	100	nh1.jpg	Neutral Human	Human	Neutral	36195	18574	17062	71831	243524	1285.1	1.2		1.2	581.185	116	206	0	322	381.97	0	1	0	1	1	0.155059	0.463038	-0.0700629	0.548033
2	6	5	8	kennel	male	beagle	4	100	nh10.jpg	Neutral Human	Human	Neutral	34228	21004	13931	69163	310030	0.9			0.9	0.92	535.95	0	0	535.95	535.935	1	0	0	1	1	0.889626	-0.0677483	-0.0449344	0.776943
2	6	8	8	kennel	male	beagle	4	100	nh2.jpg	Neutral Human	Human	Neutral	31171	20328	11684	63183	239662	1280			1280	1280.01	118	0	0	118	117.995	0	0	0	0	0	0.86998	-0.0848195	-0.048752	0.736409
2	2	3	8	kennel	male	beagle	4	100	nh3.jpg	Neutral Human	Human	Neutral	31903	20275	15153	67331	231266					166.7	0	0	0	0	1335.87	0	0	0	0	1	-0.137949	-0.0876696	-0.065522	-0.291141
2	5	11	8	kennel	male	beagle	4	100	nh4.jpg	Neutral Human	Human	Neutral	35573	17227	13687	66487	224618	501.3	117.4		117.4	117.44	266	183.95	0	449.95	449.985	0	1	0	1	1	0.43276	0.332097	-0.0609346	0.703922
2	1	1	8	kennel	male	beagle	4	100	nh5.jpg	Neutral Human	Human	Neutral	36700	15958	13822	66480	248085						0	0	0	0	0	0	0	0	0	0
2	4	8	8	kennel	male	beagle	4	100	nh6.jpg	Neutral Human	Human	Neutral	31456	18591	14983	65030	273409	174.2	2.2		2.2	386.205	64	258	0	322	409.93	0	1	0	1	1	0.0410731	0.561379	-0.0548007	0.547651
2	6	4	8	kennel	male	beagle	4	100	nh7.jpg	Neutral Human	Human	Neutral	32325	14109	11475	57909	235118						0	0	0	0	0	0	0	0	0	0
2	4	6	8	kennel	male	beagle	4	100	nh8.jpg	Neutral Human	Human	Neutral	32538	17678	13246	63462	281809						0	0	0	0	0	0	0	0	0	0
2	3	8	8	kennel	male	beagle	4	100	nh9.jpg	Neutral Human	Human	Neutral	33410	16438	13864	63712	227120	182.7	942.7		182.7	182.75	42	241.95	0	283.95	411.975	1	0	0	1	1	-0.0451549	0.514917	-0.0610426	0.40872
2	6	5	9	kennel	bitch	beagle	4	100	nh10.jpg	Neutral Human	Human	Neutral	34228	21004	13931	69163	310030	666.2			666.2	670.175	86	0	0	86	340.015	0	0	0	0	0	0.142528	-0.0677483	-0.0449344	0.0298452
2	6	8	9	kennel	bitch	beagle	4	100	nh2.jpg	Neutral Human	Human	Neutral	31171	20328	11684	63183	239662						0	0	0	0	0	0	0	0	0	0
2	2	3	9	kennel	bitch	beagle	4	100	nh3.jpg	Neutral Human	Human	Neutral	31903	20275	15153	67331	231266					471.8	0	0	0	0	685.865	0	0	0	0	1	-0.137949	-0.0876696	-0.065522	-0.291141
2	5	11	9	kennel	bitch	beagle	4	100	nh4.jpg	Neutral Human	Human	Neutral	35573	17227	13687	66487	224618						0	0	0	0	0	0	0	0	0	0
2	1	1	9	kennel	bitch	beagle	4	100	nh5.jpg	Neutral Human	Human	Neutral	36700	15958	13822	66480	248085	527.6		955.45	527.6	461.585	88	0	40	128	439.96	0	0	0	0	0	0.052085	-0.0643247	0.0352026	0.0229629
2	4	8	9	kennel	bitch	beagle	4	100	nh6.jpg	Neutral Human	Human	Neutral	31456	18591	14983	65030	273409					910.41	0	0	0	0	163.935	0	0	0	0	0	-0.115051	-0.067997	-0.0548007	-0.237849
2	6	4	9	kennel	bitch	beagle	4	100	nh7.jpg	Neutral Human	Human	Neutral	32325	14109	11475	57909	235118						0	0	0	0	0	0	0	0	0	0
2	4	6	9	kennel	bitch	beagle	4	100	nh8.jpg	Neutral Human	Human	Neutral	32538	17678	13246	63462	281809					198.795	0	0	0	0	193.875	0	0	0	0	1	-0.115461	-0.0627304	-0.0470035	-0.225195
2	3	8	9	kennel	bitch	beagle	4	100	nh9.jpg	Neutral Human	Human	Neutral	33410	16438	13864	63712	227120					6.13	0	0	0	0	89.275	0	0	0	0	1	-0.147103	-0.0723758	-0.0610426	-0.280521
2	5	7	10	pet	bitch	Swedish vallhund	5	100	nh1.jpg	Neutral Human	Human	Neutral	36195	18574	17062	71831	243524					1422.84	0	0	0	0	38.02	0	0	0	0	0	-0.14863	-0.0762717	-0.0700629	-0.294965
2	6	5	10	pet	bitch	Swedish vallhund	5	100	nh10.jpg	Neutral Human	Human	Neutral	34228	21004	13931	69163	310030						0	0	0	0	0	0	0	0	0	0
2	6	8	10	pet	bitch	Swedish vallhund	5	100	nh2.jpg	Neutral Human	Human	Neutral	31171	20328	11684	63183	239662						0	0	0	0	0	0	0	0	0	0
2	2	3	10	pet	bitch	Swedish vallhund	5	100	nh3.jpg	Neutral Human	Human	Neutral	31903	20275	15153	67331	231266						0	0	0	0	0	0	0	0	0	0
2	5	11	10	pet	bitch	Swedish vallhund	5	100	nh4.jpg	Neutral Human	Human	Neutral	35573	17227	13687	66487	224618	561.25	1.3		1.3	1.33	208	155.95	0	363.95	649.93	0	1	0	1	1	0.161663	0.163254	-0.0609346	0.263983
2	1	1	10	pet	bitch	Swedish vallhund	5	100	nh5.jpg	Neutral Human	Human	Neutral	36700	15958	13822	66480	248085						0	0	0	0	0	0	0	0	0	0
2	4	8	10	pet	bitch	Swedish vallhund	5	100	nh6.jpg	Neutral Human	Human	Neutral	31456	18591	14983	65030	273409						0	0	0	0	0	0	0	0	0	0
2	6	4	10	pet	bitch	Swedish vallhund	5	100	nh7.jpg	Neutral Human	Human	Neutral	32325	14109	11475	57909	235118						0	0	0	0	0	0	0	0	0	0
2	4	6	10	pet	bitch	Swedish vallhund	5	100	nh8.jpg	Neutral Human	Human	Neutral	32538	17678	13246	63462	281809	443.6			443.6	319.56	89.95	0	0	89.95	181.965	1	0	0	1	1	0.378865	-0.0627304	-0.0470035	0.269131
2	3	8	10	pet	bitch	Swedish vallhund	5	100	nh9.jpg	Neutral Human	Human	Neutral	33410	16438	13864	63712	227120						0	0	0	0	0	0	0	0	0	0
2	5	7	11	pet	bitch	border collie	5	90	nh1.jpg	Neutral Human	Human	Neutral	36195	18574	17062	71831	243524						0	0	0	0	0	0	0	0	0	0
2	6	5	11	pet	bitch	border collie	5	90	nh10.jpg	Neutral Human	Human	Neutral	34228	21004	13931	69163	310030						0	0	0	0	0	0	0	0	0	0
2	2	3	11	pet	bitch	border collie	5	90	nh3.jpg	Neutral Human	Human	Neutral	31903	20275	15153	67331	231266						0	0	0	0	0	0	0	0	0	0
2	5	11	11	pet	bitch	border collie	5	90	nh4.jpg	Neutral Human	Human	Neutral	35573	17227	13687	66487	224618						0	0	0	0	0	0	0	0	0	0
2	1	1	11	pet	bitch	border collie	5	90	nh5.jpg	Neutral Human	Human	Neutral	36700	15958	13822	66480	248085						0	0	0	0	0	0	0	0	0	0
2	4	8	11	pet	bitch	border collie	5	90	nh6.jpg	Neutral Human	Human	Neutral	31456	18591	14983	65030	273409					615.7	0	0	0	0	168.005	0	0	0	0	0	-0.115051	-0.067997	-0.0548007	-0.237849
2	6	4	11	pet	bitch	border collie	5	90	nh7.jpg	Neutral Human	Human	Neutral	32325	14109	11475	57909	235118					2.48	0	0	0	0	99.96	0	0	0	0	1	-0.137484	-0.0600082	-0.0488053	-0.246298
2	4	6	11	pet	bitch	border collie	5	90	nh8.jpg	Neutral Human	Human	Neutral	32538	17678	13246	63462	281809						0	0	0	0	0	0	0	0	0	0
2	3	8	11	pet	bitch	border collie	5	90	nh9.jpg	Neutral Human	Human	Neutral	33410	16438	13864	63712	227120						0	0	0	0	0	0	0	0	0	0
2	5	7	12	pet	bitch	great Pyrenees	6	100	nh1.jpg	Neutral Human	Human	Neutral	36195	18574	17062	71831	243524					0.68	0	0	0	0	635.91	0	0	0	0	1	-0.14863	-0.0762717	-0.0700629	-0.294965
2	6	5	12	pet	bitch	great Pyrenees	6	100	nh10.jpg	Neutral Human	Human	Neutral	34228	21004	13931	69163	310030						0	0	0	0	0	0	0	0	0	0
2	6	8	12	pet	bitch	great Pyrenees	6	100	nh2.jpg	Neutral Human	Human	Neutral	31171	20328	11684	63183	239662						0	0	0	0	0	0	0	0	0	0
2	5	11	12	pet	bitch	great Pyrenees	6	100	nh4.jpg	Neutral Human	Human	Neutral	35573	17227	13687	66487	224618	421.4			421.4	1.4	142	0	0	142	945.99	0	0	0	0	1	-0.00826381	-0.0766947	-0.0609346	-0.145893
2	1	1	12	pet	bitch	great Pyrenees	6	100	nh5.jpg	Neutral Human	Human	Neutral	36700	15958	13822	66480	248085					235.57	0	0	0	0	152	0	0	0	0	1	-0.147933	-0.0643247	-0.0557148	-0.267973
2	4	8	12	pet	bitch	great Pyrenees	6	100	nh6.jpg	Neutral Human	Human	Neutral	31456	18591	14983	65030	273409						0	0	0	0	0	0	0	0	0	0
2	6	4	12	pet	bitch	great Pyrenees	6	100	nh7.jpg	Neutral Human	Human	Neutral	32325	14109	11475	57909	235118						0	0	0	0	0	0	0	0	0	0
2	4	6	12	pet	bitch	great Pyrenees	6	100	nh8.jpg	Neutral Human	Human	Neutral	32538	17678	13246	63462	281809	3			3	23.02	198	0	0	198	822.065	1	0	0	1	1	0.125396	-0.0627304	-0.0470035	0.0156618
2	3	8	12	pet	bitch	great Pyrenees	6	100	nh9.jpg	Neutral Human	Human	Neutral	33410	16438	13864	63712	227120					1271.78	0	0	0	0	83.955	0	0	0	0	0	-0.147103	-0.0723758	-0.0610426	-0.280521
2	5	7	13	pet	bitch	Beauce shepherd	3.5	100	nh1.jpg	Neutral Human	Human	Neutral	36195	18574	17062	71831	243524					1162.05	0	0	0	0	107.905	0	0	0	0	1	-0.14863	-0.0762717	-0.0700629	-0.294965
2	6	5	13	pet	bitch	Beauce shepherd	3.5	100	nh10.jpg	Neutral Human	Human	Neutral	34228	21004	13931	69163	310030	1050.7			1050.7	526.785	130	0	0	130	433.945	0	0	0	0	1	0.189175	-0.0677483	-0.0449344	0.0764923
2	6	8	13	pet	bitch	Beauce shepherd	3.5	100	nh2.jpg	Neutral Human	Human	Neutral	31171	20328	11684	63183	239662	970			970	178.01	72	0	0	72	349.965	0	0	0	0	1	0.0756725	-0.0848195	-0.048752	-0.0578989
2	2	3	13	pet	bitch	Beauce shepherd	3.5	100	nh3.jpg	Neutral Human	Human	Neutral	31903	20275	15153	67331	231266					402.59	0	0	0	0	175.98	0	0	0	0	1	-0.137949	-0.0876696	-0.065522	-0.291141
2	5	11	13	pet	bitch	Beauce shepherd	3.5	100	nh4.jpg	Neutral Human	Human	Neutral	35573	17227	13687	66487	224618					694.11	0	0	0	0	269.995	0	0	0	0	0	-0.158371	-0.0766947	-0.0609346	-0.296
2	1	1	13	pet	bitch	Beauce shepherd	3.5	100	nh5.jpg	Neutral Human	Human	Neutral	36700	15958	13822	66480	248085	465.6			465.6	289.61	298	0	0	298	549.95	0	0	0	0	1	0.393934	-0.0643247	-0.0557148	0.273895
2	4	8	13	pet	bitch	Beauce shepherd	3.5	100	nh6.jpg	Neutral Human	Human	Neutral	31456	18591	14983	65030	273409						0	0	0	0	0	0	0	0	0	0
2	6	4	13	pet	bitch	Beauce shepherd	3.5	100	nh7.jpg	Neutral Human	Human	Neutral	32325	14109	11475	57909	235118					2.96	0	0	0	0	452.025	0	0	0	0	1	-0.137484	-0.0600082	-0.0488053	-0.246298
2	4	6	13	pet	bitch	Beauce shepherd	3.5	100	nh8.jpg	Neutral Human	Human	Neutral	32538	17678	13246	63462	281809						0	0	0	0	0	0	0	0	0	0
2	3	8	13	pet	bitch	Beauce shepherd	3.5	100	nh9.jpg	Neutral Human	Human	Neutral	33410	16438	13864	63712	227120					589.99	0	0	0	0	130.005	0	0	0	0	1	-0.147103	-0.0723758	-0.0610426	-0.280521
2	5	7	14	pet	bitch	hovawart	5.5	100	nh1.jpg	Neutral Human	Human	Neutral	36195	18574	17062	71831	243524						0	0	0	0	0	0	0	0	0	0
2	6	5	14	pet	bitch	hovawart	5.5	100	nh10.jpg	Neutral Human	Human	Neutral	34228	21004	13931	69163	310030					305.825	0	0	0	0	187.88	0	0	0	0	1	-0.110402	-0.0677483	-0.0449344	-0.223085
2	6	8	14	pet	bitch	hovawart	5.5	100	nh2.jpg	Neutral Human	Human	Neutral	31171	20328	11684	63183	239662						0	0	0	0	0	0	0	0	0	0
2	2	3	14	pet	bitch	hovawart	5.5	100	nh3.jpg	Neutral Human	Human	Neutral	31903	20275	15153	67331	231266						0	0	0	0	0	0	0	0	0	0
2	5	11	14	pet	bitch	hovawart	5.5	100	nh4.jpg	Neutral Human	Human	Neutral	35573	17227	13687	66487	224618						0	0	0	0	0	0	0	0	0	0
2	1	1	14	pet	bitch	hovawart	5.5	100	nh5.jpg	Neutral Human	Human	Neutral	36700	15958	13822	66480	248085	223.9			223.9	135.865	178	0	0	178	887.945	0	0	0	0	1	0.0525297	-0.0643247	-0.0557148	-0.0675098
2	4	8	14	pet	bitch	hovawart	5.5	100	nh6.jpg	Neutral Human	Human	Neutral	31456	18591	14983	65030	273409						0	0	0	0	0	0	0	0	0	0
2	6	4	14	pet	bitch	hovawart	5.5	100	nh7.jpg	Neutral Human	Human	Neutral	32325	14109	11475	57909	235118						0	0	0	0	0	0	0	0	0	0
2	4	6	14	pet	bitch	hovawart	5.5	100	nh8.jpg	Neutral Human	Human	Neutral	32538	17678	13246	63462	281809					885.65	0	0	0	0	378.05	0	0	0	0	0	-0.115461	-0.0627304	-0.0470035	-0.225195
2	3	8	14	pet	bitch	hovawart	5.5	100	nh9.jpg	Neutral Human	Human	Neutral	33410	16438	13864	63712	227120						0	0	0	0	0	0	0	0	0	0
2	5	7	15	pet	bitch	rough collie	2	100	nh1.jpg	Neutral Human	Human	Neutral	36195	18574	17062	71831	243524					700.1	0	0	0	0	447.935	0	0	0	0	1	-0.14863	-0.0762717	-0.0700629	-0.294965
2	6	5	15	pet	bitch	rough collie	2	100	nh10.jpg	Neutral Human	Human	Neutral	34228	21004	13931	69163	310030					562.33	0	0	0	0	207.985	0	0	0	0	1	-0.110402	-0.0677483	-0.0449344	-0.223085
2	2	3	15	pet	bitch	rough collie	2	100	nh3.jpg	Neutral Human	Human	Neutral	31903	20275	15153	67331	231266	672.6	584.6		584.6	590.605	64	283.9	0	347.9	911.805	0	0	0	0	1	-0.0677589	0.223691	-0.065522	0.0904099
2	5	11	15	pet	bitch	rough collie	2	100	nh4.jpg	Neutral Human	Human	Neutral	35573	17227	13687	66487	224618					1033.38	0	0	0	0	186.055	0	0	0	0	1	-0.158371	-0.0766947	-0.0609346	-0.296
2	1	1	15	pet	bitch	rough collie	2	100	nh5.jpg	Neutral Human	Human	Neutral	36700	15958	13822	66480	248085	1197.7	1377.7		1197.7	1287.7	128	60.05	0	188.05	188.045	1	0	0	1	1	0.532755	0.255014	-0.0557148	0.732054
2	4	8	15	pet	bitch	rough collie	2	100	nh6.jpg	Neutral Human	Human	Neutral	31456	18591	14983	65030	273409					330.48	0	0	0	0	981.945	0	0	0	0	1	-0.115051	-0.067997	-0.0548007	-0.237849
2	6	4	15	pet	bitch	rough collie	2	100	nh7.jpg	Neutral Human	Human	Neutral	32325	14109	11475	57909	235118						0	0	0	0	0	0	0	0	0	0
2	6	8	16	pet	male	lagotto romagnolo	3.5	80	nh2.jpg	Neutral Human	Human	Neutral	31171	20328	11684	63183	239662	648.2			648.2	648.21	280	0	0	280	388	1	0	0	1	1	0.591587	-0.0848195	-0.048752	0.458016
2	2	3	16	pet	male	lagotto romagnolo	3.5	80	nh3.jpg	Neutral Human	Human	Neutral	31903	20275	15153	67331	231266	1			1	1.02	580	0	0	580	580.01	1	0	0	1	1	0.862033	-0.0876696	-0.065522	0.708842
2	1	1	16	pet	male	lagotto romagnolo	3.5	80	nh5.jpg	Neutral Human	Human	Neutral	36700	15958	13822	66480	248085	3.6			3.6	3.6	1487.9	0	0	1487.9	1487.86	1	0	0	1	1	0.852094	-0.0643247	-0.0557148	0.732054
2	4	6	16	pet	male	lagotto romagnolo	3.5	80	nh8.jpg	Neutral Human	Human	Neutral	32538	17678	13246	63462	281809						0	0	0	0	0	0	0	0	0	0
2	3	8	16	pet	male	lagotto romagnolo	3.5	80	nh9.jpg	Neutral Human	Human	Neutral	33410	16438	13864	63712	227120						0	0	0	0	0	0	0	0	0	0
2	5	7	17	pet	bitch	Beauce shepherd	1.5	100	nh1.jpg	Neutral Human	Human	Neutral	36195	18574	17062	71831	243524						0	0	0	0	0	0	0	0	0	0
2	6	5	17	pet	bitch	Beauce shepherd	1.5	100	nh10.jpg	Neutral Human	Human	Neutral	34228	21004	13931	69163	310030						0	0	0	0	0	0	0	0	0	0
2	6	8	17	pet	bitch	Beauce shepherd	1.5	100	nh2.jpg	Neutral Human	Human	Neutral	31171	20328	11684	63183	239662						0	0	0	0	0	0	0	0	0	0
2	2	3	17	pet	bitch	Beauce shepherd	1.5	100	nh3.jpg	Neutral Human	Human	Neutral	31903	20275	15153	67331	231266						0	0	0	0	0	0	0	0	0	0
2	5	11	17	pet	bitch	Beauce shepherd	1.5	100	nh4.jpg	Neutral Human	Human	Neutral	35573	17227	13687	66487	224618	713.9			713.9	609.86	378.05	0	0	378.05	582.03	1	0	0	1	1	0.491166	-0.0766947	-0.0609346	0.353537
2	1	1	17	pet	bitch	Beauce shepherd	1.5	100	nh5.jpg	Neutral Human	Human	Neutral	36700	15958	13822	66480	248085		158.6		158.6	158.55	0	136	0	136	136	0	1	0	1	1	-0.147933	0.935675	-0.0557148	0.732027
2	4	8	17	pet	bitch	Beauce shepherd	1.5	100	nh6.jpg	Neutral Human	Human	Neutral	31456	18591	14983	65030	273409						0	0	0	0	0	0	0	0	0	0
2	6	4	17	pet	bitch	Beauce shepherd	1.5	100	nh7.jpg	Neutral Human	Human	Neutral	32325	14109	11475	57909	235118		133.6		133.6	133.56	0	153.95	0	153.95	211.975	0	1	0	1	1	-0.137484	0.666257	-0.0488053	0.479967
2	4	6	17	pet	bitch	Beauce shepherd	1.5	100	nh8.jpg	Neutral Human	Human	Neutral	32538	17678	13246	63462	281809	64.1			64.1	382.125	80	0	0	80	161.95	1	0	0	1	1	0.378518	-0.0627304	-0.0470035	0.268785
2	3	8	17	pet	bitch	Beauce shepherd	1.5	100	nh9.jpg	Neutral Human	Human	Neutral	33410	16438	13864	63712	227120					605.46	0	0	0	0	44	0	0	0	0	0	-0.147103	-0.0723758	-0.0610426	-0.280521
2	5	7	18	pet	bitch	mixed	1	100	nh1.jpg	Neutral Human	Human	Neutral	36195	18574	17062	71831	243524		0.2	24.34	0.2	12.29	0	202	40	242	241.99	0	1	0	1	1	-0.14863	0.758473	0.0952332	0.705077
2	6	5	18	pet	bitch	mixed	1	100	nh10.jpg	Neutral Human	Human	Neutral	34228	21004	13931	69163	310030	33	1		1	17.005	467.95	515.95	0	983.9	983.915	0	1	0	1	1	0.365198	0.456636	-0.0449344	0.7769
2	2	3	18	pet	bitch	mixed	1	100	nh3.jpg	Neutral Human	Human	Neutral	31903	20275	15153	67331	231266		2.7		2.7	152.73	0	328	0	328	907.935	0	1	0	1	1	-0.137949	0.27359	-0.065522	0.0701184
2	5	11	18	pet	bitch	mixed	1	100	nh4.jpg	Neutral Human	Human	Neutral	35573	17227	13687	66487	224618	224.8			224.8	178.835	875.9	0	0	875.9	1029.89	1	0	0	1	1	0.692108	-0.0766947	-0.0609346	0.554479
2	1	1	18	pet	bitch	mixed	1	100	nh5.jpg	Neutral Human	Human	Neutral	36700	15958	13822	66480	248085	228.7	336.6	208.6	208.6	174.6	52	583.95	100.005	735.955	1197.88	0	0	1	1	1	-0.104523	0.423164	0.0277706	0.346411
2	4	8	18	pet	bitch	mixed	1	100	nh6.jpg	Neutral Human	Human	Neutral	31456	18591	14983	65030	273409		700.3	174.325	174.325	174.325	0	405.95	865.955	1271.9	1329.89	0	0	1	1	1	-0.115051	0.237253	0.596345	0.718546
2	6	4	18	pet	bitch	mixed	1	100	nh7.jpg	Neutral Human	Human	Neutral	32325	14109	11475	57909	235118	1.1	1.1		1.1	1.12	459.95	757.95	0	1217.9	1469.92	0	0	0	1	1	0.175424	0.455632	-0.0488053	0.582251
2	4	6	18	pet	bitch	mixed	1	100	nh8.jpg	Neutral Human	Human	Neutral	32538	17678	13246	63462	281809						0	0	0	0	0	0	0	0	0	0
2	3	8	18	pet	bitch	mixed	1	100	nh9.jpg	Neutral Human	Human	Neutral	33410	16438	13864	63712	227120	1	429		1	0.99	757.95	461.95	0	1219.9	1509.88	1	0	0	1	1	0.354891	0.233576	-0.0610426	0.527424
2	2	3	19	pet	male	Welsh corgi	6.5	100	nh3.jpg	Neutral Human	Human	Neutral	31903	20275	15153	67331	231266					738.24	0	0	0	0	772	0	0	0	0	0	-0.137949	-0.0876696	-0.065522	-0.291141
2	5	11	19	pet	male	Welsh corgi	6.5	100	nh4.jpg	Neutral Human	Human	Neutral	35573	17227	13687	66487	224618						0	0	0	0	0	0	0	0	0	0
2	1	1	19	pet	male	Welsh corgi	6.5	100	nh5.jpg	Neutral Human	Human	Neutral	36700	15958	13822	66480	248085	1.1	289.1		1.1	1.07	384	515.9	0	899.9	999.75	1	0	0	1	1	0.236163	0.451704	-0.0557148	0.632152
2	4	8	19	pet	male	Welsh corgi	6.5	100	nh6.jpg	Neutral Human	Human	Neutral	31456	18591	14983	65030	273409	815.7			815.7	815.69	632	0	0	632	632	0	0	0	0	0	0.884949	-0.067997	-0.0548007	0.762151
2	4	6	19	pet	male	Welsh corgi	6.5	100	nh8.jpg	Neutral Human	Human	Neutral	32538	17678	13246	63462	281809	719.9			719.9	3.98	375.9	0	0	375.9	1451.98	0	0	0	0	1	0.143427	-0.0627304	-0.0470035	0.0336928
2	3	8	19	pet	male	Welsh corgi	6.5	100	nh9.jpg	Neutral Human	Human	Neutral	33410	16438	13864	63712	227120	1.5			1.5	1.49	300	0	0	300	1503.85	1	0	0	1	1	0.0523851	-0.0723758	-0.0610426	-0.0810333
2	5	7	20	pet	male	border collie	6.5	90	nh1.jpg	Neutral Human	Human	Neutral	36195	18574	17062	71831	243524						0	0	0	0	0	0	0	0	0	0
2	6	5	20	pet	male	border collie	6.5	90	nh10.jpg	Neutral Human	Human	Neutral	34228	21004	13931	69163	310030					565.54	0	0	0	0	45.985	0	0	0	0	1	-0.110402	-0.0677483	-0.0449344	-0.223085
2	6	8	20	pet	male	border collie	6.5	90	nh2.jpg	Neutral Human	Human	Neutral	31171	20328	11684	63183	239662						0	0	0	0	0	0	0	0	0	0
2	2	3	20	pet	male	border collie	6.5	90	nh3.jpg	Neutral Human	Human	Neutral	31903	20275	15153	67331	231266	783.8			783.8	783.84	139.75	0	0	139.75	139.73	1	0	0	1	1	0.862194	-0.0876696	-0.065522	0.709002
2	5	11	20	pet	male	border collie	6.5	90	nh4.jpg	Neutral Human	Human	Neutral	35573	17227	13687	66487	224618						0	0	0	0	0	0	0	0	0	0
2	1	1	20	pet	male	border collie	6.5	90	nh5.jpg	Neutral Human	Human	Neutral	36700	15958	13822	66480	248085						0	0	0	0	0	0	0	0	0	0
2	4	8	20	pet	male	border collie	6.5	90	nh6.jpg	Neutral Human	Human	Neutral	31456	18591	14983	65030	273409					352.55	0	0	0	0	212	0	0	0	0	1	-0.115051	-0.067997	-0.0548007	-0.237849
2	6	4	20	pet	male	border collie	6.5	90	nh7.jpg	Neutral Human	Human	Neutral	32325	14109	11475	57909	235118						0	0	0	0	0	0	0	0	0	0
2	4	6	20	pet	male	border collie	6.5	90	nh8.jpg	Neutral Human	Human	Neutral	32538	17678	13246	63462	281809					598.73	0	0	0	0	42	0	0	0	0	1	-0.115461	-0.0627304	-0.0470035	-0.225195
2	3	8	20	pet	male	border collie	6.5	90	nh9.jpg	Neutral Human	Human	Neutral	33410	16438	13864	63712	227120						0	0	0	0	0	0	0	0	0	0
2	5	7	21	pet	male	hovawart	5	100	nh1.jpg	Neutral Human	Human	Neutral	36195	18574	17062	71831	243524					264.91	0	0	0	0	553.93	0	0	0	0	1	-0.14863	-0.0762717	-0.0700629	-0.294965
2	6	5	21	pet	male	hovawart	5	100	nh10.jpg	Neutral Human	Human	Neutral	34228	21004	13931	69163	310030		357.7		357.7	821.67	0	93.95	0	93.95	283.935	0	1	0	1	1	-0.110402	0.263137	-0.0449344	0.107801
2	6	8	21	pet	male	hovawart	5	100	nh2.jpg	Neutral Human	Human	Neutral	31171	20328	11684	63183	239662	1.5			1.5	1.51	743.95	0	0	743.95	743.96	1	0	0	1	1	0.869924	-0.0848195	-0.048752	0.736353
2	2	3	21	pet	male	hovawart	5	100	nh3.jpg	Neutral Human	Human	Neutral	31903	20275	15153	67331	231266						0	0	0	0	0	0	0	0	0	0
2	5	11	21	pet	male	hovawart	5	100	nh4.jpg	Neutral Human	Human	Neutral	35573	17227	13687	66487	224618						0	0	0	0	0	0	0	0	0	0
2	1	1	21	pet	male	hovawart	5	100	nh5.jpg	Neutral Human	Human	Neutral	36700	15958	13822	66480	248085	1029.7	489.7		489.7	369.74	233.95	195.95	0	429.9	487.895	0	0	0	0	0	0.331576	0.337299	-0.0557148	0.61316
2	4	8	21	pet	male	hovawart	5	100	nh6.jpg	Neutral Human	Human	Neutral	31456	18591	14983	65030	273409					64.43	0	0	0	0	87.99	0	0	0	0	1	-0.115051	-0.067997	-0.0548007	-0.237849
2	6	4	21	pet	male	hovawart	5	100	nh7.jpg	Neutral Human	Human	Neutral	32325	14109	11475	57909	235118						0	0	0	0	0	0	0	0	0	0
2	4	6	21	pet	male	hovawart	5	100	nh8.jpg	Neutral Human	Human	Neutral	32538	17678	13246	63462	281809						0	0	0	0	0	0	0	0	0	0
2	3	8	21	pet	male	hovawart	5	100	nh9.jpg	Neutral Human	Human	Neutral	33410	16438	13864	63712	227120					25.27	0	0	0	0	241.995	0	0	0	0	1	-0.147103	-0.0723758	-0.0610426	-0.280521
2	6	5	22	pet	bitch	border collie	8	100	nh10.jpg	Neutral Human	Human	Neutral	34228	21004	13931	69163	310030						0	0	0	0	0	0	0	0	0	0
2	6	8	22	pet	bitch	border collie	8	100	nh2.jpg	Neutral Human	Human	Neutral	31171	20328	11684	63183	239662						0	0	0	0	0	0	0	0	0	0
2	2	3	22	pet	bitch	border collie	8	100	nh3.jpg	Neutral Human	Human	Neutral	31903	20275	15153	67331	231266						0	0	0	0	0	0	0	0	0	0
2	1	1	22	pet	bitch	border collie	8	100	nh5.jpg	Neutral Human	Human	Neutral	36700	15958	13822	66480	248085						0	0	0	0	0	0	0	0	0	0
2	4	8	22	pet	bitch	border collie	8	100	nh6.jpg	Neutral Human	Human	Neutral	31456	18591	14983	65030	273409						0	0	0	0	0	0	0	0	0	0
2	6	4	22	pet	bitch	border collie	8	100	nh7.jpg	Neutral Human	Human	Neutral	32325	14109	11475	57909	235118	421.5	101.5		101.5	101.49	54	471.9	0	525.9	525.915	0	1	0	1	1	-0.034806	0.837285	-0.0488053	0.753674
2	4	6	22	pet	bitch	border collie	8	100	nh8.jpg	Neutral Human	Human	Neutral	32538	17678	13246	63462	281809						0	0	0	0	0	0	0	0	0	0
2	3	8	22	pet	bitch	border collie	8	100	nh9.jpg	Neutral Human	Human	Neutral	33410	16438	13864	63712	227120					37.89	0	0	0	0	513.945	0	0	0	0	1	-0.147103	-0.0723758	-0.0610426	-0.280521
2	5	7	23	pet	male	smooth collie	2.5	100	nh1.jpg	Neutral Human	Human	Neutral	36195	18574	17062	71831	243524	1.3			1.3	1.28	164	0	0	164	955.965	1	0	0	1	1	0.0229243	-0.0762717	-0.0700629	-0.12341
2	6	5	23	pet	male	smooth collie	2.5	100	nh10.jpg	Neutral Human	Human	Neutral	34228	21004	13931	69163	310030	545.3			545.3	465.305	781.9	0	0	781.9	859.895	0	0	0	0	0	0.798895	-0.0677483	-0.0449344	0.686212
2	6	8	23	pet	male	smooth collie	2.5	100	nh2.jpg	Neutral Human	Human	Neutral	31171	20328	11684	63183	239662						0	0	0	0	0	0	0	0	0	0
2	2	3	23	pet	male	smooth collie	2.5	100	nh3.jpg	Neutral Human	Human	Neutral	31903	20275	15153	67331	231266	198.55			198.55	198.535	973.9	0	0	973.9	973.895	1	0	0	1	1	0.862056	-0.0876696	-0.065522	0.708864
2	5	11	23	pet	male	smooth collie	2.5	100	nh4.jpg	Neutral Human	Human	Neutral	35573	17227	13687	66487	224618	1220.6			1220.6	610.64	146	0	0	146	725.925	0	0	0	0	1	0.0427516	-0.0766947	-0.0609346	-0.0948776
2	1	1	23	pet	male	smooth collie	2.5	100	nh5.jpg	Neutral Human	Human	Neutral	36700	15958	13822	66480	248085	1012.5	432.5		432.5	0.46	487.9	576	0	1063.9	1491.9	0	0	0	0	1	0.179099	0.32176	-0.0557148	0.445145
2	4	8	23	pet	male	smooth collie	2.5	100	nh6.jpg	Neutral Human	Human	Neutral	31456	18591	14983	65030	273409	0.5			0.5	0.54	1509.85	0	0	1509.85	1509.86	1	0	0	1	1	0.884946	-0.067997	-0.0548007	0.762148
2	6	4	23	pet	male	smooth collie	2.5	100	nh7.jpg	Neutral Human	Human	Neutral	32325	14109	11475	57909	235118					3.17	0	0	0	0	875.85	0	0	0	0	1	-0.137484	-0.0600082	-0.0488053	-0.246298
2	4	6	23	pet	male	smooth collie	2.5	100	nh8.jpg	Neutral Human	Human	Neutral	32538	17678	13246	63462	281809	2.8			2.8	2.79	1225.8	0	0	1225.8	1507.77	1	0	0	1	1	0.697528	-0.0627304	-0.0470035	0.587794
2	3	8	23	pet	male	smooth collie	2.5	100	nh9.jpg	Neutral Human	Human	Neutral	33410	16438	13864	63712	227120	633.75	1.8		1.8	1.81	505.95	313.95	0	819.9	977.87	0	0	0	1	1	0.370297	0.248679	-0.0610426	0.557934
2	5	7	24	pet	bitch	mixed	7	90	nh1.jpg	Neutral Human	Human	Neutral	36195	18574	17062	71831	243524	147.7			147.7	279.69	278	0	0	278	780.04	1	0	0	1	1	0.207762	-0.0762717	-0.0700629	0.0614272
2	6	5	24	pet	bitch	mixed	7	90	nh10.jpg	Neutral Human	Human	Neutral	34228	21004	13931	69163	310030						0	0	0	0	0	0	0	0	0	0
2	6	8	24	pet	bitch	mixed	7	90	nh2.jpg	Neutral Human	Human	Neutral	31171	20328	11684	63183	239662	204.2			204.2	196.24	40	0	0	40	314	1	0	0	1	1	-0.0026738	-0.0848195	-0.048752	-0.136245
2	2	3	24	pet	bitch	mixed	7	90	nh3.jpg	Neutral Human	Human	Neutral	31903	20275	15153	67331	231266	1294.7			1294.7	888.695	72	0	0	72	362.005	0	0	0	0	1	0.0609429	-0.0876696	-0.065522	-0.0922487
2	5	11	24	pet	bitch	mixed	7	90	nh4.jpg	Neutral Human	Human	Neutral	35573	17227	13687	66487	224618	962.8			962.8	358.84	126	0	0	126	320	0	0	0	0	1	0.235379	-0.0766947	-0.0609346	0.0977497
2	1	1	24	pet	bitch	mixed	7	90	nh5.jpg	Neutral Human	Human	Neutral	36700	15958	13822	66480	248085					166.155	0	0	0	0	687.845	0	0	0	0	1	-0.147933	-0.0643247	-0.0557148	-0.267973
2	4	8	24	pet	bitch	mixed	7	90	nh6.jpg	Neutral Human	Human	Neutral	31456	18591	14983	65030	273409	632			632	158.105	162	0	0	162	403.925	0	0	0	0	1	0.286013	-0.067997	-0.0548007	0.163216
2	6	4	24	pet	bitch	mixed	7	90	nh7.jpg	Neutral Human	Human	Neutral	32325	14109	11475	57909	235118					261.4	0	0	0	0	311.98	0	0	0	0	0	-0.137484	-0.0600082	-0.0488053	-0.246298
2	4	6	24	pet	bitch	mixed	7	90	nh8.jpg	Neutral Human	Human	Neutral	32538	17678	13246	63462	281809	214.6			214.6	88.565	244	0	0	244	667.99	0	0	0	0	1	0.249814	-0.0627304	-0.0470035	0.14008
2	3	8	24	pet	bitch	mixed	7	90	nh9.jpg	Neutral Human	Human	Neutral	33410	16438	13864	63712	227120					0.69	0	0	0	0	109.945	0	0	0	0	1	-0.147103	-0.0723758	-0.0610426	-0.280521
2	5	7	25	pet	bitch	rough collie	1.5	90	nh1.jpg	Neutral Human	Human	Neutral	36195	18574	17062	71831	243524					284.79	0	0	0	0	251.99	0	0	0	0	1	-0.14863	-0.0762717	-0.0700629	-0.294965
2	6	5	25	pet	bitch	rough collie	1.5	90	nh10.jpg	Neutral Human	Human	Neutral	34228	21004	13931	69163	310030	919			919	776.975	129.95	0	0	129.95	255.99	1	0	0	1	1	0.397235	-0.0677483	-0.0449344	0.284552
2	6	8	25	pet	bitch	rough collie	1.5	90	nh2.jpg	Neutral Human	Human	Neutral	31171	20328	11684	63183	239662					1.22	0	0	0	0	213.925	0	0	0	0	1	-0.130062	-0.0848195	-0.048752	-0.263634
2	2	3	25	pet	bitch	rough collie	1.5	90	nh3.jpg	Neutral Human	Human	Neutral	31903	20275	15153	67331	231266						0	0	0	0	0	0	0	0	0	0
2	1	1	25	pet	bitch	rough collie	1.5	90	nh5.jpg	Neutral Human	Human	Neutral	36700	15958	13822	66480	248085						0	0	0	0	0	0	0	0	0	0
2	4	8	25	pet	bitch	rough collie	1.5	90	nh6.jpg	Neutral Human	Human	Neutral	31456	18591	14983	65030	273409						0	0	0	0	0	0	0	0	0	0
2	6	4	25	pet	bitch	rough collie	1.5	90	nh7.jpg	Neutral Human	Human	Neutral	32325	14109	11475	57909	235118					873.77	0	0	0	0	311.93	0	0	0	0	1	-0.137484	-0.0600082	-0.0488053	-0.246298
2	4	6	25	pet	bitch	rough collie	1.5	90	nh8.jpg	Neutral Human	Human	Neutral	32538	17678	13246	63462	281809						0	0	0	0	0	0	0	0	0	0
2	3	8	25	pet	bitch	rough collie	1.5	90	nh9.jpg	Neutral Human	Human	Neutral	33410	16438	13864	63712	227120					208.01	0	0	0	0	227.94	0	0	0	0	0	-0.147103	-0.0723758	-0.0610426	-0.280521
2	5	7	26	pet	bitch	Beauce shepherd	3	100	nh1.jpg	Neutral Human	Human	Neutral	36195	18574	17062	71831	243524						0	0	0	0	0	0	0	0	0	0
2	6	5	26	pet	bitch	Beauce shepherd	3	100	nh10.jpg	Neutral Human	Human	Neutral	34228	21004	13931	69163	310030	407.7			407.7	3.65	42	0	0	42	1232.06	0	0	0	0	1	-0.076313	-0.0677483	-0.0449344	-0.188996
2	6	8	26	pet	bitch	Beauce shepherd	3	100	nh2.jpg	Neutral Human	Human	Neutral	31171	20328	11684	63183	239662					1.48	0	0	0	0	1087.84	0	0	0	0	1	-0.130062	-0.0848195	-0.048752	-0.263634
2	2	3	26	pet	bitch	Beauce shepherd	3	100	nh3.jpg	Neutral Human	Human	Neutral	31903	20275	15153	67331	231266					502.08	0	0	0	0	41.965	0	0	0	0	0	-0.137949	-0.0876696	-0.065522	-0.291141
2	5	11	26	pet	bitch	Beauce shepherd	3	100	nh4.jpg	Neutral Human	Human	Neutral	35573	17227	13687	66487	224618						0	0	0	0	0	0	0	0	0	0
2	1	1	26	pet	bitch	Beauce shepherd	3	100	nh5.jpg	Neutral Human	Human	Neutral	36700	15958	13822	66480	248085						0	0	0	0	0	0	0	0	0	0
2	4	8	26	pet	bitch	Beauce shepherd	3	100	nh6.jpg	Neutral Human	Human	Neutral	31456	18591	14983	65030	273409					235.3	0	0	0	0	220.03	0	0	0	0	1	-0.115051	-0.067997	-0.0548007	-0.237849
2	6	4	26	pet	bitch	Beauce shepherd	3	100	nh7.jpg	Neutral Human	Human	Neutral	32325	14109	11475	57909	235118					583.95	0	0	0	0	442.005	0	0	0	0	0	-0.137484	-0.0600082	-0.0488053	-0.246298
2	4	6	26	pet	bitch	Beauce shepherd	3	100	nh8.jpg	Neutral Human	Human	Neutral	32538	17678	13246	63462	281809					545.385	0	0	0	0	331.995	0	0	0	0	1	-0.115461	-0.0627304	-0.0470035	-0.225195
2	3	8	26	pet	bitch	Beauce shepherd	3	100	nh9.jpg	Neutral Human	Human	Neutral	33410	16438	13864	63712	227120					647.625	0	0	0	0	215.35	0	0	0	0	1	-0.147103	-0.0723758	-0.0610426	-0.280521
2	6	5	27	pet	bitch	border collie	5	100	nh10.jpg	Neutral Human	Human	Neutral	34228	21004	13931	69163	310030					431.81	0	0	0	0	411.945	0	0	0	0	1	-0.110402	-0.0677483	-0.0449344	-0.223085
2	6	8	27	pet	bitch	border collie	5	100	nh2.jpg	Neutral Human	Human	Neutral	31171	20328	11684	63183	239662	57.6			57.6	57.58	153.95	0	0	153.95	273.955	1	0	0	1	1	0.431891	-0.0848195	-0.048752	0.29832
2	2	3	27	pet	bitch	border collie	5	100	nh3.jpg	Neutral Human	Human	Neutral	31903	20275	15153	67331	231266		974.4	790.425	790.425	660.465	0	242.05	407.945	649.995	777.97	0	0	1	1	1	-0.137949	0.223461	0.458849	0.54436
2	5	11	27	pet	bitch	border collie	5	100	nh4.jpg	Neutral Human	Human	Neutral	35573	17227	13687	66487	224618			385.99	385.99	381.99	0	0	477.935	477.935	1097.9	0	0	1	1	1	-0.158371	-0.0766947	0.374383	0.139317
2	1	1	27	pet	bitch	border collie	5	100	nh5.jpg	Neutral Human	Human	Neutral	36700	15958	13822	66480	248085						0	0	0	0	0	0	0	0	0	0
2	4	8	27	pet	bitch	border collie	5	100	nh6.jpg	Neutral Human	Human	Neutral	31456	18591	14983	65030	273409					458.23	0	0	0	0	72	0	0	0	0	0	-0.115051	-0.067997	-0.0548007	-0.237849
2	6	4	27	pet	bitch	border collie	5	100	nh7.jpg	Neutral Human	Human	Neutral	32325	14109	11475	57909	235118					805.96	0	0	0	0	58	0	0	0	0	0	-0.137484	-0.0600082	-0.0488053	-0.246298
2	4	6	27	pet	bitch	border collie	5	100	nh8.jpg	Neutral Human	Human	Neutral	32538	17678	13246	63462	281809			465.55	465.55	3.56	0	0	821.865	821.865	1439.8	0	0	1	1	1	-0.115461	-0.0627304	0.523817	0.345626
2	3	8	27	pet	bitch	border collie	5	100	nh9.jpg	Neutral Human	Human	Neutral	33410	16438	13864	63712	227120	1247.7	751.7	875.7	751.7	813.71	97.95	220	144	461.95	599.865	0	0	1	1	1	0.0161839	0.294373	0.179011	0.489569
2	6	5	28	pet	male	smooth collie	6.5	100	nh10.jpg	Neutral Human	Human	Neutral	34228	21004	13931	69163	310030	1325.5	1201.4		1201.4	1203.43	48	60	0	108	145.995	0	0	0	0	0	0.218376	0.343225	-0.0449344	0.516666
2	6	8	28	pet	male	smooth collie	6.5	100	nh2.jpg	Neutral Human	Human	Neutral	31171	20328	11684	63183	239662					0.91	0	0	0	0	751.895	0	0	0	0	1	-0.130062	-0.0848195	-0.048752	-0.263634
2	2	3	28	pet	male	smooth collie	6.5	100	nh3.jpg	Neutral Human	Human	Neutral	31903	20275	15153	67331	231266	171.6	3.6		3.6	3.59	533.95	150	0	683.95	1105.96	0	0	0	1	1	0.344844	0.0479592	-0.065522	0.327281
2	1	1	28	pet	male	smooth collie	6.5	100	nh5.jpg	Neutral Human	Human	Neutral	36700	15958	13822	66480	248085	0.2	358.25	0.23	0.2	0.23	174	1077.8	99.995	1351.8	1351.83	0	0	0	1	1	-0.0192188	0.732965	0.0182553	0.732001
2	6	4	28	pet	male	smooth collie	6.5	100	nh7.jpg	Neutral Human	Human	Neutral	32325	14109	11475	57909	235118	1284.9	459		459	93.03	46	164	0	210	617.95	0	0	0	0	1	-0.0630445	0.205385	-0.0488053	0.0935357
2	3	8	28	pet	male	smooth collie	6.5	100	nh9.jpg	Neutral Human	Human	Neutral	33410	16438	13864	63712	227120	410.4			410.4	14.43	841.9	0	0	841.9	1371.8	1	0	0	1	1	0.466616	-0.0723758	-0.0610426	0.333198
2	5	7	29	pet	bitch	border collie	2	100	nh1.jpg	Neutral Human	Human	Neutral	36195	18574	17062	71831	243524	451.9			451.9	451.88	639.8	0	0	639.8	719.78	1	0	0	1	1	0.740253	-0.0762717	-0.0700629	0.593918
2	6	5	29	pet	bitch	border collie	2	100	nh10.jpg	Neutral Human	Human	Neutral	34228	21004	13931	69163	310030					5.48	0	0	0	0	288.02	0	0	0	0	1	-0.110402	-0.0677483	-0.0449344	-0.223085
2	6	8	29	pet	bitch	border collie	2	100	nh2.jpg	Neutral Human	Human	Neutral	31171	20328	11684	63183	239662						0	0	0	0	0	0	0	0	0	0
2	2	3	29	pet	bitch	border collie	2	100	nh3.jpg	Neutral Human	Human	Neutral	31903	20275	15153	67331	231266	0.1			0.1	0.07	679.8	0	0	679.8	835.81	1	0	0	1	1	0.675393	-0.0876696	-0.065522	0.522202
2	1	1	29	pet	bitch	border collie	2	100	nh5.jpg	Neutral Human	Human	Neutral	36700	15958	13822	66480	248085	678.6	406.7		406.7	298.71	132	112	0	244	1065.59	0	0	0	0	0	-0.0240581	0.0407814	-0.0557148	-0.0389915
2	4	8	29	pet	bitch	border collie	2	100	nh6.jpg	Neutral Human	Human	Neutral	31456	18591	14983	65030	273409					0.55	0	0	0	0	659.96	0	0	0	0	1	-0.115051	-0.067997	-0.0548007	-0.237849
2	6	4	29	pet	bitch	border collie	2	100	nh7.jpg	Neutral Human	Human	Neutral	32325	14109	11475	57909	235118					450.59	0	0	0	0	272.11	0	0	0	0	1	-0.137484	-0.0600082	-0.0488053	-0.246298
2	4	6	29	pet	bitch	border collie	2	100	nh8.jpg	Neutral Human	Human	Neutral	32538	17678	13246	63462	281809	322			322	321.96	848.4	0	0	848.4	1060.38	1	0	0	1	1	0.684629	-0.0627304	-0.0470035	0.574895
2	3	8	29	pet	bitch	border collie	2	100	nh9.jpg	Neutral Human	Human	Neutral	33410	16438	13864	63712	227120		461.7	369.73	369.73	133.73	0	828	287.96	1115.96	1291.95	0	0	0	0	1	-0.147103	0.568516	0.161845	0.583258
2	5	7	30	pet	male	Finnish lapphund	8.5	100	nh1.jpg	Neutral Human	Human	Neutral	36195	18574	17062	71831	243524					797.84	0	0	0	0	129.96	0	0	0	0	0	-0.14863	-0.0762717	-0.0700629	-0.294965
2	6	5	30	pet	male	Finnish lapphund	8.5	100	nh10.jpg	Neutral Human	Human	Neutral	34228	21004	13931	69163	310030					511.26	0	0	0	0	44	0	0	0	0	1	-0.110402	-0.0677483	-0.0449344	-0.223085
2	6	8	30	pet	male	Finnish lapphund	8.5	100	nh2.jpg	Neutral Human	Human	Neutral	31171	20328	11684	63183	239662						0	0	0	0	0	0	0	0	0	0
2	2	3	30	pet	male	Finnish lapphund	8.5	100	nh3.jpg	Neutral Human	Human	Neutral	31903	20275	15153	67331	231266					37.3	0	0	0	0	110	0	0	0	0	1	-0.137949	-0.0876696	-0.065522	-0.291141
2	5	11	30	pet	male	Finnish lapphund	8.5	100	nh4.jpg	Neutral Human	Human	Neutral	35573	17227	13687	66487	224618					73	0	0	0	0	633.95	0	0	0	0	1	-0.158371	-0.0766947	-0.0609346	-0.296
2	1	1	30	pet	male	Finnish lapphund	8.5	100	nh5.jpg	Neutral Human	Human	Neutral	36700	15958	13822	66480	248085					191.4	0	0	0	0	408.005	0	0	0	0	1	-0.147933	-0.0643247	-0.0557148	-0.267973
2	4	8	30	pet	male	Finnish lapphund	8.5	100	nh6.jpg	Neutral Human	Human	Neutral	31456	18591	14983	65030	273409	2			2	2.02	909.85	0	0	909.85	953.86	1	0	0	1	1	0.83881	-0.067997	-0.0548007	0.716012
2	6	4	30	pet	male	Finnish lapphund	8.5	100	nh7.jpg	Neutral Human	Human	Neutral	32325	14109	11475	57909	235118	631.6	1259.5	1155.54	631.6	421.62	38	50	97.975	185.975	291.965	1	0	0	1	1	-0.00733157	0.111245	0.286766	0.390679
2	4	6	30	pet	male	Finnish lapphund	8.5	100	nh8.jpg	Neutral Human	Human	Neutral	32538	17678	13246	63462	281809		397.5		397.5	199.525	0	40	0	40	267.955	0	0	0	0	1	-0.115461	0.0865484	-0.0470035	-0.0759163
2	3	8	30	pet	male	Finnish lapphund	8.5	100	nh9.jpg	Neutral Human	Human	Neutral	33410	16438	13864	63712	227120						0	0	0	0	0	0	0	0	0	0
2	5	7	31	pet	bitch	border collie	8	100	nh1.jpg	Neutral Human	Human	Neutral	36195	18574	17062	71831	243524	278.9	278.9		278.9	140.945	157.95	82	0	239.95	741.225	0	1	0	1	1	0.0644631	0.0343559	-0.0700629	0.0287561
2	6	5	31	pet	bitch	border collie	8	100	nh10.jpg	Neutral Human	Human	Neutral	34228	21004	13931	69163	310030	527.4	367.4		367.4	447.38	66	159.95	0	225.95	273.285	0	1	0	1	1	0.131104	0.517538	-0.0449344	0.603708
2	6	8	31	pet	bitch	border collie	8	100	nh2.jpg	Neutral Human	Human	Neutral	31171	20328	11684	63183	239662						0	0	0	0	0	0	0	0	0	0
2	2	3	31	pet	bitch	border collie	8	100	nh3.jpg	Neutral Human	Human	Neutral	31903	20275	15153	67331	231266						0	0	0	0	0	0	0	0	0	0
2	5	11	31	pet	bitch	border collie	8	100	nh4.jpg	Neutral Human	Human	Neutral	35573	17227	13687	66487	224618	1310.2	582.3	954.32	582.3	292.33	46	263.95	82	391.95	1145.89	0	0	0	0	1	-0.118228	0.15365	0.0106255	0.0460482
2	1	1	31	pet	bitch	border collie	8	100	nh5.jpg	Neutral Human	Human	Neutral	36700	15958	13822	66480	248085	435.6	523.6		435.6	391.625	354	234	0	588	873.95	1	0	0	1	1	0.257124	0.203425	-0.0557148	0.404835
2	4	8	31	pet	bitch	border collie	8	100	nh6.jpg	Neutral Human	Human	Neutral	31456	18591	14983	65030	273409					234.92	0	0	0	0	441.97	0	0	0	0	1	-0.115051	-0.067997	-0.0548007	-0.237849
2	6	4	31	pet	bitch	border collie	8	100	nh7.jpg	Neutral Human	Human	Neutral	32325	14109	11475	57909	235118	418.1			418.1	374.07	44	0	0	44	160	0	0	0	0	1	0.137516	-0.0600082	-0.0488053	0.0287024
2	4	6	31	pet	bitch	border collie	8	100	nh8.jpg	Neutral Human	Human	Neutral	32538	17678	13246	63462	281809	1093.3			1093.3	571.275	42	0	0	42	299.945	1	0	0	1	1	0.0245645	-0.0627304	-0.0470035	-0.0851694
2	3	8	31	pet	bitch	border collie	8	100	nh9.jpg	Neutral Human	Human	Neutral	33410	16438	13864	63712	227120	699.05	623.1		623.1	249.05	401.9	108	0	509.9	957.875	1	0	0	1	1	0.272472	0.0403737	-0.0610426	0.251803
1	6	3	1	pet	bitch	Australian kelpie	4.5	90	pd1.jpg	Pleasant Dog	Dog	Pleasant	41103	33890	43581	118574	268940		328.5		328.5	774.475	0	41.95	0	41.95	103.93	0	1	0	1	1	-0.152833	0.277624	-0.162047	-0.0372568
1	2	2	1	pet	bitch	Australian kelpie	4.5	90	pd10.jpg	Pleasant Dog	Dog	Pleasant	37610	25229	23854	86693	257609			742.9	742.9	372.96	0	0	58.01	58.01	723.925	0	0	1	1	1	-0.145996	-0.0979352	-0.0124651	-0.256397
1	1	8	1	pet	bitch	Australian kelpie	4.5	90	pd2.jpg	Pleasant Dog	Dog	Pleasant	39228	31058	30873	101159	239156	867.6			867.6	867.65	303.65	0	0	303.65	303.655	1	0	0	1	1	0.835957	-0.129865	-0.129091	0.577
1	5	9	1	pet	bitch	Australian kelpie	4.5	90	pd3.jpg	Pleasant Dog	Dog	Pleasant	34530	26608	30451	91589	283660					546.88	0	0	0	0	116.035	0	0	0	0	1	-0.12173	-0.0938024	-0.10735	-0.322883
1	5	10	1	pet	bitch	Australian kelpie	4.5	90	pd4.jpg	Pleasant Dog	Dog	Pleasant	31329	32114	40946	104389	246594					482.67	0	0	0	0	187.965	0	0	0	0	1	-0.127047	-0.13023	-0.166046	-0.423323
1	6	4	1	pet	bitch	Australian kelpie	4.5	90	pd5.jpg	Pleasant Dog	Dog	Pleasant	25286	31181	30365	86832	239290					452.23	0	0	0	0	42.03	0	0	0	0	1	-0.105671	-0.130306	-0.126896	-0.362874
1	1	3	1	pet	bitch	Australian kelpie	4.5	90	pd6.jpg	Pleasant Dog	Dog	Pleasant	27958	24509	25527	77994	262785	975.2		395.19	395.19	329.185	139.95	0	523.935	663.885	979.88	0	0	1	1	1	0.0364325	-0.0932664	0.437553	0.380719
1	4	10	1	pet	bitch	Australian kelpie	4.5	90	pd7.jpg	Pleasant Dog	Dog	Pleasant	30261	25759	51263	107283	217738	280.7			280.7	361.075	132	0	0	132	461.56	1	0	0	1	1	0.147008	-0.118303	-0.235434	-0.206729
1	1	1	1	pet	bitch	Australian kelpie	4.5	90	pd8.jpg	Pleasant Dog	Dog	Pleasant	39118	29432	22327	90877	283001	685.9			685.9	611.91	176	0	0	176	351.975	0	0	0	0	1	0.36181	-0.104	-0.0788937	0.178917
1	3	7	1	pet	bitch	Australian kelpie	4.5	90	pd9.jpg	Pleasant Dog	Dog	Pleasant	35154	33923	26336	95413	245773	374.9		466.86	374.9	234.865	357.9	0	197.96	555.86	621.865	0	0	0	0	1	0.432492	-0.138026	0.211177	0.505644
1	6	3	2	kennel	male	beagle	4	90	pd1.jpg	Pleasant Dog	Dog	Pleasant	41103	33890	43581	118574	268940						0	0	0	0	0	0	0	0	0	0
1	2	2	2	kennel	male	beagle	4	90	pd10.jpg	Pleasant Dog	Dog	Pleasant	37610	25229	23854	86693	257609						0	0	0	0	0	0	0	0	0	0
1	1	8	2	kennel	male	beagle	4	90	pd2.jpg	Pleasant Dog	Dog	Pleasant	39228	31058	30873	101159	239156						0	0	0	0	0	0	0	0	0	0
1	5	9	2	kennel	male	beagle	4	90	pd3.jpg	Pleasant Dog	Dog	Pleasant	34530	26608	30451	91589	283660						0	0	0	0	0	0	0	0	0	0
1	5	10	2	kennel	male	beagle	4	90	pd4.jpg	Pleasant Dog	Dog	Pleasant	31329	32114	40946	104389	246594						0	0	0	0	0	0	0	0	0	0
1	6	4	2	kennel	male	beagle	4	90	pd5.jpg	Pleasant Dog	Dog	Pleasant	25286	31181	30365	86832	239290						0	0	0	0	0	0	0	0	0	0
1	1	3	2	kennel	male	beagle	4	90	pd6.jpg	Pleasant Dog	Dog	Pleasant	27958	24509	25527	77994	262785						0	0	0	0	0	0	0	0	0	0
1	4	10	2	kennel	male	beagle	4	90	pd7.jpg	Pleasant Dog	Dog	Pleasant	30261	25759	51263	107283	217738		809.1		809.1	617.14	0	40	0	40	124	0	0	0	0	1	-0.138979	0.204278	-0.235434	-0.170135
1	1	1	2	kennel	male	beagle	4	90	pd8.jpg	Pleasant Dog	Dog	Pleasant	39118	29432	22327	90877	283001	553.1			553.1	49.04	134	0	0	134	178.005	0	0	0	0	1	0.614562	-0.104	-0.0788937	0.431669
1	3	7	2	kennel	male	beagle	4	90	pd9.jpg	Pleasant Dog	Dog	Pleasant	35154	33923	26336	95413	245773			516.8	516.8	516.8	0	0	94.01	94.01	205.945	0	0	1	1	1	-0.143034	-0.138026	0.349325	0.0682651
1	6	3	3	kennel	male	beagle	4	100	pd1.jpg	Pleasant Dog	Dog	Pleasant	41103	33890	43581	118574	268940					180.58	0	0	0	0	541.94	0	0	0	0	0	-0.152833	-0.126013	-0.162047	-0.440894
1	2	2	3	kennel	male	beagle	4	100	pd10.jpg	Pleasant Dog	Dog	Pleasant	37610	25229	23854	86693	257609	447.5	981.5		447.5	323.575	467.95	100	0	567.95	681.885	1	0	0	1	1	0.540263	0.0487171	-0.0925977	0.496382
1	1	8	3	kennel	male	beagle	4	100	pd2.jpg	Pleasant Dog	Dog	Pleasant	39228	31058	30873	101159	239156					583.75	0	0	0	0	456	0	0	0	0	1	-0.164027	-0.129865	-0.129091	-0.422983
1	5	9	3	kennel	male	beagle	4	100	pd3.jpg	Pleasant Dog	Dog	Pleasant	34530	26608	30451	91589	283660			139.43	139.43	139.43	0	0	133.97	133.97	133.97	0	0	1	1	1	-0.12173	-0.0938024	0.89265	0.677117
1	5	10	3	kennel	male	beagle	4	100	pd4.jpg	Pleasant Dog	Dog	Pleasant	31329	32114	40946	104389	246594			3.17	3.17	299.18	0	0	110	110	471.93	0	0	1	1	1	-0.127047	-0.13023	0.0670392	-0.190238
1	6	4	3	kennel	male	beagle	4	100	pd5.jpg	Pleasant Dog	Dog	Pleasant	25286	31181	30365	86832	239290			744.01	744.01	744.01	0	0	60	60	60	0	0	1	1	1	-0.105671	-0.130306	0.873104	0.637126
1	1	3	3	kennel	male	beagle	4	100	pd6.jpg	Pleasant Dog	Dog	Pleasant	27958	24509	25527	77994	262785					849.88	0	0	0	0	127.98	0	0	0	0	1	-0.106391	-0.0932664	-0.0971402	-0.296798
1	4	10	3	kennel	male	beagle	4	100	pd7.jpg	Pleasant Dog	Dog	Pleasant	30261	25759	51263	107283	217738	840.6	528.6		528.6	532.62	96	38	0	134	526.01	0	1	0	1	1	0.0435271	-0.0460608	-0.235434	-0.237968
1	1	1	3	kennel	male	beagle	4	100	pd8.jpg	Pleasant Dog	Dog	Pleasant	39118	29432	22327	90877	283001					1315.51	0	0	0	0	90.005	0	0	0	0	0	-0.138226	-0.104	-0.0788937	-0.321119
1	3	7	3	kennel	male	beagle	4	100	pd9.jpg	Pleasant Dog	Dog	Pleasant	35154	33923	26336	95413	245773					2.54	0	0	0	0	277.935	0	0	0	0	1	-0.143034	-0.138026	-0.107156	-0.388216
1	6	3	4	kennel	male	beagle	4	100	pd1.jpg	Pleasant Dog	Dog	Pleasant	41103	33890	43581	118574	268940	629.4			629.4	495.375	441.95	0	0	441.95	1013.87	0	0	0	0	1	0.283073	-0.126013	-0.162047	-0.00498772
1	2	2	4	kennel	male	beagle	4	100	pd10.jpg	Pleasant Dog	Dog	Pleasant	37610	25229	23854	86693	257609					600.97	0	0	0	0	200.01	0	0	0	0	1	-0.145996	-0.0979352	-0.0925977	-0.336529
1	1	8	4	kennel	male	beagle	4	100	pd2.jpg	Pleasant Dog	Dog	Pleasant	39228	31058	30873	101159	239156	532.8	816.8		532.8	222.8	124	295.95	0	419.95	1210.16	0	0	0	0	1	-0.0615615	0.114688	-0.129091	-0.0759645
1	5	9	4	kennel	male	beagle	4	100	pd3.jpg	Pleasant Dog	Dog	Pleasant	34530	26608	30451	91589	283660	1039	1115.1		1039	973.05	272.15	200	0	472.15	518.12	0	0	0	0	1	0.403534	0.292209	-0.10735	0.588392
1	5	10	4	kennel	male	beagle	4	100	pd4.jpg	Pleasant Dog	Dog	Pleasant	31329	32114	40946	104389	246594	274.9	134.9		134.9	2.91	559.95	204	0	763.95	1211.87	1	0	0	1	1	0.335008	0.0381046	-0.166046	0.207066
1	6	4	4	kennel	male	beagle	4	100	pd5.jpg	Pleasant Dog	Dog	Pleasant	25286	31181	30365	86832	239290					2.61	0	0	0	0	881.89	0	0	0	0	1	-0.105671	-0.130306	-0.126896	-0.362874
1	1	3	4	kennel	male	beagle	4	100	pd6.jpg	Pleasant Dog	Dog	Pleasant	27958	24509	25527	77994	262785	1148.6			1148.6	38.735	182	0	0	182	469.97	0	0	0	0	1	0.280868	-0.0932664	-0.0971402	0.090461
1	4	10	4	kennel	male	beagle	4	100	pd7.jpg	Pleasant Dog	Dog	Pleasant	30261	25759	51263	107283	217738	497.7	357.7	1.7	1.7	11.695	228	286	467.975	981.975	1309.88	0	0	1	1	1	0.0350835	0.100039	0.121833	0.256955
1	1	1	4	kennel	male	beagle	4	100	pd8.jpg	Pleasant Dog	Dog	Pleasant	39118	29432	22327	90877	283001					296.635	0	0	0	0	697.94	0	0	0	0	1	-0.138226	-0.104	-0.0788937	-0.321119
1	3	7	4	kennel	male	beagle	4	100	pd9.jpg	Pleasant Dog	Dog	Pleasant	35154	33923	26336	95413	245773	1285.9	184	490	184	184	114	790.55	221.995	1126.55	1126.58	0	1	0	1	1	-0.0418428	0.563703	0.0898972	0.611757
1	6	3	5	kennel	bitch	beagle	4	90	pd1.jpg	Pleasant Dog	Dog	Pleasant	41103	33890	43581	118574	268940	330.8	918.7		330.8	138.77	210	467.95	0	677.95	905.955	0	0	0	0	0	0.0789662	0.390514	-0.162047	0.307432
1	2	2	5	kennel	bitch	beagle	4	90	pd10.jpg	Pleasant Dog	Dog	Pleasant	37610	25229	23854	86693	257609						0	0	0	0	0	0	0	0	0	0
1	5	9	5	kennel	bitch	beagle	4	90	pd3.jpg	Pleasant Dog	Dog	Pleasant	34530	26608	30451	91589	283660					380.79	0	0	0	0	42	0	0	0	0	0	-0.12173	-0.0938024	-0.10735	-0.322883
1	5	10	5	kennel	bitch	beagle	4	90	pd4.jpg	Pleasant Dog	Dog	Pleasant	31329	32114	40946	104389	246594	270.7			270.7	282.68	887.8	0	0	887.8	955.87	1	0	0	1	1	0.801741	-0.13023	-0.166046	0.505464
1	6	4	5	kennel	bitch	beagle	4	90	pd5.jpg	Pleasant Dog	Dog	Pleasant	25286	31181	30365	86832	239290						0	0	0	0	0	0	0	0	0	0
1	1	3	5	kennel	bitch	beagle	4	90	pd6.jpg	Pleasant Dog	Dog	Pleasant	27958	24509	25527	77994	262785					81.2	0	0	0	0	100	0	0	0	0	1	-0.106391	-0.0932664	-0.0971402	-0.296798
1	4	10	5	kennel	bitch	beagle	4	90	pd7.jpg	Pleasant Dog	Dog	Pleasant	30261	25759	51263	107283	217738						0	0	0	0	0	0	0	0	0	0
1	1	1	5	kennel	bitch	beagle	4	90	pd8.jpg	Pleasant Dog	Dog	Pleasant	39118	29432	22327	90877	283001	580.3	358.35		358.35	306.345	42	251.95	0	293.95	459.95	0	0	0	0	1	-0.0469114	0.443777	-0.0788937	0.317972
1	6	3	6	kennel	male	beagle	4	100	pd1.jpg	Pleasant Dog	Dog	Pleasant	41103	33890	43581	118574	268940						0	0	0	0	0	0	0	0	0	0
1	2	2	6	kennel	male	beagle	4	100	pd10.jpg	Pleasant Dog	Dog	Pleasant	37610	25229	23854	86693	257609						0	0	0	0	0	0	0	0	0	0
1	1	8	6	kennel	male	beagle	4	100	pd2.jpg	Pleasant Dog	Dog	Pleasant	39228	31058	30873	101159	239156						0	0	0	0	0	0	0	0	0	0
1	6	4	6	kennel	male	beagle	4	100	pd5.jpg	Pleasant Dog	Dog	Pleasant	25286	31181	30365	86832	239290						0	0	0	0	0	0	0	0	0	0
1	1	3	6	kennel	male	beagle	4	100	pd6.jpg	Pleasant Dog	Dog	Pleasant	27958	24509	25527	77994	262785						0	0	0	0	0	0	0	0	0	0
1	4	10	6	kennel	male	beagle	4	100	pd7.jpg	Pleasant Dog	Dog	Pleasant	30261	25759	51263	107283	217738						0	0	0	0	0	0	0	0	0	0
1	1	1	6	kennel	male	beagle	4	100	pd8.jpg	Pleasant Dog	Dog	Pleasant	39118	29432	22327	90877	283001					432.99	0	0	0	0	242.005	0	0	0	0	1	-0.138226	-0.104	-0.0788937	-0.321119
1	3	7	6	kennel	male	beagle	4	100	pd9.jpg	Pleasant Dog	Dog	Pleasant	35154	33923	26336	95413	245773						0	0	0	0	0	0	0	0	0	0
1	6	3	7	kennel	male	beagle	4	100	pd1.jpg	Pleasant Dog	Dog	Pleasant	41103	33890	43581	118574	268940	378.2			378.2	307.03	151.45	0	0	151.45	355	0	0	0	0	1	0.273786	-0.126013	-0.162047	-0.0142742
1	2	2	7	kennel	male	beagle	4	100	pd10.jpg	Pleasant Dog	Dog	Pleasant	37610	25229	23854	86693	257609	611.2			611.2	611.21	49.05	0	0	49.05	49.065	1	0	0	1	1	0.853698	-0.0979352	-0.0925977	0.663165
1	1	8	7	kennel	male	beagle	4	100	pd2.jpg	Pleasant Dog	Dog	Pleasant	39228	31058	30873	101159	239156						0	0	0	0	0	0	0	0	0	0
1	5	9	7	kennel	male	beagle	4	100	pd3.jpg	Pleasant Dog	Dog	Pleasant	34530	26608	30451	91589	283660						0	0	0	0	0	0	0	0	0	0
1	5	10	7	kennel	male	beagle	4	100	pd4.jpg	Pleasant Dog	Dog	Pleasant	31329	32114	40946	104389	246594	679.5	537.5		537.5	529.49	223.95	38	0	261.95	621.865	0	0	0	0	1	0.23308	-0.0691237	-0.166046	-0.00209045
1	6	4	7	kennel	male	beagle	4	100	pd5.jpg	Pleasant Dog	Dog	Pleasant	25286	31181	30365	86832	239290						0	0	0	0	0	0	0	0	0	0
1	1	3	7	kennel	male	beagle	4	100	pd6.jpg	Pleasant Dog	Dog	Pleasant	27958	24509	25527	77994	262785	305.5		165.49	165.49	235.495	80	0	42	122	223.36	0	0	1	1	1	0.251775	-0.0932664	0.090897	0.249406
1	4	10	7	kennel	male	beagle	4	100	pd7.jpg	Pleasant Dog	Dog	Pleasant	30261	25759	51263	107283	217738						0	0	0	0	0	0	0	0	0	0
1	1	1	7	kennel	male	beagle	4	100	pd8.jpg	Pleasant Dog	Dog	Pleasant	39118	29432	22327	90877	283001						0	0	0	0	0	0	0	0	0	0
1	3	7	7	kennel	male	beagle	4	100	pd9.jpg	Pleasant Dog	Dog	Pleasant	35154	33923	26336	95413	245773	724.5			724.5	670.455	158	0	0	158	247.985	0	0	0	0	1	0.494101	-0.138026	-0.107156	0.248919
1	6	3	8	kennel	male	beagle	4	100	pd1.jpg	Pleasant Dog	Dog	Pleasant	41103	33890	43581	118574	268940	153.6	801.5		153.6	227.625	104	42	0	146	583.91	1	0	0	1	1	0.0252763	-0.0540843	-0.162047	-0.190855
1	2	2	8	kennel	male	beagle	4	100	pd10.jpg	Pleasant Dog	Dog	Pleasant	37610	25229	23854	86693	257609	1073.4			1073.4	137.51	212	0	0	212	677.93	0	0	0	0	1	0.16672	-0.0979352	-0.0925977	-0.0238127
1	5	9	8	kennel	male	beagle	4	100	pd3.jpg	Pleasant Dog	Dog	Pleasant	34530	26608	30451	91589	283660						0	0	0	0	0	0	0	0	0	0
1	5	10	8	kennel	male	beagle	4	100	pd4.jpg	Pleasant Dog	Dog	Pleasant	31329	32114	40946	104389	246594	813.4		1025.36	813.4	813.35	146	0	91.995	237.995	483.945	1	0	0	1	1	0.17464	-0.13023	0.0240477	0.0684577
1	6	4	8	kennel	male	beagle	4	100	pd5.jpg	Pleasant Dog	Dog	Pleasant	25286	31181	30365	86832	239290					283.39	0	0	0	0	547.93	0	0	0	0	0	-0.105671	-0.130306	-0.126896	-0.362874
1	1	3	8	kennel	male	beagle	4	100	pd6.jpg	Pleasant Dog	Dog	Pleasant	27958	24509	25527	77994	262785	914.3			914.3	222.39	227.95	0	0	227.95	633.845	0	0	0	0	0	0.253239	-0.0932664	-0.0971402	0.0628327
1	4	10	8	kennel	male	beagle	4	100	pd7.jpg	Pleasant Dog	Dog	Pleasant	30261	25759	51263	107283	217738		375.9		375.9	375.905	0	451.95	0	451.95	505.95	0	1	0	1	1	-0.138979	0.774967	-0.235434	0.400554
1	1	1	8	kennel	male	beagle	4	100	pd8.jpg	Pleasant Dog	Dog	Pleasant	39118	29432	22327	90877	283001	663.4	3.4		3.4	117.38	269.95	322	0	591.95	719.95	0	1	0	1	1	0.236731	0.343254	-0.0788937	0.501091
1	3	7	8	kennel	male	beagle	4	100	pd9.jpg	Pleasant Dog	Dog	Pleasant	35154	33923	26336	95413	245773	1394.6	186.7		186.7	730.625	60	635.95	0	695.95	737.935	0	1	0	1	1	-0.0617265	0.723771	-0.107156	0.554889
1	6	3	9	kennel	bitch	beagle	4	100	pd1.jpg	Pleasant Dog	Dog	Pleasant	41103	33890	43581	118574	268940					817.795	0	0	0	0	258.05	0	0	0	0	0	-0.152833	-0.126013	-0.162047	-0.440894
1	2	2	9	kennel	bitch	beagle	4	100	pd10.jpg	Pleasant Dog	Dog	Pleasant	37610	25229	23854	86693	257609	447.1	1430.9		447.1	938.995	128	42	0	170	257.97	1	0	0	1	1	0.350185	0.0648744	-0.0925977	0.322462
1	1	8	9	kennel	bitch	beagle	4	100	pd2.jpg	Pleasant Dog	Dog	Pleasant	39228	31058	30873	101159	239156	544.6		608.61	544.6	576.605	53.95	0	259.93	313.88	313.89	1	0	0	1	1	0.00784867	-0.129865	0.699001	0.576985
1	5	9	9	kennel	bitch	beagle	4	100	pd3.jpg	Pleasant Dog	Dog	Pleasant	34530	26608	30451	91589	283660						0	0	0	0	0	0	0	0	0	0
1	5	10	9	kennel	bitch	beagle	4	100	pd4.jpg	Pleasant Dog	Dog	Pleasant	31329	32114	40946	104389	246594	253.5	679.5		253.5	511.485	206	181.95	0	387.95	387.965	1	0	0	1	1	0.403929	0.338755	-0.166046	0.576638
1	6	4	9	kennel	bitch	beagle	4	100	pd5.jpg	Pleasant Dog	Dog	Pleasant	25286	31181	30365	86832	239290						0	0	0	0	0	0	0	0	0	0
1	1	3	9	kennel	bitch	beagle	4	100	pd6.jpg	Pleasant Dog	Dog	Pleasant	27958	24509	25527	77994	262785	317.1			317.1	221.08	446	0	0	446	492.005	0	0	0	0	1	0.800104	-0.0932664	-0.0971402	0.609697
1	4	10	9	kennel	bitch	beagle	4	100	pd7.jpg	Pleasant Dog	Dog	Pleasant	30261	25759	51263	107283	217738	646.2	916.2	1184.19	646.2	254.19	136	50	163.88	349.88	473.87	0	0	0	0	1	0.14802	-0.0127886	0.110399	0.24563
1	1	1	9	kennel	bitch	beagle	4	100	pd8.jpg	Pleasant Dog	Dog	Pleasant	39118	29432	22327	90877	283001					298.23	0	0	0	0	373.95	0	0	0	0	0	-0.138226	-0.104	-0.0788937	-0.321119
1	3	7	9	kennel	bitch	beagle	4	100	pd9.jpg	Pleasant Dog	Dog	Pleasant	35154	33923	26336	95413	245773	1286.9	559		559	908.945	46	150	0	196	322.01	0	0	0	0	0	-0.00018172	0.327798	-0.107156	0.220461
1	6	3	10	pet	bitch	Swedish vallhund	5	100	pd1.jpg	Pleasant Dog	Dog	Pleasant	41103	33890	43581	118574	268940	246.2	2.2		2.2	662.165	451.95	120	0	571.95	633.97	0	1	0	1	1	0.560055	0.0632702	-0.162047	0.461278
1	2	2	10	pet	bitch	Swedish vallhund	5	100	pd10.jpg	Pleasant Dog	Dog	Pleasant	37610	25229	23854	86693	257609	65.2			65.2	65.19	390	0	0	390	431.99	1	0	0	1	1	0.756802	-0.0979352	-0.0925977	0.566269
1	1	8	10	pet	bitch	Swedish vallhund	5	100	pd2.jpg	Pleasant Dog	Dog	Pleasant	39228	31058	30873	101159	239156	143.7	1367.6	663.69	143.7	239.695	80	68	345.935	493.935	715.93	0	0	0	0	1	-0.0522841	-0.0348837	0.354105	0.266937
1	5	9	10	pet	bitch	Swedish vallhund	5	100	pd3.jpg	Pleasant Dog	Dog	Pleasant	34530	26608	30451	91589	283660					3.98	0	0	0	0	391.995	0	0	0	0	1	-0.12173	-0.0938024	-0.10735	-0.322883
1	5	10	10	pet	bitch	Swedish vallhund	5	100	pd4.jpg	Pleasant Dog	Dog	Pleasant	31329	32114	40946	104389	246594						0	0	0	0	0	0	0	0	0	0
1	6	4	10	pet	bitch	Swedish vallhund	5	100	pd5.jpg	Pleasant Dog	Dog	Pleasant	25286	31181	30365	86832	239290					309.46	0	0	0	0	487.96	0	0	0	0	1	-0.105671	-0.130306	-0.126896	-0.362874
1	1	3	10	pet	bitch	Swedish vallhund	5	100	pd6.jpg	Pleasant Dog	Dog	Pleasant	27958	24509	25527	77994	262785		540.4	586.42	540.4	302.625	0	86.05	480	566.05	885.905	0	0	1	1	1	-0.106391	0.00386595	0.444679	0.342153
1	4	10	10	pet	bitch	Swedish vallhund	5	100	pd7.jpg	Pleasant Dog	Dog	Pleasant	30261	25759	51263	107283	217738	905.4	1.5	365.5	1.5	183.505	236	58	571.93	865.93	1163.94	0	1	0	1	1	0.0637806	-0.068472	0.25594	0.251248
1	1	1	10	pet	bitch	Swedish vallhund	5	100	pd8.jpg	Pleasant Dog	Dog	Pleasant	39118	29432	22327	90877	283001	917.6	713.6	601.56	601.56	615.565	83.95	144	52	279.95	681.825	0	0	1	1	1	-0.0151002	0.107198	-0.00262781	0.0894702
1	6	3	11	pet	bitch	border collie	5	90	pd1.jpg	Pleasant Dog	Dog	Pleasant	41103	33890	43581	118574	268940						0	0	0	0	0	0	0	0	0	0
1	2	2	11	pet	bitch	border collie	5	90	pd10.jpg	Pleasant Dog	Dog	Pleasant	37610	25229	23854	86693	257609	772.3			772.3	772.27	181.95	0	0	181.95	181.935	1	0	0	1	1	0.854086	-0.0979352	-0.0925977	0.663553
1	1	8	11	pet	bitch	border collie	5	90	pd2.jpg	Pleasant Dog	Dog	Pleasant	39228	31058	30873	101159	239156						0	0	0	0	0	0	0	0	0	0
1	6	4	11	pet	bitch	border collie	5	90	pd5.jpg	Pleasant Dog	Dog	Pleasant	25286	31181	30365	86832	239290					800.21	0	0	0	0	39.99	0	0	0	0	1	-0.105671	-0.130306	-0.126896	-0.362874
1	1	3	11	pet	bitch	border collie	5	90	pd6.jpg	Pleasant Dog	Dog	Pleasant	27958	24509	25527	77994	262785						0	0	0	0	0	0	0	0	0	0
1	4	10	11	pet	bitch	border collie	5	90	pd7.jpg	Pleasant Dog	Dog	Pleasant	30261	25759	51263	107283	217738	558.4			558.4	182.37	174	0	0	174	497.955	0	0	0	0	1	0.21045	-0.118303	-0.235434	-0.143287
1	1	1	11	pet	bitch	border collie	5	90	pd8.jpg	Pleasant Dog	Dog	Pleasant	39118	29432	22327	90877	283001						0	0	0	0	0	0	0	0	0	0
1	3	7	11	pet	bitch	border collie	5	90	pd9.jpg	Pleasant Dog	Dog	Pleasant	35154	33923	26336	95413	245773	617.3			617.3	336.77	72	0	0	72	316.73	0	0	0	0	1	0.0842885	-0.138026	-0.107156	-0.160893
1	6	3	12	pet	bitch	great Pyrenees	6	100	pd1.jpg	Pleasant Dog	Dog	Pleasant	41103	33890	43581	118574	268940	1.9	1369.8	1237.78	1.9	619.845	283.95	38	62	383.95	597.965	1	0	0	1	1	0.322027	-0.0624644	-0.0583623	0.201201
1	2	2	12	pet	bitch	great Pyrenees	6	100	pd10.jpg	Pleasant Dog	Dog	Pleasant	37610	25229	23854	86693	257609						0	0	0	0	0	0	0	0	0	0
1	1	8	12	pet	bitch	great Pyrenees	6	100	pd2.jpg	Pleasant Dog	Dog	Pleasant	39228	31058	30873	101159	239156	0.2			0.2	0.21	673.95	0	0	673.95	717.925	1	0	0	1	1	0.77472	-0.129865	-0.129091	0.515764
1	5	9	12	pet	bitch	great Pyrenees	6	100	pd3.jpg	Pleasant Dog	Dog	Pleasant	34530	26608	30451	91589	283660						0	0	0	0	0	0	0	0	0	0
1	5	10	12	pet	bitch	great Pyrenees	6	100	pd4.jpg	Pleasant Dog	Dog	Pleasant	31329	32114	40946	104389	246594	946.9			946.9	896.95	251.95	0	0	251.95	299.98	1	0	0	1	1	0.712842	-0.13023	-0.166046	0.416566
1	6	4	12	pet	bitch	great Pyrenees	6	100	pd5.jpg	Pleasant Dog	Dog	Pleasant	25286	31181	30365	86832	239290	855.9	355.95		355.95	355.94	308	176	0	484	624.005	0	1	0	1	1	0.387915	0.151743	-0.126896	0.412761
1	1	1	12	pet	bitch	great Pyrenees	6	100	pd8.jpg	Pleasant Dog	Dog	Pleasant	39118	29432	22327	90877	283001						0	0	0	0	0	0	0	0	0	0
1	6	3	13	pet	bitch	Beauce shepherd	3.5	100	pd1.jpg	Pleasant Dog	Dog	Pleasant	41103	33890	43581	118574	268940	484.8			484.8	446.77	138	0	0	138	683.91	1	0	0	1	1	0.0489476	-0.126013	-0.162047	-0.239113
1	2	2	13	pet	bitch	Beauce shepherd	3.5	100	pd10.jpg	Pleasant Dog	Dog	Pleasant	37610	25229	23854	86693	257609					3.61	0	0	0	0	735.86	0	0	0	0	1	-0.145996	-0.0979352	-0.0925977	-0.336529
1	1	8	13	pet	bitch	Beauce shepherd	3.5	100	pd2.jpg	Pleasant Dog	Dog	Pleasant	39228	31058	30873	101159	239156	1025.3			1025.3	481.37	206	0	0	206	465.975	0	0	0	0	1	0.278057	-0.129865	-0.129091	0.0191005
1	5	9	13	pet	bitch	Beauce shepherd	3.5	100	pd3.jpg	Pleasant Dog	Dog	Pleasant	34530	26608	30451	91589	283660						0	0	0	0	0	0	0	0	0	0
1	5	10	13	pet	bitch	Beauce shepherd	3.5	100	pd4.jpg	Pleasant Dog	Dog	Pleasant	31329	32114	40946	104389	246594						0	0	0	0	0	0	0	0	0	0
1	6	4	13	pet	bitch	Beauce shepherd	3.5	100	pd5.jpg	Pleasant Dog	Dog	Pleasant	25286	31181	30365	86832	239290	314.4			314.4	314.39	431.95	0	0	431.95	431.945	1	0	0	1	1	0.894341	-0.130306	-0.126896	0.637138
1	1	3	13	pet	bitch	Beauce shepherd	3.5	100	pd6.jpg	Pleasant Dog	Dog	Pleasant	27958	24509	25527	77994	262785	176.5			176.5	176.51	192	0	0	192	665.94	1	0	0	1	1	0.181923	-0.0932664	-0.0971402	-0.0084835
1	4	10	13	pet	bitch	Beauce shepherd	3.5	100	pd7.jpg	Pleasant Dog	Dog	Pleasant	30261	25759	51263	107283	217738					797.62	0	0	0	0	65.935	0	0	0	0	0	-0.138979	-0.118303	-0.235434	-0.492716
1	1	1	13	pet	bitch	Beauce shepherd	3.5	100	pd8.jpg	Pleasant Dog	Dog	Pleasant	39118	29432	22327	90877	283001	222.5			222.5	2.59	555.9	0	0	555.9	653.83	0	0	0	0	1	0.711995	-0.104	-0.0788937	0.529102
1	3	7	13	pet	bitch	Beauce shepherd	3.5	100	pd9.jpg	Pleasant Dog	Dog	Pleasant	35154	33923	26336	95413	245773	571.9	192		192	191.98	162	266	0	428	565.935	0	1	0	1	1	0.143218	0.331993	-0.107156	0.368055
1	6	3	14	pet	bitch	hovawart	5.5	100	pd1.jpg	Pleasant Dog	Dog	Pleasant	41103	33890	43581	118574	268940	1039.5			1039.5	943.52	238	0	0	238	569.975	0	0	0	0	1	0.264729	-0.126013	-0.162047	-0.0233317
1	2	2	14	pet	bitch	hovawart	5.5	100	pd10.jpg	Pleasant Dog	Dog	Pleasant	37610	25229	23854	86693	257609	1411.5	1327.5		1327.5	1285.47	50	40	0	90	186	0	1	0	1	1	0.122821	0.117119	-0.0925977	0.147342
1	1	8	14	pet	bitch	hovawart	5.5	100	pd2.jpg	Pleasant Dog	Dog	Pleasant	39228	31058	30873	101159	239156	198.7			198.7	206.7	655.95	0	0	655.95	1283.88	1	0	0	1	1	0.346887	-0.129865	-0.129091	0.0879309
1	5	9	14	pet	bitch	hovawart	5.5	100	pd3.jpg	Pleasant Dog	Dog	Pleasant	34530	26608	30451	91589	283660	197.2		185.23	185.23	191.23	656	0	599.905	1255.9	1315.88	1	0	0	1	1	0.376794	-0.0938024	0.348544	0.631535
1	5	10	14	pet	bitch	hovawart	5.5	100	pd4.jpg	Pleasant Dog	Dog	Pleasant	31329	32114	40946	104389	246594	1237.4	1157.3		1157.3	1273.35	135.95	38	0	173.95	235.975	0	1	0	1	1	0.449073	0.0308038	-0.166046	0.313831
1	6	4	14	pet	bitch	hovawart	5.5	100	pd5.jpg	Pleasant Dog	Dog	Pleasant	25286	31181	30365	86832	239290		1.6		1.6	1.62	0	195.95	0	195.95	393.87	0	1	0	1	1	-0.105671	0.367193	-0.126896	0.134626
1	1	3	14	pet	bitch	hovawart	5.5	100	pd6.jpg	Pleasant Dog	Dog	Pleasant	27958	24509	25527	77994	262785	2.9			2.9	2.86	739.95	0	0	739.95	1489.88	1	0	0	1	1	0.390258	-0.0932664	-0.0971402	0.199851
1	4	10	14	pet	bitch	hovawart	5.5	100	pd7.jpg	Pleasant Dog	Dog	Pleasant	30261	25759	51263	107283	217738	484.3	196.4		196.4	340.38	434	171.9	0	605.9	1117.88	0	1	0	1	1	0.249254	0.0354698	-0.235434	0.0492896
1	1	1	14	pet	bitch	hovawart	5.5	100	pd8.jpg	Pleasant Dog	Dog	Pleasant	39118	29432	22327	90877	283001	512.8	2.9		2.9	2.85	879.95	100	0	979.95	1475.85	0	1	0	1	1	0.458009	-0.0362418	-0.0788937	0.342873
1	3	7	14	pet	bitch	hovawart	5.5	100	pd9.jpg	Pleasant Dog	Dog	Pleasant	35154	33923	26336	95413	245773		971.1	833.15	833.15	833.15	0	227.95	265.93	493.88	493.87	0	0	1	1	1	-0.143034	0.323533	0.431306	0.611804
1	6	3	15	pet	bitch	rough collie	2	100	pd1.jpg	Pleasant Dog	Dog	Pleasant	41103	33890	43581	118574	268940		980.2	1076.14	980.2	980.205	0	157.95	214	371.95	443.955	0	1	0	1	1	-0.152833	0.229766	0.319984	0.396916
1	2	2	15	pet	bitch	rough collie	2	100	pd10.jpg	Pleasant Dog	Dog	Pleasant	37610	25229	23854	86693	257609					351.2	0	0	0	0	471.97	0	0	0	0	1	-0.145996	-0.0979352	-0.0925977	-0.336529
1	6	4	15	pet	bitch	rough collie	2	100	pd5.jpg	Pleasant Dog	Dog	Pleasant	25286	31181	30365	86832	239290	692	564		564	492.025	150	320.05	0	470.05	470.05	0	1	0	1	1	0.213444	0.550579	-0.126896	0.637126
1	1	3	15	pet	bitch	rough collie	2	100	pd6.jpg	Pleasant Dog	Dog	Pleasant	27958	24509	25527	77994	262785	467.2	355.2		355.2	349.235	46	196	0	242	355.99	0	0	0	0	1	0.022826	0.457311	-0.0971402	0.382997
1	4	10	15	pet	bitch	rough collie	2	100	pd7.jpg	Pleasant Dog	Dog	Pleasant	30261	25759	51263	107283	217738						0	0	0	0	0	0	0	0	0	0
1	1	1	15	pet	bitch	rough collie	2	100	pd8.jpg	Pleasant Dog	Dog	Pleasant	39118	29432	22327	90877	283001			315.84	315.84	315.84	0	0	245.97	245.97	245.97	0	0	1	1	1	-0.138226	-0.104	0.921106	0.678881
1	3	7	15	pet	bitch	rough collie	2	100	pd9.jpg	Pleasant Dog	Dog	Pleasant	35154	33923	26336	95413	245773						0	0	0	0	0	0	0	0	0	0
1	6	3	16	pet	male	lagotto romagnolo	3.5	80	pd1.jpg	Pleasant Dog	Dog	Pleasant	41103	33890	43581	118574	268940	2.4			2.4	2.42	731.2	0	0	731.2	1159.22	1	0	0	1	1	0.477936	-0.126013	-0.162047	0.189875
1	2	2	16	pet	male	lagotto romagnolo	3.5	80	pd10.jpg	Pleasant Dog	Dog	Pleasant	37610	25229	23854	86693	257609	3.1			3.1	3.12	104	0	0	104	1475.86	1	0	0	1	1	-0.0755291	-0.0979352	-0.0925977	-0.266062
1	1	8	16	pet	male	lagotto romagnolo	3.5	80	pd2.jpg	Pleasant Dog	Dog	Pleasant	39228	31058	30873	101159	239156	3.5			3.5	3.46	1503.9	0	0	1503.9	1503.87	1	0	0	1	1	0.835993	-0.129865	-0.129091	0.577037
1	5	9	16	pet	male	lagotto romagnolo	3.5	80	pd3.jpg	Pleasant Dog	Dog	Pleasant	34530	26608	30451	91589	283660		1.5		1.5	1.48	0	1315.8	0	1315.8	1315.79	0	1	0	1	1	-0.12173	0.906205	-0.10735	0.677125
1	5	10	16	pet	male	lagotto romagnolo	3.5	80	pd4.jpg	Pleasant Dog	Dog	Pleasant	31329	32114	40946	104389	246594	757.3			757.3	653.32	76	0	0	76	359.95	0	0	0	0	0	0.0840935	-0.13023	-0.166046	-0.212183
1	6	4	16	pet	male	lagotto romagnolo	3.5	80	pd5.jpg	Pleasant Dog	Dog	Pleasant	25286	31181	30365	86832	239290						0	0	0	0	0	0	0	0	0	0
1	1	3	16	pet	male	lagotto romagnolo	3.5	80	pd6.jpg	Pleasant Dog	Dog	Pleasant	27958	24509	25527	77994	262785					3.55	0	0	0	0	723.97	0	0	0	0	1	-0.106391	-0.0932664	-0.0971402	-0.296798
1	4	10	16	pet	male	lagotto romagnolo	3.5	80	pd7.jpg	Pleasant Dog	Dog	Pleasant	30261	25759	51263	107283	217738						0	0	0	0	0	0	0	0	0	0
1	1	1	16	pet	male	lagotto romagnolo	3.5	80	pd8.jpg	Pleasant Dog	Dog	Pleasant	39118	29432	22327	90877	283001	553.8			553.8	1.82	943.8	0	0	943.8	1491.85	0	0	0	0	1	0.494412	-0.104	-0.0788937	0.311518
1	3	7	16	pet	male	lagotto romagnolo	3.5	80	pd9.jpg	Pleasant Dog	Dog	Pleasant	35154	33923	26336	95413	245773	3.3	235.3		3.3	3.3	692	548	0	1240	1423.92	1	0	0	1	1	0.342948	0.246827	-0.107156	0.482619
1	6	3	17	pet	bitch	Beauce shepherd	1.5	100	pd1.jpg	Pleasant Dog	Dog	Pleasant	41103	33890	43581	118574	268940	314.1			314.1	314.06	48	0	0	48	90	1	0	0	1	1	0.3805	-0.126013	-0.162047	0.0924395
1	2	2	17	pet	bitch	Beauce shepherd	1.5	100	pd10.jpg	Pleasant Dog	Dog	Pleasant	37610	25229	23854	86693	257609					590.21	0	0	0	0	145.985	0	0	0	0	1	-0.145996	-0.0979352	-0.0925977	-0.336529
1	1	8	17	pet	bitch	Beauce shepherd	1.5	100	pd2.jpg	Pleasant Dog	Dog	Pleasant	39228	31058	30873	101159	239156					337.33	0	0	0	0	161.99	0	0	0	0	1	-0.164027	-0.129865	-0.129091	-0.422983
1	5	9	17	pet	bitch	Beauce shepherd	1.5	100	pd3.jpg	Pleasant Dog	Dog	Pleasant	34530	26608	30451	91589	283660						0	0	0	0	0	0	0	0	0	0
1	5	10	17	pet	bitch	Beauce shepherd	1.5	100	pd4.jpg	Pleasant Dog	Dog	Pleasant	31329	32114	40946	104389	246594						0	0	0	0	0	0	0	0	0	0
1	6	4	17	pet	bitch	Beauce shepherd	1.5	100	pd5.jpg	Pleasant Dog	Dog	Pleasant	25286	31181	30365	86832	239290						0	0	0	0	0	0	0	0	0	0
1	1	3	17	pet	bitch	Beauce shepherd	1.5	100	pd6.jpg	Pleasant Dog	Dog	Pleasant	27958	24509	25527	77994	262785					251.47	0	0	0	0	251.955	0	0	0	0	1	-0.106391	-0.0932664	-0.0971402	-0.296798
1	4	10	17	pet	bitch	Beauce shepherd	1.5	100	pd7.jpg	Pleasant Dog	Dog	Pleasant	30261	25759	51263	107283	217738			65.48	65.48	65.48	0	0	355.955	355.955	551.895	0	0	1	1	1	-0.138979	-0.118303	0.409534	0.152253
1	1	1	17	pet	bitch	Beauce shepherd	1.5	100	pd8.jpg	Pleasant Dog	Dog	Pleasant	39118	29432	22327	90877	283001						0	0	0	0	0	0	0	0	0	0
1	3	7	17	pet	bitch	Beauce shepherd	1.5	100	pd9.jpg	Pleasant Dog	Dog	Pleasant	35154	33923	26336	95413	245773						0	0	0	0	0	0	0	0	0	0
1	6	3	18	pet	bitch	mixed	1	100	pd1.jpg	Pleasant Dog	Dog	Pleasant	41103	33890	43581	118574	268940	1266			1266	2.12	123.95	0	0	123.95	747.88	0	0	0	0	1	0.0129018	-0.126013	-0.162047	-0.275159
1	2	2	18	pet	bitch	mixed	1	100	pd10.jpg	Pleasant Dog	Dog	Pleasant	37610	25229	23854	86693	257609	3			3	3.03	570.65	0	0	570.65	570.63	1	0	0	1	1	0.854039	-0.0979352	-0.0925977	0.663506
1	1	8	18	pet	bitch	mixed	1	100	pd2.jpg	Pleasant Dog	Dog	Pleasant	39228	31058	30873	101159	239156		1.5		1.5	159.435	0	631.8	0	631.8	751.785	0	1	0	1	1	-0.164027	0.710535	-0.129091	0.417417
1	5	9	18	pet	bitch	mixed	1	100	pd3.jpg	Pleasant Dog	Dog	Pleasant	34530	26608	30451	91589	283660		272.2		272.2	272.19	0	453.9	0	453.9	453.915	0	1	0	1	1	-0.12173	0.906165	-0.10735	0.677084
1	5	10	18	pet	bitch	mixed	1	100	pd4.jpg	Pleasant Dog	Dog	Pleasant	31329	32114	40946	104389	246594	42	282		42	42	118	609.95	0	727.95	727.975	1	0	0	1	1	0.0350466	0.707642	-0.166046	0.576642
1	6	4	18	pet	bitch	mixed	1	100	pd5.jpg	Pleasant Dog	Dog	Pleasant	25286	31181	30365	86832	239290	3.9			3.9	3.86	515.95	0	0	515.95	693.94	1	0	0	1	1	0.637837	-0.130306	-0.126896	0.380635
1	1	3	18	pet	bitch	mixed	1	100	pd6.jpg	Pleasant Dog	Dog	Pleasant	27958	24509	25527	77994	262785	3			3	3	755.95	0	0	755.95	755.955	1	0	0	1	1	0.893602	-0.0932664	-0.0971402	0.703196
1	4	10	18	pet	bitch	mixed	1	100	pd7.jpg	Pleasant Dog	Dog	Pleasant	30261	25759	51263	107283	217738		1.7		1.7	1.66	0	755.95	0	755.95	755.94	0	1	0	1	1	-0.138979	0.88171	-0.235434	0.507297
1	1	1	18	pet	bitch	mixed	1	100	pd8.jpg	Pleasant Dog	Dog	Pleasant	39118	29432	22327	90877	283001					433.05	0	0	0	0	343.855	0	0	0	0	0	-0.138226	-0.104	-0.0788937	-0.321119
1	3	7	18	pet	bitch	mixed	1	100	pd9.jpg	Pleasant Dog	Dog	Pleasant	35154	33923	26336	95413	245773	613.4	1.4		1.4	1.36	277.95	835.95	0	1113.9	1113.9	0	1	0	1	1	0.106494	0.612446	-0.107156	0.611784
1	6	3	19	pet	male	Welsh corgi	6.5	100	pd1.jpg	Pleasant Dog	Dog	Pleasant	41103	33890	43581	118574	268940					29.01	0	0	0	0	1035.77	0	0	0	0	1	-0.152833	-0.126013	-0.162047	-0.440894
1	2	2	19	pet	male	Welsh corgi	6.5	100	pd10.jpg	Pleasant Dog	Dog	Pleasant	37610	25229	23854	86693	257609	1428	996.1		996.1	996.14	76	419.9	0	495.9	495.86	0	1	0	1	1	0.00727262	0.748876	-0.0925977	0.663551
1	1	8	19	pet	male	Welsh corgi	6.5	100	pd2.jpg	Pleasant Dog	Dog	Pleasant	39228	31058	30873	101159	239156	484.2			484.2	244.09	947.9	0	0	947.9	1167.86	0	0	0	0	1	0.647629	-0.129865	-0.129091	0.388672
1	6	4	19	pet	male	Welsh corgi	6.5	100	pd5.jpg	Pleasant Dog	Dog	Pleasant	25286	31181	30365	86832	239290						0	0	0	0	0	0	0	0	0	0
1	1	3	19	pet	male	Welsh corgi	6.5	100	pd6.jpg	Pleasant Dog	Dog	Pleasant	27958	24509	25527	77994	262785						0	0	0	0	0	0	0	0	0	0
1	6	3	20	pet	male	border collie	6.5	90	pd1.jpg	Pleasant Dog	Dog	Pleasant	41103	33890	43581	118574	268940	243.1			243.1	163.12	384	0	0	384	663.94	0	0	0	0	1	0.425532	-0.126013	-0.162047	0.137472
1	2	2	20	pet	male	border collie	6.5	90	pd10.jpg	Pleasant Dog	Dog	Pleasant	37610	25229	23854	86693	257609	1312.2	708.2		708.2	472.21	101.95	142	0	243.95	513.94	0	0	0	0	1	0.052373	0.178362	-0.0925977	0.138137
1	1	8	20	pet	male	border collie	6.5	90	pd2.jpg	Pleasant Dog	Dog	Pleasant	39228	31058	30873	101159	239156						0	0	0	0	0	0	0	0	0	0
1	5	9	20	pet	male	border collie	6.5	90	pd3.jpg	Pleasant Dog	Dog	Pleasant	34530	26608	30451	91589	283660						0	0	0	0	0	0	0	0	0	0
1	5	10	20	pet	male	border collie	6.5	90	pd4.jpg	Pleasant Dog	Dog	Pleasant	31329	32114	40946	104389	246594	806.45			806.45	592.46	170	0	0	170	385.96	0	0	0	0	1	0.313413	-0.13023	-0.166046	0.0171368
1	6	4	20	pet	male	border collie	6.5	90	pd5.jpg	Pleasant Dog	Dog	Pleasant	25286	31181	30365	86832	239290	9			9	8.99	78	0	0	78	77.985	1	0	0	1	1	0.894521	-0.130306	-0.126896	0.637319
1	1	3	20	pet	male	border collie	6.5	90	pd6.jpg	Pleasant Dog	Dog	Pleasant	27958	24509	25527	77994	262785						0	0	0	0	0	0	0	0	0	0
1	4	10	20	pet	male	border collie	6.5	90	pd7.jpg	Pleasant Dog	Dog	Pleasant	30261	25759	51263	107283	217738	393.5			393.5	277.46	78	0	0	78	122	0	0	0	0	1	0.500365	-0.118303	-0.235434	0.146628
1	1	1	20	pet	male	border collie	6.5	90	pd8.jpg	Pleasant Dog	Dog	Pleasant	39118	29432	22327	90877	283001					1360.3	0	0	0	0	44	0	0	0	0	1	-0.138226	-0.104	-0.0788937	-0.321119
1	3	7	20	pet	male	border collie	6.5	90	pd9.jpg	Pleasant Dog	Dog	Pleasant	35154	33923	26336	95413	245773	59.4			59.4	59.39	479.95	0	0	479.95	479.945	1	0	0	1	1	0.856976	-0.138026	-0.107156	0.611794
1	6	3	21	pet	male	hovawart	5	100	pd1.jpg	Pleasant Dog	Dog	Pleasant	41103	33890	43581	118574	268940	138.1		982.09	138.1	2.23	116	0	164	280	519.95	0	0	0	0	1	0.070265	-0.126013	0.153368	0.0976194
1	2	2	21	pet	male	hovawart	5	100	pd10.jpg	Pleasant Dog	Dog	Pleasant	37610	25229	23854	86693	257609	136.1			136.1	6.15	296	0	0	296	983.975	0	0	0	0	1	0.154824	-0.0979352	-0.0925977	-0.0357087
1	1	8	21	pet	male	hovawart	5	100	pd2.jpg	Pleasant Dog	Dog	Pleasant	39228	31058	30873	101159	239156						0	0	0	0	0	0	0	0	0	0
1	5	9	21	pet	male	hovawart	5	100	pd3.jpg	Pleasant Dog	Dog	Pleasant	34530	26608	30451	91589	283660	2.7			2.7	2.72	280	0	0	280	1463.86	1	0	0	1	1	0.0695442	-0.0938024	-0.10735	-0.131609
1	5	10	21	pet	male	hovawart	5	100	pd4.jpg	Pleasant Dog	Dog	Pleasant	31329	32114	40946	104389	246594	248			248	1.98	438	0	0	438	1431.8	1	0	0	1	1	0.178861	-0.13023	-0.166046	-0.117416
1	6	4	21	pet	male	hovawart	5	100	pd5.jpg	Pleasant Dog	Dog	Pleasant	25286	31181	30365	86832	239290	528.3	408.2		408.2	70.315	119.95	56.05	0	176	1121.92	0	0	0	0	1	0.00124399	-0.0803473	-0.126896	-0.206
1	1	3	21	pet	male	hovawart	5	100	pd6.jpg	Pleasant Dog	Dog	Pleasant	27958	24509	25527	77994	262785					828.27	0	0	0	0	43.99	0	0	0	0	1	-0.106391	-0.0932664	-0.0971402	-0.296798
1	4	10	21	pet	male	hovawart	5	100	pd7.jpg	Pleasant Dog	Dog	Pleasant	30261	25759	51263	107283	217738					73.31	0	0	0	0	46	0	0	0	0	1	-0.138979	-0.118303	-0.235434	-0.492716
1	1	1	21	pet	male	hovawart	5	100	pd8.jpg	Pleasant Dog	Dog	Pleasant	39118	29432	22327	90877	283001		288.3		288.3	288.28	0	204	0	204	203.985	0	1	0	1	1	-0.138226	0.896074	-0.0788937	0.678955
1	3	7	21	pet	male	hovawart	5	100	pd9.jpg	Pleasant Dog	Dog	Pleasant	35154	33923	26336	95413	245773						0	0	0	0	0	0	0	0	0	0
1	6	3	22	pet	bitch	border collie	8	100	pd1.jpg	Pleasant Dog	Dog	Pleasant	41103	33890	43581	118574	268940						0	0	0	0	0	0	0	0	0	0
1	2	2	22	pet	bitch	border collie	8	100	pd10.jpg	Pleasant Dog	Dog	Pleasant	37610	25229	23854	86693	257609						0	0	0	0	0	0	0	0	0	0
1	5	9	22	pet	bitch	border collie	8	100	pd3.jpg	Pleasant Dog	Dog	Pleasant	34530	26608	30451	91589	283660						0	0	0	0	0	0	0	0	0	0
1	5	10	22	pet	bitch	border collie	8	100	pd4.jpg	Pleasant Dog	Dog	Pleasant	31329	32114	40946	104389	246594						0	0	0	0	0	0	0	0	0	0
1	6	4	22	pet	bitch	border collie	8	100	pd5.jpg	Pleasant Dog	Dog	Pleasant	25286	31181	30365	86832	239290					577.88	0	0	0	0	155.97	0	0	0	0	1	-0.105671	-0.130306	-0.126896	-0.362874
1	1	3	22	pet	bitch	border collie	8	100	pd6.jpg	Pleasant Dog	Dog	Pleasant	27958	24509	25527	77994	262785						0	0	0	0	0	0	0	0	0	0
1	4	10	22	pet	bitch	border collie	8	100	pd7.jpg	Pleasant Dog	Dog	Pleasant	30261	25759	51263	107283	217738						0	0	0	0	0	0	0	0	0	0
1	1	1	22	pet	bitch	border collie	8	100	pd8.jpg	Pleasant Dog	Dog	Pleasant	39118	29432	22327	90877	283001						0	0	0	0	0	0	0	0	0	0
1	3	7	22	pet	bitch	border collie	8	100	pd9.jpg	Pleasant Dog	Dog	Pleasant	35154	33923	26336	95413	245773			526.82	526.82	526.82	0	0	281.945	281.945	281.945	0	0	1	1	1	-0.143034	-0.138026	0.892844	0.611784
1	6	3	23	pet	male	smooth collie	2.5	100	pd1.jpg	Pleasant Dog	Dog	Pleasant	41103	33890	43581	118574	268940	453.9	555.9		453.9	0.05	116	86	0	202	777.915	0	0	0	0	1	-0.0037168	-0.0154613	-0.162047	-0.181225
1	2	2	23	pet	male	smooth collie	2.5	100	pd10.jpg	Pleasant Dog	Dog	Pleasant	37610	25229	23854	86693	257609	717.5			717.5	1.44	54	0	0	54	784.01	0	0	0	0	1	-0.0771198	-0.0979352	-0.0925977	-0.267653
1	1	8	23	pet	male	smooth collie	2.5	100	pd2.jpg	Pleasant Dog	Dog	Pleasant	39228	31058	30873	101159	239156	738.7			738.7	20.875	320	0	0	320	1453.86	0	0	0	0	1	0.0560769	-0.129865	-0.129091	-0.20288
1	6	4	23	pet	male	smooth collie	2.5	100	pd5.jpg	Pleasant Dog	Dog	Pleasant	25286	31181	30365	86832	239290	3.8	529.8		3.8	261.825	252	503.9	0	755.9	755.875	1	0	0	1	1	0.227718	0.536338	-0.126896	0.63716
1	1	3	23	pet	male	smooth collie	2.5	100	pd6.jpg	Pleasant Dog	Dog	Pleasant	27958	24509	25527	77994	262785	215.5	445.5		215.5	1.5	362	497.95	0	859.95	1059.94	1	0	0	1	1	0.235138	0.376524	-0.0971402	0.514522
1	4	10	23	pet	male	smooth collie	2.5	100	pd7.jpg	Pleasant Dog	Dog	Pleasant	30261	25759	51263	107283	217738	457.7	439.7		439.7	399.695	717.95	40	0	757.95	757.945	0	1	0	1	1	0.808253	-0.0655285	-0.235434	0.507291
1	1	1	23	pet	male	smooth collie	2.5	100	pd8.jpg	Pleasant Dog	Dog	Pleasant	39118	29432	22327	90877	283001	228.25	792.3		228.25	16.25	961.85	112	0	1073.85	1255.86	0	0	0	0	1	0.627664	-0.0148177	-0.0788937	0.533952
1	3	7	23	pet	male	smooth collie	2.5	100	pd9.jpg	Pleasant Dog	Dog	Pleasant	35154	33923	26336	95413	245773	14.4	844.3		14.4	14.4	757.95	84	0	841.95	841.92	1	0	0	1	1	0.757229	-0.0382538	-0.107156	0.61182
1	6	3	24	pet	bitch	mixed	7	90	pd1.jpg	Pleasant Dog	Dog	Pleasant	41103	33890	43581	118574	268940					138.68	0	0	0	0	423.94	0	0	0	0	1	-0.152833	-0.126013	-0.162047	-0.440894
1	2	2	24	pet	bitch	mixed	7	90	pd10.jpg	Pleasant Dog	Dog	Pleasant	37610	25229	23854	86693	257609	302.2			302.2	182.2	148	0	0	148	979.935	0	0	0	0	1	0.00503397	-0.0979352	-0.0925977	-0.185499
1	1	8	24	pet	bitch	mixed	7	90	pd2.jpg	Pleasant Dog	Dog	Pleasant	39228	31058	30873	101159	239156	365.25			365.25	365.255	254	0	0	254	617.955	1	0	0	1	1	0.247006	-0.129865	-0.129091	-0.0119502
1	5	9	24	pet	bitch	mixed	7	90	pd3.jpg	Pleasant Dog	Dog	Pleasant	34530	26608	30451	91589	283660					168.385	0	0	0	0	525.9	0	0	0	0	1	-0.12173	-0.0938024	-0.10735	-0.322883
1	5	10	24	pet	bitch	mixed	7	90	pd4.jpg	Pleasant Dog	Dog	Pleasant	31329	32114	40946	104389	246594	1263.9			1263.9	1122	148	0	0	148	338	1	0	0	1	1	0.310823	-0.13023	-0.166046	0.0145465
1	6	4	24	pet	bitch	mixed	7	90	pd5.jpg	Pleasant Dog	Dog	Pleasant	25286	31181	30365	86832	239290	128.7			128.7	128.65	321.65	0	0	321.65	321.625	1	0	0	1	1	0.894407	-0.130306	-0.126896	0.637204
1	1	3	24	pet	bitch	mixed	7	90	pd6.jpg	Pleasant Dog	Dog	Pleasant	27958	24509	25527	77994	262785					224.19	0	0	0	0	815.835	0	0	0	0	1	-0.106391	-0.0932664	-0.0971402	-0.296798
1	4	10	24	pet	bitch	mixed	7	90	pd7.jpg	Pleasant Dog	Dog	Pleasant	30261	25759	51263	107283	217738	1016.8	824.8		824.8	968.755	125.95	94	0	219.95	295.88	0	1	0	1	1	0.2867	0.199394	-0.235434	0.25066
1	1	1	24	pet	bitch	mixed	7	90	pd8.jpg	Pleasant Dog	Dog	Pleasant	39118	29432	22327	90877	283001	1188.1	70.2		70.2	36.2	145.95	46	0	191.95	633.875	0	1	0	1	1	0.0920248	-0.0314301	-0.0788937	-0.0182991
1	3	7	24	pet	bitch	mixed	7	90	pd9.jpg	Pleasant Dog	Dog	Pleasant	35154	33923	26336	95413	245773	79.5			79.5	79.48	647.95	0	0	647.95	713.965	1	0	0	1	1	0.764503	-0.138026	-0.107156	0.519322
1	6	3	25	pet	bitch	rough collie	1.5	90	pd1.jpg	Pleasant Dog	Dog	Pleasant	41103	33890	43581	118574	268940					792.12	0	0	0	0	105.93	0	0	0	0	1	-0.152833	-0.126013	-0.162047	-0.440894
1	2	2	25	pet	bitch	rough collie	1.5	90	pd10.jpg	Pleasant Dog	Dog	Pleasant	37610	25229	23854	86693	257609						0	0	0	0	0	0	0	0	0	0
1	1	8	25	pet	bitch	rough collie	1.5	90	pd2.jpg	Pleasant Dog	Dog	Pleasant	39228	31058	30873	101159	239156						0	0	0	0	0	0	0	0	0	0
1	5	9	25	pet	bitch	rough collie	1.5	90	pd3.jpg	Pleasant Dog	Dog	Pleasant	34530	26608	30451	91589	283660					583.19	0	0	0	0	104	0	0	0	0	0	-0.12173	-0.0938024	-0.10735	-0.322883
1	5	10	25	pet	bitch	rough collie	1.5	90	pd4.jpg	Pleasant Dog	Dog	Pleasant	31329	32114	40946	104389	246594					648.9	0	0	0	0	102	0	0	0	0	0	-0.127047	-0.13023	-0.166046	-0.423323
1	6	4	25	pet	bitch	rough collie	1.5	90	pd5.jpg	Pleasant Dog	Dog	Pleasant	25286	31181	30365	86832	239290						0	0	0	0	0	0	0	0	0	0
1	1	3	25	pet	bitch	rough collie	1.5	90	pd6.jpg	Pleasant Dog	Dog	Pleasant	27958	24509	25527	77994	262785					134.22	0	0	0	0	333.93	0	0	0	0	1	-0.106391	-0.0932664	-0.0971402	-0.296798
1	4	10	25	pet	bitch	rough collie	1.5	90	pd7.jpg	Pleasant Dog	Dog	Pleasant	30261	25759	51263	107283	217738						0	0	0	0	0	0	0	0	0	0
1	1	1	25	pet	bitch	rough collie	1.5	90	pd8.jpg	Pleasant Dog	Dog	Pleasant	39118	29432	22327	90877	283001	2.4	554.3	890.35	2.4	2.38	165.95	151.9	67.955	385.805	431.8	1	0	0	1	1	0.246096	0.247784	0.0784824	0.572362
1	3	7	25	pet	bitch	rough collie	1.5	90	pd9.jpg	Pleasant Dog	Dog	Pleasant	35154	33923	26336	95413	245773						0	0	0	0	0	0	0	0	0	0
1	6	3	26	pet	bitch	Beauce shepherd	3	100	pd1.jpg	Pleasant Dog	Dog	Pleasant	41103	33890	43581	118574	268940	497.5			497.5	233.495	54	0	0	54	1117.91	0	0	0	0	1	-0.104529	-0.126013	-0.162047	-0.39259
1	2	2	26	pet	bitch	Beauce shepherd	3	100	pd10.jpg	Pleasant Dog	Dog	Pleasant	37610	25229	23854	86693	257609	545.9			545.9	293.935	305.95	0	0	305.95	887.925	0	0	0	0	1	0.198571	-0.0979352	-0.0925977	0.008038
1	1	8	26	pet	bitch	Beauce shepherd	3	100	pd2.jpg	Pleasant Dog	Dog	Pleasant	39228	31058	30873	101159	239156					395.94	0	0	0	0	197.9	0	0	0	0	1	-0.164027	-0.129865	-0.129091	-0.422983
1	5	9	26	pet	bitch	Beauce shepherd	3	100	pd3.jpg	Pleasant Dog	Dog	Pleasant	34530	26608	30451	91589	283660	390.1	898		390.1	210.06	323.95	40	0	363.95	627.93	0	0	0	0	1	0.394171	-0.0301011	-0.10735	0.25672
1	5	10	26	pet	bitch	Beauce shepherd	3	100	pd4.jpg	Pleasant Dog	Dog	Pleasant	31329	32114	40946	104389	246594	575.1			575.1	255.18	602	0	0	602	1133.93	0	0	0	0	1	0.403848	-0.13023	-0.166046	0.107571
1	6	4	26	pet	bitch	Beauce shepherd	3	100	pd5.jpg	Pleasant Dog	Dog	Pleasant	25286	31181	30365	86832	239290					0.1	0	0	0	0	715.975	0	0	0	0	1	-0.105671	-0.130306	-0.126896	-0.362874
1	1	3	26	pet	bitch	Beauce shepherd	3	100	pd6.jpg	Pleasant Dog	Dog	Pleasant	27958	24509	25527	77994	262785	385.2			385.2	215.165	221.9	0	0	221.9	1061.78	0	0	0	0	1	0.102597	-0.0932664	-0.0971402	-0.0878101
1	4	10	26	pet	bitch	Beauce shepherd	3	100	pd7.jpg	Pleasant Dog	Dog	Pleasant	30261	25759	51263	107283	217738	57.3			57.3	29.33	116	0	0	116	515.97	1	0	0	1	1	0.0858403	-0.118303	-0.235434	-0.267897
1	1	1	26	pet	bitch	Beauce shepherd	3	100	pd8.jpg	Pleasant Dog	Dog	Pleasant	39118	29432	22327	90877	283001	235.4			235.4	235.395	290	0	0	290	527.835	1	0	0	1	1	0.411188	-0.104	-0.0788937	0.228295
1	3	7	26	pet	bitch	Beauce shepherd	3	100	pd9.jpg	Pleasant Dog	Dog	Pleasant	35154	33923	26336	95413	245773					1222.86	0	0	0	0	58	0	0	0	0	0	-0.143034	-0.138026	-0.107156	-0.388216
1	6	3	27	pet	bitch	border collie	5	100	pd1.jpg	Pleasant Dog	Dog	Pleasant	41103	33890	43581	118574	268940					2.25	0	0	0	0	489.93	0	0	0	0	1	-0.152833	-0.126013	-0.162047	-0.440894
1	2	2	27	pet	bitch	border collie	5	100	pd10.jpg	Pleasant Dog	Dog	Pleasant	37610	25229	23854	86693	257609		1046.5		1046.5	1046.46	0	116	0	116	207.96	0	1	0	1	1	-0.145996	0.459864	-0.0925977	0.22127
1	1	8	27	pet	bitch	border collie	5	100	pd2.jpg	Pleasant Dog	Dog	Pleasant	39228	31058	30873	101159	239156						0	0	0	0	0	0	0	0	0	0
1	5	9	27	pet	bitch	border collie	5	100	pd3.jpg	Pleasant Dog	Dog	Pleasant	34530	26608	30451	91589	283660						0	0	0	0	0	0	0	0	0	0
1	5	10	27	pet	bitch	border collie	5	100	pd4.jpg	Pleasant Dog	Dog	Pleasant	31329	32114	40946	104389	246594		205.1	908.96	205.1	495.02	0	128	304	432	1011.99	0	0	0	0	0	-0.127047	-0.00374617	0.134353	0.00356044
1	6	4	27	pet	bitch	border collie	5	100	pd5.jpg	Pleasant Dog	Dog	Pleasant	25286	31181	30365	86832	239290						0	0	0	0	0	0	0	0	0	0
1	1	3	27	pet	bitch	border collie	5	100	pd6.jpg	Pleasant Dog	Dog	Pleasant	27958	24509	25527	77994	262785						0	0	0	0	0	0	0	0	0	0
1	4	10	27	pet	bitch	border collie	5	100	pd7.jpg	Pleasant Dog	Dog	Pleasant	30261	25759	51263	107283	217738						0	0	0	0	0	0	0	0	0	0
1	1	1	27	pet	bitch	border collie	5	100	pd8.jpg	Pleasant Dog	Dog	Pleasant	39118	29432	22327	90877	283001	852.8	196.8	196.83	196.8	196.83	168	157.95	226.015	551.965	551.965	0	0	0	1	1	0.166141	0.18216	0.33058	0.678881
1	3	7	27	pet	bitch	border collie	5	100	pd9.jpg	Pleasant Dog	Dog	Pleasant	35154	33923	26336	95413	245773		1019.8	881.925	881.925	707.945	0	248	357.925	605.925	699.905	0	0	1	1	1	-0.143034	0.216308	0.404235	0.477509
1	2	2	28	pet	male	smooth collie	6.5	100	pd10.jpg	Pleasant Dog	Dog	Pleasant	37610	25229	23854	86693	257609	195			195	3.1	581.9	0	0	581.9	1353.74	0	0	0	0	1	0.283851	-0.0979352	-0.0925977	0.0933184
1	1	8	28	pet	male	smooth collie	6.5	100	pd2.jpg	Pleasant Dog	Dog	Pleasant	39228	31058	30873	101159	239156	465.45			465.45	43.51	989.95	0	0	989.95	1443.84	1	0	0	1	1	0.521612	-0.129865	-0.129091	0.262656
1	5	9	28	pet	male	smooth collie	6.5	100	pd3.jpg	Pleasant Dog	Dog	Pleasant	34530	26608	30451	91589	283660	120.5	2.5		2.5	2.47	1027.9	175.95	0	1203.85	1495.74	0	0	0	1	1	0.565486	0.0238312	-0.10735	0.481967
1	5	10	28	pet	male	smooth collie	6.5	100	pd4.jpg	Pleasant Dog	Dog	Pleasant	31329	32114	40946	104389	246594	522.05			522.05	0.13	448	0	0	448	1483.89	1	0	0	1	1	0.174862	-0.13023	-0.166046	-0.121414
1	1	3	28	pet	male	smooth collie	6.5	100	pd6.jpg	Pleasant Dog	Dog	Pleasant	27958	24509	25527	77994	262785		1305.2		1305.2	283.34	0	70	0	70	817.955	0	0	0	0	1	-0.106391	-0.00768708	-0.0971402	-0.211218
1	4	10	28	pet	male	smooth collie	6.5	100	pd7.jpg	Pleasant Dog	Dog	Pleasant	30261	25759	51263	107283	217738			1071.19	1071.19	123.305	0	0	59.995	59.995	1066.03	0	0	0	0	1	-0.138979	-0.118303	-0.179155	-0.436437
1	1	1	28	pet	male	smooth collie	6.5	100	pd8.jpg	Pleasant Dog	Dog	Pleasant	39118	29432	22327	90877	283001	7.8	531.7		7.8	7.835	975.85	464	0	1439.85	1439.88	1	0	0	1	1	0.539507	0.218251	-0.0788937	0.678864
1	6	3	29	pet	bitch	border collie	2	100	pd1.jpg	Pleasant Dog	Dog	Pleasant	41103	33890	43581	118574	268940						0	0	0	0	0	0	0	0	0	0
1	2	2	29	pet	bitch	border collie	2	100	pd10.jpg	Pleasant Dog	Dog	Pleasant	37610	25229	23854	86693	257609		960.7		960.7	960.68	0	94.2	0	94.2	210.21	0	1	0	1	1	-0.145996	0.350188	-0.0925977	0.111594
1	1	8	29	pet	bitch	border collie	2	100	pd2.jpg	Pleasant Dog	Dog	Pleasant	39228	31058	30873	101159	239156	1372.9	1.1		1.1	1.07	144	943.8	0	1087.8	1087.78	0	1	0	1	1	-0.0316471	0.737774	-0.129091	0.577035
1	5	9	29	pet	bitch	border collie	2	100	pd3.jpg	Pleasant Dog	Dog	Pleasant	34530	26608	30451	91589	283660	1246.2			1246.2	1246.19	180	0	0	180	256.01	0	0	0	0	0	0.581367	-0.0938024	-0.10735	0.380215
1	5	10	29	pet	bitch	border collie	2	100	pd4.jpg	Pleasant Dog	Dog	Pleasant	31329	32114	40946	104389	246594	150.3			150.3	150.32	92	0	0	92	331.93	0	0	0	0	0	0.15012	-0.13023	-0.166046	-0.146156
1	6	4	29	pet	bitch	border collie	2	100	pd5.jpg	Pleasant Dog	Dog	Pleasant	25286	31181	30365	86832	239290		306.1		306.1	306.11	0	99.8	0	99.8	507.92	0	1	0	1	1	-0.105671	0.0661813	-0.126896	-0.166386
1	1	3	29	pet	bitch	border collie	2	100	pd6.jpg	Pleasant Dog	Dog	Pleasant	27958	24509	25527	77994	262785		253.1	1229.12	253.1	253.12	0	700.2	287.88	988.08	1071.99	0	1	0	1	1	-0.106391	0.559911	0.171407	0.624927
1	4	10	29	pet	bitch	border collie	2	100	pd7.jpg	Pleasant Dog	Dog	Pleasant	30261	25759	51263	107283	217738						0	0	0	0	0	0	0	0	0	0
1	1	1	29	pet	bitch	border collie	2	100	pd8.jpg	Pleasant Dog	Dog	Pleasant	39118	29432	22327	90877	283001	1014.1			1014.1	2.23	124	0	0	124	1004.06	0	0	0	0	1	-0.0147271	-0.104	-0.0788937	-0.19762
1	3	7	29	pet	bitch	border collie	2	100	pd9.jpg	Pleasant Dog	Dog	Pleasant	35154	33923	26336	95413	245773	915.1			915.1	827.14	123.9	0	0	123.9	647.7	0	0	0	0	0	0.0482578	-0.138026	-0.107156	-0.196924
1	6	3	30	pet	male	Finnish lapphund	8.5	100	pd1.jpg	Pleasant Dog	Dog	Pleasant	41103	33890	43581	118574	268940					3.81	0	0	0	0	745.91	0	0	0	0	1	-0.152833	-0.126013	-0.162047	-0.440894
1	2	2	30	pet	male	Finnish lapphund	8.5	100	pd10.jpg	Pleasant Dog	Dog	Pleasant	37610	25229	23854	86693	257609	317.5			317.5	1.48	82	0	0	82	221.985	0	0	0	0	1	0.223398	-0.0979352	-0.0925977	0.0328649
1	1	8	30	pet	male	Finnish lapphund	8.5	100	pd2.jpg	Pleasant Dog	Dog	Pleasant	39228	31058	30873	101159	239156						0	0	0	0	0	0	0	0	0	0
1	5	9	30	pet	male	Finnish lapphund	8.5	100	pd3.jpg	Pleasant Dog	Dog	Pleasant	34530	26608	30451	91589	283660			217.02	217.02	217.02	0	0	247.985	247.985	597.925	0	0	1	1	1	-0.12173	-0.0938024	0.307392	0.0918596
1	5	10	30	pet	male	Finnish lapphund	8.5	100	pd4.jpg	Pleasant Dog	Dog	Pleasant	31329	32114	40946	104389	246594					222.57	0	0	0	0	819.91	0	0	0	0	1	-0.127047	-0.13023	-0.166046	-0.423323
1	6	4	30	pet	male	Finnish lapphund	8.5	100	pd5.jpg	Pleasant Dog	Dog	Pleasant	25286	31181	30365	86832	239290	3.6			3.6	609.515	102	0	0	102	413.975	1	0	0	1	1	0.140721	-0.130306	-0.126896	-0.116482
1	1	3	30	pet	male	Finnish lapphund	8.5	100	pd6.jpg	Pleasant Dog	Dog	Pleasant	27958	24509	25527	77994	262785						0	0	0	0	0	0	0	0	0	0
1	4	10	30	pet	male	Finnish lapphund	8.5	100	pd7.jpg	Pleasant Dog	Dog	Pleasant	30261	25759	51263	107283	217738						0	0	0	0	0	0	0	0	0	0
1	1	1	30	pet	male	Finnish lapphund	8.5	100	pd8.jpg	Pleasant Dog	Dog	Pleasant	39118	29432	22327	90877	283001	458.8	282.8		282.8	282.85	108	56	0	164	164.005	0	1	0	1	1	0.520291	0.237453	-0.0788937	0.678851
1	3	7	30	pet	male	Finnish lapphund	8.5	100	pd9.jpg	Pleasant Dog	Dog	Pleasant	35154	33923	26336	95413	245773	28.8			28.8	28.83	385.95	0	0	385.95	385.955	1	0	0	1	1	0.856953	-0.138026	-0.107156	0.611771
1	6	3	31	pet	bitch	border collie	8	100	pd1.jpg	Pleasant Dog	Dog	Pleasant	41103	33890	43581	118574	268940	216.3	620.2		216.3	108.335	85.95	246	0	331.95	690.02	1	0	0	1	1	-0.0282717	0.230498	-0.162047	0.0401791
1	2	2	31	pet	bitch	border collie	8	100	pd10.jpg	Pleasant Dog	Dog	Pleasant	37610	25229	23854	86693	257609						0	0	0	0	0	0	0	0	0	0
1	1	8	31	pet	bitch	border collie	8	100	pd2.jpg	Pleasant Dog	Dog	Pleasant	39228	31058	30873	101159	239156	441.7			441.7	249.66	320	0	0	320	831.955	1	0	0	1	1	0.220609	-0.129865	-0.129091	-0.0383471
1	5	9	31	pet	bitch	border collie	8	100	pd3.jpg	Pleasant Dog	Dog	Pleasant	34530	26608	30451	91589	283660					374	0	0	0	0	38	0	0	0	0	1	-0.12173	-0.0938024	-0.10735	-0.322883
1	5	10	31	pet	bitch	border collie	8	100	pd4.jpg	Pleasant Dog	Dog	Pleasant	31329	32114	40946	104389	246594			489.78	489.78	147.825	0	0	183.985	183.985	391.935	0	0	0	0	1	-0.127047	-0.13023	0.303381	0.046104
1	6	4	31	pet	bitch	border collie	8	100	pd5.jpg	Pleasant Dog	Dog	Pleasant	25286	31181	30365	86832	239290					1405.99	0	0	0	0	56	0	0	0	0	1	-0.105671	-0.130306	-0.126896	-0.362874
1	1	3	31	pet	bitch	border collie	8	100	pd6.jpg	Pleasant Dog	Dog	Pleasant	27958	24509	25527	77994	262785	169.8	237.7		169.8	119.755	325.9	290	0	615.9	935.65	0	1	0	1	1	0.241923	0.216679	-0.0971402	0.361461
1	4	10	31	pet	bitch	border collie	8	100	pd7.jpg	Pleasant Dog	Dog	Pleasant	30261	25759	51263	107283	217738		715.3	711.3	711.3	713.3	0	323.95	397.935	721.885	721.87	0	0	1	1	1	-0.138979	0.330462	0.315821	0.507305
1	1	1	31	pet	bitch	border collie	8	100	pd8.jpg	Pleasant Dog	Dog	Pleasant	39118	29432	22327	90877	283001	358.9	266.9	382.93	266.9	192.945	38	283.9	303.945	625.845	961.845	0	0	1	1	1	-0.0987183	0.191162	0.237108	0.329552
1	3	7	31	pet	bitch	border collie	8	100	pd9.jpg	Pleasant Dog	Dog	Pleasant	35154	33923	26336	95413	245773	2.6	122.6	480.61	2.6	2.61	100	328	261.94	689.94	1255.88	0	0	0	1	1	-0.0634093	0.123145	0.101414	0.16115
2	3	2	1	pet	bitch	Australian kelpie	4.5	90	pd1.jpg	Pleasant Dog	Dog	Pleasant	41103	33890	43581	118574	268940					145.71	0	0	0	0	514.01	0	0	0	0	1	-0.152833	-0.126013	-0.162047	-0.440894
2	4	9	1	pet	bitch	Australian kelpie	4.5	90	pd10.jpg	Pleasant Dog	Dog	Pleasant	37610	25229	23854	86693	257609					3.71	0	0	0	0	243.97	0	0	0	0	1	-0.145996	-0.0979352	-0.0925977	-0.336529
2	5	10	1	pet	bitch	Australian kelpie	4.5	90	pd2.jpg	Pleasant Dog	Dog	Pleasant	39228	31058	30873	101159	239156		1119.5		1119.5	997.45	0	44	0	44	242.005	0	1	0	1	1	-0.164027	0.0519494	-0.129091	-0.241169
2	4	5	1	pet	bitch	Australian kelpie	4.5	90	pd3.jpg	Pleasant Dog	Dog	Pleasant	34530	26608	30451	91589	283660					57.46	0	0	0	0	97.94	0	0	0	0	1	-0.12173	-0.0938024	-0.10735	-0.322883
2	2	4	1	pet	bitch	Australian kelpie	4.5	90	pd4.jpg	Pleasant Dog	Dog	Pleasant	31329	32114	40946	104389	246594			8.75	8.75	594.69	0	0	56	56	106	0	0	1	1	1	-0.127047	-0.13023	0.362256	0.104979
2	4	10	1	pet	bitch	Australian kelpie	4.5	90	pd5.jpg	Pleasant Dog	Dog	Pleasant	25286	31181	30365	86832	239290	333.4	621.4		333.4	425.435	58	48	0	106	331.945	0	1	0	1	1	0.0690568	0.0142959	-0.126896	-0.0435435
2	4	11	1	pet	bitch	Australian kelpie	4.5	90	pd6.jpg	Pleasant Dog	Dog	Pleasant	27958	24509	25527	77994	262785			181.42	181.42	181.42	0	0	46	46	46	0	0	1	1	1	-0.106391	-0.0932664	0.90286	0.703202
2	4	4	1	pet	bitch	Australian kelpie	4.5	90	pd7.jpg	Pleasant Dog	Dog	Pleasant	30261	25759	51263	107283	217738	1053.4			1053.4	1053.45	124	0	0	124	168.015	1	0	0	1	1	0.59905	-0.118303	-0.235434	0.245313
2	4	12	1	pet	bitch	Australian kelpie	4.5	90	pd8.jpg	Pleasant Dog	Dog	Pleasant	39118	29432	22327	90877	283001						0	0	0	0	0	0	0	0	0	0
2	2	2	1	pet	bitch	Australian kelpie	4.5	90	pd9.jpg	Pleasant Dog	Dog	Pleasant	35154	33923	26336	95413	245773						0	0	0	0	0	0	0	0	0	0
2	3	2	2	kennel	male	beagle	4	90	pd1.jpg	Pleasant Dog	Dog	Pleasant	41103	33890	43581	118574	268940					481.06	0	0	0	0	52	0	0	0	0	0	-0.152833	-0.126013	-0.162047	-0.440894
2	4	9	2	kennel	male	beagle	4	90	pd10.jpg	Pleasant Dog	Dog	Pleasant	37610	25229	23854	86693	257609						0	0	0	0	0	0	0	0	0	0
2	5	10	2	kennel	male	beagle	4	90	pd2.jpg	Pleasant Dog	Dog	Pleasant	39228	31058	30873	101159	239156						0	0	0	0	0	0	0	0	0	0
2	4	5	2	kennel	male	beagle	4	90	pd3.jpg	Pleasant Dog	Dog	Pleasant	34530	26608	30451	91589	283660	106.6			106.6	6.6	39.95	0	0	39.95	127.94	0	0	0	0	1	0.190526	-0.0938024	-0.10735	-0.0106273
2	2	4	2	kennel	male	beagle	4	90	pd4.jpg	Pleasant Dog	Dog	Pleasant	31329	32114	40946	104389	246594					1162.99	0	0	0	0	58.015	0	0	0	0	0	-0.127047	-0.13023	-0.166046	-0.423323
2	4	10	2	kennel	male	beagle	4	90	pd5.jpg	Pleasant Dog	Dog	Pleasant	25286	31181	30365	86832	239290					206.6	0	0	0	0	48	0	0	0	0	1	-0.105671	-0.130306	-0.126896	-0.362874
2	4	11	2	kennel	male	beagle	4	90	pd6.jpg	Pleasant Dog	Dog	Pleasant	27958	24509	25527	77994	262785						0	0	0	0	0	0	0	0	0	0
2	4	4	2	kennel	male	beagle	4	90	pd7.jpg	Pleasant Dog	Dog	Pleasant	30261	25759	51263	107283	217738						0	0	0	0	0	0	0	0	0	0
2	4	12	2	kennel	male	beagle	4	90	pd8.jpg	Pleasant Dog	Dog	Pleasant	39118	29432	22327	90877	283001						0	0	0	0	0	0	0	0	0	0
2	2	2	2	kennel	male	beagle	4	90	pd9.jpg	Pleasant Dog	Dog	Pleasant	35154	33923	26336	95413	245773						0	0	0	0	0	0	0	0	0	0
2	3	2	3	kennel	male	beagle	4	100	pd1.jpg	Pleasant Dog	Dog	Pleasant	41103	33890	43581	118574	268940			433.38	433.38	433.38	0	0	72	72	72	0	0	0	0	0	-0.152833	-0.126013	0.837953	0.559106
2	4	9	3	kennel	male	beagle	4	100	pd10.jpg	Pleasant Dog	Dog	Pleasant	37610	25229	23854	86693	257609			699.64	699.64	371.64	0	0	303.94	303.94	407.945	0	0	0	0	1	-0.145996	-0.0979352	0.652454	0.408522
2	5	10	3	kennel	male	beagle	4	100	pd2.jpg	Pleasant Dog	Dog	Pleasant	39228	31058	30873	101159	239156						0	0	0	0	0	0	0	0	0	0
2	4	5	3	kennel	male	beagle	4	100	pd3.jpg	Pleasant Dog	Dog	Pleasant	34530	26608	30451	91589	283660	1181.1	707.15	185.21	185.21	93.215	168	106	202	476	764.045	0	0	0	0	1	0.0981521	0.0449328	0.157032	0.300117
2	2	4	3	kennel	male	beagle	4	100	pd4.jpg	Pleasant Dog	Dog	Pleasant	31329	32114	40946	104389	246594	534.8	438.9		438.9	498.82	187.95	347.8	0	477.88	477.88	0	1	0	1	1	0.266253	0.597568	-0.166046	0.576677
2	4	10	3	kennel	male	beagle	4	100	pd5.jpg	Pleasant Dog	Dog	Pleasant	25286	31181	30365	86832	239290			1.51	1.51	1.51	0	0	225.935	225.935	225.935	0	0	1	1	1	-0.105671	-0.130306	0.873104	0.637126
2	4	11	3	kennel	male	beagle	4	100	pd6.jpg	Pleasant Dog	Dog	Pleasant	27958	24509	25527	77994	262785			600.48	600.48	16.47	0	0	123.935	123.935	237.935	0	0	0	0	1	-0.106391	-0.0932664	0.423737	0.22408
2	4	4	3	kennel	male	beagle	4	100	pd7.jpg	Pleasant Dog	Dog	Pleasant	30261	25759	51263	107283	217738			853.435	853.435	389.51	0	0	158	158	485.985	0	0	0	0	1	-0.138979	-0.118303	0.0896786	-0.167603
2	4	12	3	kennel	male	beagle	4	100	pd8.jpg	Pleasant Dog	Dog	Pleasant	39118	29432	22327	90877	283001		1390.1	2.35	2.35	696.225	0	62	267.935	329.935	369.935	0	0	1	1	1	-0.138226	0.0635974	0.645382	0.570754
2	2	2	3	kennel	male	beagle	4	100	pd9.jpg	Pleasant Dog	Dog	Pleasant	35154	33923	26336	95413	245773					132.6	0	0	0	0	58	0	0	0	0	1	-0.143034	-0.138026	-0.107156	-0.388216
2	3	2	4	kennel	male	beagle	4	100	pd1.jpg	Pleasant Dog	Dog	Pleasant	41103	33890	43581	118574	268940						0	0	0	0	0	0	0	0	0	0
2	4	9	4	kennel	male	beagle	4	100	pd10.jpg	Pleasant Dog	Dog	Pleasant	37610	25229	23854	86693	257609						0	0	0	0	0	0	0	0	0	0
2	5	10	4	kennel	male	beagle	4	100	pd2.jpg	Pleasant Dog	Dog	Pleasant	39228	31058	30873	101159	239156	870.15	278.3		278.3	208.29	140	893.85	0	1033.85	1033.87	0	1	0	1	1	-0.0286126	0.734706	-0.129091	0.577002
2	4	5	4	kennel	male	beagle	4	100	pd3.jpg	Pleasant Dog	Dog	Pleasant	34530	26608	30451	91589	283660						0	0	0	0	0	0	0	0	0	0
2	2	4	4	kennel	male	beagle	4	100	pd4.jpg	Pleasant Dog	Dog	Pleasant	31329	32114	40946	104389	246594	478	2.1		2.1	2.1	122	909.9	0	1031.9	1285.91	0	1	0	1	1	-0.0321728	0.577359	-0.166046	0.37914
2	4	10	4	kennel	male	beagle	4	100	pd5.jpg	Pleasant Dog	Dog	Pleasant	25286	31181	30365	86832	239290		1009		1009	31.31	0	219.05	0	219.05	331.065	0	0	0	0	1	-0.105671	0.531346	-0.126896	0.298779
2	4	11	4	kennel	male	beagle	4	100	pd6.jpg	Pleasant Dog	Dog	Pleasant	27958	24509	25527	77994	262785					1055.09	0	0	0	0	132.35	0	0	0	0	0	-0.106391	-0.0932664	-0.0971402	-0.296798
2	4	12	4	kennel	male	beagle	4	100	pd8.jpg	Pleasant Dog	Dog	Pleasant	39118	29432	22327	90877	283001					642.22	0	0	0	0	155.25	0	0	0	0	1	-0.138226	-0.104	-0.0788937	-0.321119
2	2	2	4	kennel	male	beagle	4	100	pd9.jpg	Pleasant Dog	Dog	Pleasant	35154	33923	26336	95413	245773	173.3	229.3	557.29	173.3	167.3	60	825.9	96	981.9	1033.87	0	1	0	1	1	-0.0849998	0.660821	-0.0143003	0.561521
2	3	2	5	kennel	bitch	beagle	4	90	pd1.jpg	Pleasant Dog	Dog	Pleasant	41103	33890	43581	118574	268940	1045.7			1045.7	13.875	42	0	0	42	1077.97	0	0	0	0	1	-0.113871	-0.126013	-0.162047	-0.401932
2	4	9	5	kennel	bitch	beagle	4	90	pd10.jpg	Pleasant Dog	Dog	Pleasant	37610	25229	23854	86693	257609					288.95	0	0	0	0	54.005	0	0	0	0	0	-0.145996	-0.0979352	-0.0925977	-0.336529
2	5	10	5	kennel	bitch	beagle	4	90	pd2.jpg	Pleasant Dog	Dog	Pleasant	39228	31058	30873	101159	239156					1.42	0	0	0	0	743.92	0	0	0	0	1	-0.164027	-0.129865	-0.129091	-0.422983
2	4	5	5	kennel	bitch	beagle	4	90	pd3.jpg	Pleasant Dog	Dog	Pleasant	34530	26608	30451	91589	283660					3.43	0	0	0	0	729.985	0	0	0	0	1	-0.12173	-0.0938024	-0.10735	-0.322883
2	2	4	5	kennel	bitch	beagle	4	90	pd4.jpg	Pleasant Dog	Dog	Pleasant	31329	32114	40946	104389	246594		2.3		2.3	2.34	0	1491.9	0	1491.9	1491.88	0	1	0	1	1	-0.127047	0.86978	-0.166046	0.576687
2	4	10	5	kennel	bitch	beagle	4	90	pd5.jpg	Pleasant Dog	Dog	Pleasant	25286	31181	30365	86832	239290						0	0	0	0	0	0	0	0	0	0
2	4	11	5	kennel	bitch	beagle	4	90	pd6.jpg	Pleasant Dog	Dog	Pleasant	27958	24509	25527	77994	262785					18.95	0	0	0	0	80	0	0	0	0	1	-0.106391	-0.0932664	-0.0971402	-0.296798
2	4	4	5	kennel	bitch	beagle	4	90	pd7.jpg	Pleasant Dog	Dog	Pleasant	30261	25759	51263	107283	217738					3.84	0	0	0	0	311.92	0	0	0	0	1	-0.138979	-0.118303	-0.235434	-0.492716
2	4	12	5	kennel	bitch	beagle	4	90	pd8.jpg	Pleasant Dog	Dog	Pleasant	39118	29432	22327	90877	283001					1384.57	0	0	0	0	66	0	0	0	0	0	-0.138226	-0.104	-0.0788937	-0.321119
2	2	2	5	kennel	bitch	beagle	4	90	pd9.jpg	Pleasant Dog	Dog	Pleasant	35154	33923	26336	95413	245773		442.05		442.05	218.12	0	1065.8	0	1065.8	1275.74	0	0	0	0	1	-0.143034	0.697408	-0.107156	0.447217
2	3	2	6	kennel	male	beagle	4	100	pd1.jpg	Pleasant Dog	Dog	Pleasant	41103	33890	43581	118574	268940					372.54	0	0	0	0	172.005	0	0	0	0	1	-0.152833	-0.126013	-0.162047	-0.440894
2	5	10	6	kennel	male	beagle	4	100	pd2.jpg	Pleasant Dog	Dog	Pleasant	39228	31058	30873	101159	239156						0	0	0	0	0	0	0	0	0	0
2	2	4	6	kennel	male	beagle	4	100	pd4.jpg	Pleasant Dog	Dog	Pleasant	31329	32114	40946	104389	246594	121.5			121.5	443.42	97.95	0	0	97.95	375.855	1	0	0	1	1	0.133559	-0.13023	-0.166046	-0.162718
2	4	10	6	kennel	male	beagle	4	100	pd5.jpg	Pleasant Dog	Dog	Pleasant	25286	31181	30365	86832	239290	334.8			334.8	334.77	406	0	0	406	462.005	1	0	0	1	1	0.773107	-0.130306	-0.126896	0.515905
2	4	4	6	kennel	male	beagle	4	100	pd7.jpg	Pleasant Dog	Dog	Pleasant	30261	25759	51263	107283	217738						0	0	0	0	0	0	0	0	0	0
2	4	12	6	kennel	male	beagle	4	100	pd8.jpg	Pleasant Dog	Dog	Pleasant	39118	29432	22327	90877	283001					428.5	0	0	0	0	156.015	0	0	0	0	1	-0.138226	-0.104	-0.0788937	-0.321119
2	2	2	6	kennel	male	beagle	4	100	pd9.jpg	Pleasant Dog	Dog	Pleasant	35154	33923	26336	95413	245773	567.9			567.9	637.82	469.95	0	0	469.95	585.955	1	0	0	1	1	0.65899	-0.138026	-0.107156	0.413808
2	3	2	7	kennel	male	beagle	4	100	pd1.jpg	Pleasant Dog	Dog	Pleasant	41103	33890	43581	118574	268940						0	0	0	0	0	0	0	0	0	0
2	4	9	7	kennel	male	beagle	4	100	pd10.jpg	Pleasant Dog	Dog	Pleasant	37610	25229	23854	86693	257609						0	0	0	0	0	0	0	0	0	0
2	4	5	7	kennel	male	beagle	4	100	pd3.jpg	Pleasant Dog	Dog	Pleasant	34530	26608	30451	91589	283660						0	0	0	0	0	0	0	0	0	0
2	4	10	7	kennel	male	beagle	4	100	pd5.jpg	Pleasant Dog	Dog	Pleasant	25286	31181	30365	86832	239290						0	0	0	0	0	0	0	0	0	0
2	4	11	7	kennel	male	beagle	4	100	pd6.jpg	Pleasant Dog	Dog	Pleasant	27958	24509	25527	77994	262785					3.36	0	0	0	0	96	0	0	0	0	1	-0.106391	-0.0932664	-0.0971402	-0.296798
2	4	4	7	kennel	male	beagle	4	100	pd7.jpg	Pleasant Dog	Dog	Pleasant	30261	25759	51263	107283	217738	781.2	509.3		509.3	675.245	130	133.95	0	263.95	353.93	0	0	0	0	0	0.228325	0.260162	-0.235434	0.253053
2	4	12	7	kennel	male	beagle	4	100	pd8.jpg	Pleasant Dog	Dog	Pleasant	39118	29432	22327	90877	283001						0	0	0	0	0	0	0	0	0	0
2	2	2	7	kennel	male	beagle	4	100	pd9.jpg	Pleasant Dog	Dog	Pleasant	35154	33923	26336	95413	245773					256.11	0	0	0	0	38	0	0	0	0	1	-0.143034	-0.138026	-0.107156	-0.388216
2	3	2	8	kennel	male	beagle	4	100	pd1.jpg	Pleasant Dog	Dog	Pleasant	41103	33890	43581	118574	268940	254.5	2.6		2.6	2.65	360	381.85	0	741.85	1479.64	0	1	0	1	1	0.0904691	0.132056	-0.162047	0.0604781
2	4	9	8	kennel	male	beagle	4	100	pd10.jpg	Pleasant Dog	Dog	Pleasant	37610	25229	23854	86693	257609						0	0	0	0	0	0	0	0	0	0
2	5	10	8	kennel	male	beagle	4	100	pd2.jpg	Pleasant Dog	Dog	Pleasant	39228	31058	30873	101159	239156			83.55	83.55	83.55	0	0	140.015	140.015	140.015	0	0	1	1	1	-0.164027	-0.129865	0.870909	0.577017
2	4	5	8	kennel	male	beagle	4	100	pd3.jpg	Pleasant Dog	Dog	Pleasant	34530	26608	30451	91589	283660	642.5			642.5	502.48	131.95	0	0	131.95	287.94	0	0	0	0	0	0.336525	-0.0938024	-0.10735	0.135372
2	2	4	8	kennel	male	beagle	4	100	pd4.jpg	Pleasant Dog	Dog	Pleasant	31329	32114	40946	104389	246594		1.8	365.81	1.8	1.81	0	162	347.99	509.99	669.99	0	1	0	1	1	-0.127047	0.111564	0.35335	0.337867
2	4	10	8	kennel	male	beagle	4	100	pd5.jpg	Pleasant Dog	Dog	Pleasant	25286	31181	30365	86832	239290			51.93	51.93	51.93	0	0	80	80	80	0	0	1	1	1	-0.105671	-0.130306	0.873104	0.637126
2	4	11	8	kennel	male	beagle	4	100	pd6.jpg	Pleasant Dog	Dog	Pleasant	27958	24509	25527	77994	262785					1023.44	0	0	0	0	462.01	0	0	0	0	1	-0.106391	-0.0932664	-0.0971402	-0.296798
2	4	4	8	kennel	male	beagle	4	100	pd7.jpg	Pleasant Dog	Dog	Pleasant	30261	25759	51263	107283	217738	362.8	620.75	358.8	358.8	308.8	377.95	96	171.98	645.93	735.98	0	1	0	1	1	0.374554	0.0121356	-0.0017595	0.38493
2	4	12	8	kennel	male	beagle	4	100	pd8.jpg	Pleasant Dog	Dog	Pleasant	39118	29432	22327	90877	283001	429	244.9		244.9	244.95	539.9	84	0	623.9	623.9	0	1	0	1	1	0.727137	0.0306373	-0.0788937	0.678881
2	2	2	8	kennel	male	beagle	4	100	pd9.jpg	Pleasant Dog	Dog	Pleasant	35154	33923	26336	95413	245773					13.08	0	0	0	0	44	0	0	0	0	1	-0.143034	-0.138026	-0.107156	-0.388216
2	3	2	9	kennel	bitch	beagle	4	100	pd1.jpg	Pleasant Dog	Dog	Pleasant	41103	33890	43581	118574	268940	708.4			708.4	708.4	50	0	0	50	112.32	1	0	0	1	1	0.292323	-0.126013	-0.162047	0.00426282
2	4	9	9	kennel	bitch	beagle	4	100	pd10.jpg	Pleasant Dog	Dog	Pleasant	37610	25229	23854	86693	257609					322.14	0	0	0	0	286	0	0	0	0	1	-0.145996	-0.0979352	-0.0925977	-0.336529
2	5	10	9	kennel	bitch	beagle	4	100	pd2.jpg	Pleasant Dog	Dog	Pleasant	39228	31058	30873	101159	239156					510.485	0	0	0	0	344.7	0	0	0	0	1	-0.164027	-0.129865	-0.129091	-0.422983
2	4	5	9	kennel	bitch	beagle	4	100	pd3.jpg	Pleasant Dog	Dog	Pleasant	34530	26608	30451	91589	283660						0	0	0	0	0	0	0	0	0	0
2	2	4	9	kennel	bitch	beagle	4	100	pd4.jpg	Pleasant Dog	Dog	Pleasant	31329	32114	40946	104389	246594	517.6			517.6	703.59	37.95	0	0	37.95	709.83	0	0	0	0	0	-0.0735834	-0.13023	-0.166046	-0.36986
2	4	10	9	kennel	bitch	beagle	4	100	pd5.jpg	Pleasant Dog	Dog	Pleasant	25286	31181	30365	86832	239290		771.9		771.9	651.905	0	169.95	0	169.95	479.985	0	1	0	1	1	-0.105671	0.223767	-0.126896	-0.00879994
2	4	11	9	kennel	bitch	beagle	4	100	pd6.jpg	Pleasant Dog	Dog	Pleasant	27958	24509	25527	77994	262785						0	0	0	0	0	0	0	0	0	0
2	4	4	9	kennel	bitch	beagle	4	100	pd7.jpg	Pleasant Dog	Dog	Pleasant	30261	25759	51263	107283	217738		905.6	643.64	643.64	671.64	0	263.95	232.01	495.96	495.98	0	1	0	1	1	-0.138979	0.413876	0.232347	0.507244
2	4	12	9	kennel	bitch	beagle	4	100	pd8.jpg	Pleasant Dog	Dog	Pleasant	39118	29432	22327	90877	283001	472.5	704.5		472.5	220.49	94	170	0	264	367.975	0	0	0	0	1	0.117226	0.357988	-0.0788937	0.396321
2	2	2	9	kennel	bitch	beagle	4	100	pd9.jpg	Pleasant Dog	Dog	Pleasant	35154	33923	26336	95413	245773						0	0	0	0	0	0	0	0	0	0
2	3	2	10	pet	bitch	Swedish vallhund	5	100	pd1.jpg	Pleasant Dog	Dog	Pleasant	41103	33890	43581	118574	268940					173.41	0	0	0	0	123.925	0	0	0	0	1	-0.152833	-0.126013	-0.162047	-0.440894
2	4	9	10	pet	bitch	Swedish vallhund	5	100	pd10.jpg	Pleasant Dog	Dog	Pleasant	37610	25229	23854	86693	257609	880.2	344.2		344.2	192.22	50	164	0	214	366.02	0	0	0	0	1	-0.00939189	0.350128	-0.0925977	0.248138
2	5	10	10	pet	bitch	Swedish vallhund	5	100	pd2.jpg	Pleasant Dog	Dog	Pleasant	39228	31058	30873	101159	239156	145.7	1.7		1.7	1.71	504	161.95	0	665.95	1483.78	0	1	0	1	1	0.175646	-0.0207181	-0.129091	0.0258366
2	4	5	10	pet	bitch	Swedish vallhund	5	100	pd3.jpg	Pleasant Dog	Dog	Pleasant	34530	26608	30451	91589	283660	1117.5			1117.5	1117.52	64	0	0	64	196.01	0	0	0	0	0	0.204784	-0.0938024	-0.10735	0.00363092
2	2	4	10	pet	bitch	Swedish vallhund	5	100	pd4.jpg	Pleasant Dog	Dog	Pleasant	31329	32114	40946	104389	246594	447.3	543.4	1131.22	447.3	447.28	46.05	151.95	46	244	243.98	1	0	0	1	1	0.0616981	0.492567	0.0224938	0.576759
2	4	10	10	pet	bitch	Swedish vallhund	5	100	pd5.jpg	Pleasant Dog	Dog	Pleasant	25286	31181	30365	86832	239290	882	182.1		182.1	724.035	232	333.9	0	565.9	603.865	0	1	0	1	1	0.278521	0.422632	-0.126896	0.574256
2	4	11	10	pet	bitch	Swedish vallhund	5	100	pd6.jpg	Pleasant Dog	Dog	Pleasant	27958	24509	25527	77994	262785	962.7	674.75		674.75	118.815	188	190	0	378	745.905	0	1	0	1	1	0.145652	0.161458	-0.0971402	0.209969
2	4	4	10	pet	bitch	Swedish vallhund	5	100	pd7.jpg	Pleasant Dog	Dog	Pleasant	30261	25759	51263	107283	217738		338	242.13	242.13	242.13	0	174	131.95	305.95	345.965	0	0	1	1	1	-0.138979	0.384638	0.145963	0.391622
2	4	12	10	pet	bitch	Swedish vallhund	5	100	pd8.jpg	Pleasant Dog	Dog	Pleasant	39118	29432	22327	90877	283001	198.5	708.5		198.5	254.55	274	563.95	0	837.95	999.91	0	1	0	1	1	0.135799	0.460001	-0.0788937	0.516906
2	2	2	10	pet	bitch	Swedish vallhund	5	100	pd9.jpg	Pleasant Dog	Dog	Pleasant	35154	33923	26336	95413	245773	929.5	1097.4		929.5	929.485	367.9	160	0	527.9	527.87	1	0	0	1	1	0.553917	0.165079	-0.107156	0.611841
2	3	2	11	pet	bitch	border collie	5	90	pd1.jpg	Pleasant Dog	Dog	Pleasant	41103	33890	43581	118574	268940	828	508.2		508.2	512.185	60	40	0	100	265.935	0	1	0	1	1	0.0727857	0.0243995	-0.162047	-0.0648621
2	4	9	11	pet	bitch	border collie	5	90	pd10.jpg	Pleasant Dog	Dog	Pleasant	37610	25229	23854	86693	257609					751.44	0	0	0	0	285.905	0	0	0	0	1	-0.145996	-0.0979352	-0.0925977	-0.336529
2	5	10	11	pet	bitch	border collie	5	90	pd2.jpg	Pleasant Dog	Dog	Pleasant	39228	31058	30873	101159	239156						0	0	0	0	0	0	0	0	0	0
2	4	5	11	pet	bitch	border collie	5	90	pd3.jpg	Pleasant Dog	Dog	Pleasant	34530	26608	30451	91589	283660					1157.44	0	0	0	0	177.995	0	0	0	0	0	-0.12173	-0.0938024	-0.10735	-0.322883
2	2	4	11	pet	bitch	border collie	5	90	pd4.jpg	Pleasant Dog	Dog	Pleasant	31329	32114	40946	104389	246594		1244.7		1244.7	1244.71	0	46	0	46	46.02	0	0	0	0	0	-0.127047	0.869335	-0.166046	0.576242
2	4	10	11	pet	bitch	border collie	5	90	pd5.jpg	Pleasant Dog	Dog	Pleasant	25286	31181	30365	86832	239290						0	0	0	0	0	0	0	0	0	0
2	4	11	11	pet	bitch	border collie	5	90	pd6.jpg	Pleasant Dog	Dog	Pleasant	27958	24509	25527	77994	262785						0	0	0	0	0	0	0	0	0	0
2	4	4	11	pet	bitch	border collie	5	90	pd7.jpg	Pleasant Dog	Dog	Pleasant	30261	25759	51263	107283	217738					3.62	0	0	0	0	290	0	0	0	0	1	-0.138979	-0.118303	-0.235434	-0.492716
2	4	12	11	pet	bitch	border collie	5	90	pd8.jpg	Pleasant Dog	Dog	Pleasant	39118	29432	22327	90877	283001					365.22	0	0	0	0	417.895	0	0	0	0	0	-0.138226	-0.104	-0.0788937	-0.321119
2	2	2	11	pet	bitch	border collie	5	90	pd9.jpg	Pleasant Dog	Dog	Pleasant	35154	33923	26336	95413	245773						0	0	0	0	0	0	0	0	0	0
2	3	2	12	pet	bitch	great Pyrenees	6	100	pd1.jpg	Pleasant Dog	Dog	Pleasant	41103	33890	43581	118574	268940	804.5			804.5	804.5	273.95	0	0	273.95	451.86	1	0	0	1	1	0.453439	-0.126013	-0.162047	0.165378
2	4	9	12	pet	bitch	great Pyrenees	6	100	pd10.jpg	Pleasant Dog	Dog	Pleasant	37610	25229	23854	86693	257609						0	0	0	0	0	0	0	0	0	0
2	5	10	12	pet	bitch	great Pyrenees	6	100	pd2.jpg	Pleasant Dog	Dog	Pleasant	39228	31058	30873	101159	239156	363	587		363	165.025	262	162	0	424	1101.96	0	0	0	0	1	0.0737313	0.0171458	-0.129091	-0.0382144
2	4	5	12	pet	bitch	great Pyrenees	6	100	pd3.jpg	Pleasant Dog	Dog	Pleasant	34530	26608	30451	91589	283660		1085.8		1085.8	1085.83	0	166	0	166	165.995	0	1	0	1	1	-0.12173	0.906228	-0.10735	0.677147
2	2	4	12	pet	bitch	great Pyrenees	6	100	pd4.jpg	Pleasant Dog	Dog	Pleasant	31329	32114	40946	104389	246594	1333.7		265.85	265.85	509.87	90	0	48.025	138.025	759.895	0	0	1	1	1	-0.00860947	-0.13023	-0.102847	-0.241686
2	4	10	12	pet	bitch	great Pyrenees	6	100	pd5.jpg	Pleasant Dog	Dog	Pleasant	25286	31181	30365	86832	239290						0	0	0	0	0	0	0	0	0	0
2	4	11	12	pet	bitch	great Pyrenees	6	100	pd6.jpg	Pleasant Dog	Dog	Pleasant	27958	24509	25527	77994	262785			233.94	233.94	233.94	0	0	347.94	347.94	347.94	0	0	1	1	1	-0.106391	-0.0932664	0.90286	0.703202
2	4	4	12	pet	bitch	great Pyrenees	6	100	pd7.jpg	Pleasant Dog	Dog	Pleasant	30261	25759	51263	107283	217738			1380.22	1380.22	1410.22	0	0	38.005	38.005	76.015	0	0	1	1	1	-0.138979	-0.118303	0.264533	0.0072511
2	4	12	12	pet	bitch	great Pyrenees	6	100	pd8.jpg	Pleasant Dog	Dog	Pleasant	39118	29432	22327	90877	283001		255.9		255.9	255.91	0	80	0	80	80	0	0	0	0	0	-0.138226	0.896	-0.0788937	0.678881
2	2	2	12	pet	bitch	great Pyrenees	6	100	pd9.jpg	Pleasant Dog	Dog	Pleasant	35154	33923	26336	95413	245773		593.2	501.16	501.16	515.165	0	289.95	76.005	365.955	547.915	0	0	1	1	1	-0.143034	0.391162	0.031561	0.279689
2	3	2	13	pet	bitch	Beauce shepherd	3.5	100	pd1.jpg	Pleasant Dog	Dog	Pleasant	41103	33890	43581	118574	268940	1264.3			1264.3	1264.25	126	0	0	126	126.005	0	0	0	0	0	0.847127	-0.126013	-0.162047	0.559066
2	4	9	13	pet	bitch	Beauce shepherd	3.5	100	pd10.jpg	Pleasant Dog	Dog	Pleasant	37610	25229	23854	86693	257609	604.2			604.2	496.22	481.9	0	0	481.9	657.865	1	0	0	1	1	0.586525	-0.0979352	-0.0925977	0.395992
2	5	10	13	pet	bitch	Beauce shepherd	3.5	100	pd2.jpg	Pleasant Dog	Dog	Pleasant	39228	31058	30873	101159	239156						0	0	0	0	0	0	0	0	0	0
2	4	5	13	pet	bitch	Beauce shepherd	3.5	100	pd3.jpg	Pleasant Dog	Dog	Pleasant	34530	26608	30451	91589	283660						0	0	0	0	0	0	0	0	0	0
2	2	4	13	pet	bitch	Beauce shepherd	3.5	100	pd4.jpg	Pleasant Dog	Dog	Pleasant	31329	32114	40946	104389	246594						0	0	0	0	0	0	0	0	0	0
2	4	10	13	pet	bitch	Beauce shepherd	3.5	100	pd5.jpg	Pleasant Dog	Dog	Pleasant	25286	31181	30365	86832	239290						0	0	0	0	0	0	0	0	0	0
2	4	11	13	pet	bitch	Beauce shepherd	3.5	100	pd6.jpg	Pleasant Dog	Dog	Pleasant	27958	24509	25527	77994	262785	834.75			834.75	284.785	229.95	0	0	229.95	405.945	1	0	0	1	1	0.460065	-0.0932664	-0.0971402	0.269658
2	4	4	13	pet	bitch	Beauce shepherd	3.5	100	pd7.jpg	Pleasant Dog	Dog	Pleasant	30261	25759	51263	107283	217738						0	0	0	0	0	0	0	0	0	0
2	4	12	13	pet	bitch	Beauce shepherd	3.5	100	pd8.jpg	Pleasant Dog	Dog	Pleasant	39118	29432	22327	90877	283001	78.5			78.5	228.555	186	0	0	186	357.985	1	0	0	1	1	0.381349	-0.104	-0.0788937	0.198456
2	2	2	13	pet	bitch	Beauce shepherd	3.5	100	pd9.jpg	Pleasant Dog	Dog	Pleasant	35154	33923	26336	95413	245773					706.94	0	0	0	0	80	0	0	0	0	1	-0.143034	-0.138026	-0.107156	-0.388216
2	3	2	14	pet	bitch	hovawart	5.5	100	pd1.jpg	Pleasant Dog	Dog	Pleasant	41103	33890	43581	118574	268940			741.35	741.35	795.345	0	0	60	60	516	0	0	0	0	1	-0.152833	-0.126013	-0.0457682	-0.324615
2	4	9	14	pet	bitch	hovawart	5.5	100	pd10.jpg	Pleasant Dog	Dog	Pleasant	37610	25229	23854	86693	257609	551.2		543.24	543.24	547.245	100	0	56	156	426.01	1	0	0	1	1	0.0887398	-0.0979352	0.0388546	0.0296592
2	5	10	14	pet	bitch	hovawart	5.5	100	pd2.jpg	Pleasant Dog	Dog	Pleasant	39228	31058	30873	101159	239156	422.8	226.8	822.71	226.8	226.84	129.95	201.95	190.005	521.905	585.91	0	1	0	1	1	0.0577649	0.214812	0.195199	0.467776
2	4	5	14	pet	bitch	hovawart	5.5	100	pd3.jpg	Pleasant Dog	Dog	Pleasant	34530	26608	30451	91589	283660	612.1			612.1	420.09	275.95	0	0	275.95	855.87	1	0	0	1	1	0.20069	-0.0938024	-0.10735	-0.000462568
2	2	4	14	pet	bitch	hovawart	5.5	100	pd4.jpg	Pleasant Dog	Dog	Pleasant	31329	32114	40946	104389	246594		1287.8		1287.8	167.89	0	44	0	44	441.985	0	0	0	0	1	-0.127047	-0.0306794	-0.166046	-0.323772
2	4	10	14	pet	bitch	hovawart	5.5	100	pd5.jpg	Pleasant Dog	Dog	Pleasant	25286	31181	30365	86832	239290	552.3			552.3	934.23	259.95	0	0	259.95	525.955	0	0	0	0	0	0.388573	-0.130306	-0.126896	0.13137
2	4	11	14	pet	bitch	hovawart	5.5	100	pd6.jpg	Pleasant Dog	Dog	Pleasant	27958	24509	25527	77994	262785	543.1			543.1	663.085	116	0	0	116	827.91	0	0	0	0	0	0.0337207	-0.0932664	-0.0971402	-0.156686
2	4	4	14	pet	bitch	hovawart	5.5	100	pd7.jpg	Pleasant Dog	Dog	Pleasant	30261	25759	51263	107283	217738	1058.3	1286.2	546.34	546.34	336.35	56	68	62	186	645.91	0	0	0	0	1	-0.0522796	-0.0130249	-0.139446	-0.20475
2	4	12	14	pet	bitch	hovawart	5.5	100	pd8.jpg	Pleasant Dog	Dog	Pleasant	39118	29432	22327	90877	283001		273		273	253.015	0	267.9	0	267.9	979.845	0	1	0	1	1	-0.138226	0.169411	-0.0788937	-0.0477084
2	2	2	14	pet	bitch	hovawart	5.5	100	pd9.jpg	Pleasant Dog	Dog	Pleasant	35154	33923	26336	95413	245773					265.9	0	0	0	0	619.945	0	0	0	0	1	-0.143034	-0.138026	-0.107156	-0.388216
2	3	2	15	pet	bitch	rough collie	2	100	pd1.jpg	Pleasant Dog	Dog	Pleasant	41103	33890	43581	118574	268940	601.45	1.5		1.5	1.48	196	206	0	402	722.015	0	0	0	1	1	0.118629	0.159299	-0.162047	0.115881
2	4	9	15	pet	bitch	rough collie	2	100	pd10.jpg	Pleasant Dog	Dog	Pleasant	37610	25229	23854	86693	257609	832.6			832.6	362.73	397.95	0	0	397.95	931.93	0	0	0	0	1	0.281021	-0.0979352	-0.0925977	0.0904877
2	5	10	15	pet	bitch	rough collie	2	100	pd2.jpg	Pleasant Dog	Dog	Pleasant	39228	31058	30873	101159	239156	0.6	276.6		0.6	0.62	270	46	0	316	353.98	1	0	0	1	1	0.598728	8.58193e-05	-0.129091	0.469722
2	2	4	15	pet	bitch	rough collie	2	100	pd4.jpg	Pleasant Dog	Dog	Pleasant	31329	32114	40946	104389	246594		0.5		0.5	0.48	0	747.9	0	747.9	1501.73	0	1	0	1	1	-0.127047	0.367795	-0.166046	0.0747023
2	4	10	15	pet	bitch	rough collie	2	100	pd5.jpg	Pleasant Dog	Dog	Pleasant	25286	31181	30365	86832	239290	0.5			0.5	0.54	106	0	0	106	391.995	1	0	0	1	1	0.164741	-0.130306	-0.126896	-0.0924619
2	4	11	15	pet	bitch	rough collie	2	100	pd6.jpg	Pleasant Dog	Dog	Pleasant	27958	24509	25527	77994	262785					373.36	0	0	0	0	275.86	0	0	0	0	1	-0.106391	-0.0932664	-0.0971402	-0.296798
2	4	12	15	pet	bitch	rough collie	2	100	pd8.jpg	Pleasant Dog	Dog	Pleasant	39118	29432	22327	90877	283001					401.11	0	0	0	0	86.015	0	0	0	0	1	-0.138226	-0.104	-0.0788937	-0.321119
2	2	2	15	pet	bitch	rough collie	2	100	pd9.jpg	Pleasant Dog	Dog	Pleasant	35154	33923	26336	95413	245773						0	0	0	0	0	0	0	0	0	0
2	3	2	16	pet	male	lagotto romagnolo	3.5	80	pd1.jpg	Pleasant Dog	Dog	Pleasant	41103	33890	43581	118574	268940	41.9			41.9	41.91	627.9	0	0	627.9	1115.81	1	0	0	1	1	0.409897	-0.126013	-0.162047	0.121836
2	4	5	16	pet	male	lagotto romagnolo	3.5	80	pd3.jpg	Pleasant Dog	Dog	Pleasant	34530	26608	30451	91589	283660					615.51	0	0	0	0	759.98	0	0	0	0	0	-0.12173	-0.0938024	-0.10735	-0.322883
2	2	4	16	pet	male	lagotto romagnolo	3.5	80	pd4.jpg	Pleasant Dog	Dog	Pleasant	31329	32114	40946	104389	246594					8.88	0	0	0	0	1383.86	0	0	0	0	1	-0.127047	-0.13023	-0.166046	-0.423323
2	4	4	16	pet	male	lagotto romagnolo	3.5	80	pd7.jpg	Pleasant Dog	Dog	Pleasant	30261	25759	51263	107283	217738						0	0	0	0	0	0	0	0	0	0
2	2	2	16	pet	male	lagotto romagnolo	3.5	80	pd9.jpg	Pleasant Dog	Dog	Pleasant	35154	33923	26336	95413	245773	263.3			263.3	263.26	711.9	0	0	711.9	1187.78	1	0	0	1	1	0.456319	-0.138026	-0.107156	0.211137
2	3	2	17	pet	bitch	Beauce shepherd	1.5	100	pd1.jpg	Pleasant Dog	Dog	Pleasant	41103	33890	43581	118574	268940						0	0	0	0	0	0	0	0	0	0
2	4	9	17	pet	bitch	Beauce shepherd	1.5	100	pd10.jpg	Pleasant Dog	Dog	Pleasant	37610	25229	23854	86693	257609		227.1		227.1	227.06	0	319.9	0	319.9	427.965	0	1	0	1	1	-0.145996	0.649556	-0.0925977	0.410962
2	5	10	17	pet	bitch	Beauce shepherd	1.5	100	pd2.jpg	Pleasant Dog	Dog	Pleasant	39228	31058	30873	101159	239156					1112.18	0	0	0	0	59.995	0	0	0	0	1	-0.164027	-0.129865	-0.129091	-0.422983
2	4	5	17	pet	bitch	Beauce shepherd	1.5	100	pd3.jpg	Pleasant Dog	Dog	Pleasant	34530	26608	30451	91589	283660			1378.83	1378.83	814.895	0	0	40	40	671.935	0	0	1	1	1	-0.12173	-0.0938024	-0.0478208	-0.263353
2	2	4	17	pet	bitch	Beauce shepherd	1.5	100	pd4.jpg	Pleasant Dog	Dog	Pleasant	31329	32114	40946	104389	246594		157.3		157.3	157.32	0	196	0	196	195.995	0	1	0	1	1	-0.127047	0.869795	-0.166046	0.576702
2	4	10	17	pet	bitch	Beauce shepherd	1.5	100	pd5.jpg	Pleasant Dog	Dog	Pleasant	25286	31181	30365	86832	239290						0	0	0	0	0	0	0	0	0	0
2	4	11	17	pet	bitch	Beauce shepherd	1.5	100	pd6.jpg	Pleasant Dog	Dog	Pleasant	27958	24509	25527	77994	262785	775.5			775.5	775.51	140	0	0	140	182	1	0	0	1	1	0.66284	-0.0932664	-0.0971402	0.472433
2	4	4	17	pet	bitch	Beauce shepherd	1.5	100	pd7.jpg	Pleasant Dog	Dog	Pleasant	30261	25759	51263	107283	217738	266.8	186.8		186.8	2.94	210	254	0	464	553.93	0	0	0	0	1	0.24013	0.340239	-0.235434	0.344935
2	4	12	17	pet	bitch	Beauce shepherd	1.5	100	pd8.jpg	Pleasant Dog	Dog	Pleasant	39118	29432	22327	90877	283001						0	0	0	0	0	0	0	0	0	0
2	2	2	17	pet	bitch	Beauce shepherd	1.5	100	pd9.jpg	Pleasant Dog	Dog	Pleasant	35154	33923	26336	95413	245773						0	0	0	0	0	0	0	0	0	0
2	3	2	18	pet	bitch	mixed	1	100	pd1.jpg	Pleasant Dog	Dog	Pleasant	41103	33890	43581	118574	268940		361.4	3.39	3.39	3.39	0	956	235.93	1191.93	1331.9	0	0	1	1	1	-0.152833	0.591756	0.01509	0.454012
2	4	9	18	pet	bitch	mixed	1	100	pd10.jpg	Pleasant Dog	Dog	Pleasant	37610	25229	23854	86693	257609		664.45		664.45	0.5	0	849.85	0	849.85	1511.76	0	1	0	1	1	-0.145996	0.464226	-0.0925977	0.225632
2	5	10	18	pet	bitch	mixed	1	100	pd2.jpg	Pleasant Dog	Dog	Pleasant	39228	31058	30873	101159	239156	273.85			273.85	273.83	470.9	0	0	470.9	540.935	1	0	0	1	1	0.706503	-0.129865	-0.129091	0.447546
2	4	5	18	pet	bitch	mixed	1	100	pd3.jpg	Pleasant Dog	Dog	Pleasant	34530	26608	30451	91589	283660	84			84	5.98	418.05	0	0	418.05	522.07	1	0	0	1	1	0.679024	-0.0938024	-0.10735	0.477872
2	2	4	18	pet	bitch	mixed	1	100	pd4.jpg	Pleasant Dog	Dog	Pleasant	31329	32114	40946	104389	246594	688.5			688.5	218.535	137.9	0	0	137.9	939.61	0	0	0	0	1	0.0197161	-0.13023	-0.166046	-0.27656
2	4	10	18	pet	bitch	mixed	1	100	pd5.jpg	Pleasant Dog	Dog	Pleasant	25286	31181	30365	86832	239290						0	0	0	0	0	0	0	0	0	0
2	4	11	18	pet	bitch	mixed	1	100	pd6.jpg	Pleasant Dog	Dog	Pleasant	27958	24509	25527	77994	262785		477.9		477.9	333.905	0	811.9	0	811.9	1153.91	0	1	0	1	1	-0.106391	0.610341	-0.0971402	0.40681
2	4	4	18	pet	bitch	mixed	1	100	pd7.jpg	Pleasant Dog	Dog	Pleasant	30261	25759	51263	107283	217738	1373.2	1.3		1.3	1.29	44	757.95	0	801.95	1479.89	0	1	0	1	1	-0.109247	0.393862	-0.235434	0.0491805
2	4	12	18	pet	bitch	mixed	1	100	pd8.jpg	Pleasant Dog	Dog	Pleasant	39118	29432	22327	90877	283001	797	3.1		3.1	3.1	703.9	661.9	0	1365.8	1447.78	0	1	0	1	1	0.347969	0.353185	-0.0788937	0.62226
2	2	2	18	pet	bitch	mixed	1	100	pd9.jpg	Pleasant Dog	Dog	Pleasant	35154	33923	26336	95413	245773	70.4	552.3		70.4	36.375	192	845.95	0	1037.95	1091.92	0	1	0	1	1	0.0328018	0.636707	-0.107156	0.562353
2	3	2	19	pet	male	Welsh corgi	6.5	100	pd1.jpg	Pleasant Dog	Dog	Pleasant	41103	33890	43581	118574	268940		153.9		153.9	153.91	0	1331.9	0	1331.9	1331.92	0	0	0	0	0	-0.152833	0.873972	-0.162047	0.559091
2	4	9	19	pet	male	Welsh corgi	6.5	100	pd10.jpg	Pleasant Dog	Dog	Pleasant	37610	25229	23854	86693	257609	1.6			1.6	1.61	1495.9	0	0	1495.9	1495.88	1	0	0	1	1	0.854017	-0.0979352	-0.0925977	0.663484
2	5	10	19	pet	male	Welsh corgi	6.5	100	pd2.jpg	Pleasant Dog	Dog	Pleasant	39228	31058	30873	101159	239156					3.42	0	0	0	0	1487.71	0	0	0	0	1	-0.164027	-0.129865	-0.129091	-0.422983
2	4	5	19	pet	male	Welsh corgi	6.5	100	pd3.jpg	Pleasant Dog	Dog	Pleasant	34530	26608	30451	91589	283660					58.22	0	0	0	0	1443.91	0	0	0	0	1	-0.12173	-0.0938024	-0.10735	-0.322883
2	2	4	19	pet	male	Welsh corgi	6.5	100	pd4.jpg	Pleasant Dog	Dog	Pleasant	31329	32114	40946	104389	246594					2.12	0	0	0	0	1439.88	0	0	0	0	1	-0.127047	-0.13023	-0.166046	-0.423323
2	4	10	19	pet	male	Welsh corgi	6.5	100	pd5.jpg	Pleasant Dog	Dog	Pleasant	25286	31181	30365	86832	239290	2.5			2.5	2.54	267.9	0	0	267.9	731.93	1	0	0	1	1	0.260348	-0.130306	-0.126896	0.00314511
2	4	11	19	pet	male	Welsh corgi	6.5	100	pd6.jpg	Pleasant Dog	Dog	Pleasant	27958	24509	25527	77994	262785					3.31	0	0	0	0	831.84	0	0	0	0	1	-0.106391	-0.0932664	-0.0971402	-0.296798
2	4	4	19	pet	male	Welsh corgi	6.5	100	pd7.jpg	Pleasant Dog	Dog	Pleasant	30261	25759	51263	107283	217738	122.4	26.5		26.5	26.45	540	356	0	896	987.88	0	1	0	1	1	0.407646	0.242065	-0.235434	0.414277
2	4	12	19	pet	male	Welsh corgi	6.5	100	pd8.jpg	Pleasant Dog	Dog	Pleasant	39118	29432	22327	90877	283001	235.9		143.94	143.94	3.93	560	0	75.99	635.99	1371.77	0	0	0	0	1	0.270006	-0.104	-0.0234981	0.142508
2	2	2	19	pet	male	Welsh corgi	6.5	100	pd9.jpg	Pleasant Dog	Dog	Pleasant	35154	33923	26336	95413	245773					3.9	0	0	0	0	1331.99	0	0	0	0	1	-0.143034	-0.138026	-0.107156	-0.388216
2	3	2	20	pet	male	border collie	6.5	90	pd1.jpg	Pleasant Dog	Dog	Pleasant	41103	33890	43581	118574	268940						0	0	0	0	0	0	0	0	0	0
2	4	9	20	pet	male	border collie	6.5	90	pd10.jpg	Pleasant Dog	Dog	Pleasant	37610	25229	23854	86693	257609					444.18	0	0	0	0	448.015	0	0	0	0	1	-0.145996	-0.0979352	-0.0925977	-0.336529
2	5	10	20	pet	male	border collie	6.5	90	pd2.jpg	Pleasant Dog	Dog	Pleasant	39228	31058	30873	101159	239156						0	0	0	0	0	0	0	0	0	0
2	4	5	20	pet	male	border collie	6.5	90	pd3.jpg	Pleasant Dog	Dog	Pleasant	34530	26608	30451	91589	283660						0	0	0	0	0	0	0	0	0	0
2	2	4	20	pet	male	border collie	6.5	90	pd4.jpg	Pleasant Dog	Dog	Pleasant	31329	32114	40946	104389	246594		1149.4		1149.4	1149.36	0	40	0	40	40	0	1	0	1	1	-0.127047	0.86977	-0.166046	0.576677
2	4	10	20	pet	male	border collie	6.5	90	pd5.jpg	Pleasant Dog	Dog	Pleasant	25286	31181	30365	86832	239290						0	0	0	0	0	0	0	0	0	0
2	4	11	20	pet	male	border collie	6.5	90	pd6.jpg	Pleasant Dog	Dog	Pleasant	27958	24509	25527	77994	262785						0	0	0	0	0	0	0	0	0	0
2	4	4	20	pet	male	border collie	6.5	90	pd7.jpg	Pleasant Dog	Dog	Pleasant	30261	25759	51263	107283	217738						0	0	0	0	0	0	0	0	0	0
2	4	12	20	pet	male	border collie	6.5	90	pd8.jpg	Pleasant Dog	Dog	Pleasant	39118	29432	22327	90877	283001						0	0	0	0	0	0	0	0	0	0
2	2	2	20	pet	male	border collie	6.5	90	pd9.jpg	Pleasant Dog	Dog	Pleasant	35154	33923	26336	95413	245773						0	0	0	0	0	0	0	0	0	0
2	3	2	21	pet	male	hovawart	5	100	pd1.jpg	Pleasant Dog	Dog	Pleasant	41103	33890	43581	118574	268940	1365.3			1365.3	515.88	70	0	0	70	158.79	0	0	0	0	1	0.288	-0.126013	-0.162047	-6.0074e-05
2	4	9	21	pet	male	hovawart	5	100	pd10.jpg	Pleasant Dog	Dog	Pleasant	37610	25229	23854	86693	257609	346.2			346.2	346.215	151.95	0	0	151.95	151.95	1	0	0	1	1	0.854004	-0.0979352	-0.0925977	0.663471
2	5	10	21	pet	male	hovawart	5	100	pd2.jpg	Pleasant Dog	Dog	Pleasant	39228	31058	30873	101159	239156	229.6	1.6		1.6	1.59	250	148	0	398	783.93	0	1	0	1	1	0.154879	0.0589273	-0.129091	0.0847151
2	4	5	21	pet	male	hovawart	5	100	pd3.jpg	Pleasant Dog	Dog	Pleasant	34530	26608	30451	91589	283660						0	0	0	0	0	0	0	0	0	0
2	2	4	21	pet	male	hovawart	5	100	pd4.jpg	Pleasant Dog	Dog	Pleasant	31329	32114	40946	104389	246594	922.7			922.7	178.74	403.9	0	0	403.9	961.825	0	0	0	0	1	0.292884	-0.13023	-0.166046	-0.0033925
2	4	10	21	pet	male	hovawart	5	100	pd5.jpg	Pleasant Dog	Dog	Pleasant	25286	31181	30365	86832	239290	627.7			627.7	471.69	222	0	0	222	462.015	0	0	0	0	1	0.374833	-0.130306	-0.126896	0.11763
2	4	11	21	pet	male	hovawart	5	100	pd6.jpg	Pleasant Dog	Dog	Pleasant	27958	24509	25527	77994	262785						0	0	0	0	0	0	0	0	0	0
2	4	4	21	pet	male	hovawart	5	100	pd7.jpg	Pleasant Dog	Dog	Pleasant	30261	25759	51263	107283	217738			52.685	52.685	2.69	0	0	81.995	81.995	585.93	0	0	1	1	1	-0.138979	-0.118303	-0.0954944	-0.352776
2	4	12	21	pet	male	hovawart	5	100	pd8.jpg	Pleasant Dog	Dog	Pleasant	39118	29432	22327	90877	283001					301.11	0	0	0	0	329.985	0	0	0	0	1	-0.138226	-0.104	-0.0788937	-0.321119
2	2	2	21	pet	male	hovawart	5	100	pd9.jpg	Pleasant Dog	Dog	Pleasant	35154	33923	26336	95413	245773					57.75	0	0	0	0	487.855	0	0	0	0	1	-0.143034	-0.138026	-0.107156	-0.388216
2	3	2	22	pet	bitch	border collie	8	100	pd1.jpg	Pleasant Dog	Dog	Pleasant	41103	33890	43581	118574	268940					177.02	0	0	0	0	595.97	0	0	0	0	1	-0.152833	-0.126013	-0.162047	-0.440894
2	4	9	22	pet	bitch	border collie	8	100	pd10.jpg	Pleasant Dog	Dog	Pleasant	37610	25229	23854	86693	257609					13.81	0	0	0	0	45.8	0	0	0	0	1	-0.145996	-0.0979352	-0.0925977	-0.336529
2	4	5	22	pet	bitch	border collie	8	100	pd3.jpg	Pleasant Dog	Dog	Pleasant	34530	26608	30451	91589	283660						0	0	0	0	0	0	0	0	0	0
2	2	4	22	pet	bitch	border collie	8	100	pd4.jpg	Pleasant Dog	Dog	Pleasant	31329	32114	40946	104389	246594						0	0	0	0	0	0	0	0	0	0
2	4	10	22	pet	bitch	border collie	8	100	pd5.jpg	Pleasant Dog	Dog	Pleasant	25286	31181	30365	86832	239290						0	0	0	0	0	0	0	0	0	0
2	4	11	22	pet	bitch	border collie	8	100	pd6.jpg	Pleasant Dog	Dog	Pleasant	27958	24509	25527	77994	262785	1355			1355	1354.97	42	0	0	42	41.985	1	0	0	1	1	0.893966	-0.0932664	-0.0971402	0.70356
2	4	4	22	pet	bitch	border collie	8	100	pd7.jpg	Pleasant Dog	Dog	Pleasant	30261	25759	51263	107283	217738	790.4			790.4	790.45	137.95	0	0	137.95	137.975	1	0	0	1	1	0.86084	-0.118303	-0.235434	0.507103
2	4	12	22	pet	bitch	border collie	8	100	pd8.jpg	Pleasant Dog	Dog	Pleasant	39118	29432	22327	90877	283001					192.93	0	0	0	0	349.95	0	0	0	0	1	-0.138226	-0.104	-0.0788937	-0.321119
2	2	2	22	pet	bitch	border collie	8	100	pd9.jpg	Pleasant Dog	Dog	Pleasant	35154	33923	26336	95413	245773						0	0	0	0	0	0	0	0	0	0
2	3	2	23	pet	male	smooth collie	2.5	100	pd1.jpg	Pleasant Dog	Dog	Pleasant	41103	33890	43581	118574	268940	1.6			1.6	1.63	656	0	0	656	1503.89	1	0	0	1	1	0.283369	-0.126013	-0.162047	-0.00469176
2	4	9	23	pet	male	smooth collie	2.5	100	pd10.jpg	Pleasant Dog	Dog	Pleasant	37610	25229	23854	86693	257609						0	0	0	0	0	0	0	0	0	0
2	5	10	23	pet	male	smooth collie	2.5	100	pd2.jpg	Pleasant Dog	Dog	Pleasant	39228	31058	30873	101159	239156		2.8		2.8	2.81	0	429.95	0	429.95	945.95	0	1	0	1	1	-0.164027	0.324652	-0.129091	0.0315333
2	4	5	23	pet	male	smooth collie	2.5	100	pd3.jpg	Pleasant Dog	Dog	Pleasant	34530	26608	30451	91589	283660	85.9			85.9	1.86	1419.9	0	0	1419.9	1501.86	1	0	0	1	1	0.823697	-0.0938024	-0.10735	0.622545
2	2	4	23	pet	male	smooth collie	2.5	100	pd4.jpg	Pleasant Dog	Dog	Pleasant	31329	32114	40946	104389	246594	334.3			334.3	334.29	861.95	0	0	861.95	861.925	1	0	0	1	1	0.872982	-0.13023	-0.166046	0.576706
2	4	10	23	pet	male	smooth collie	2.5	100	pd5.jpg	Pleasant Dog	Dog	Pleasant	25286	31181	30365	86832	239290	1113.7	3.8		3.8	3.85	402	126	0	528	1305.99	0	1	0	1	1	0.202142	-0.0338278	-0.126896	0.0414175
2	4	11	23	pet	male	smooth collie	2.5	100	pd6.jpg	Pleasant Dog	Dog	Pleasant	27958	24509	25527	77994	262785	150.9			150.9	6.87	44	0	0	44	482	0	0	0	0	1	-0.0151048	-0.0932664	-0.0971402	-0.205511
2	4	4	23	pet	male	smooth collie	2.5	100	pd7.jpg	Pleasant Dog	Dog	Pleasant	30261	25759	51263	107283	217738		2.2		2.2	2.17	0	1491.9	0	1491.9	1491.89	0	1	0	1	1	-0.138979	0.881707	-0.235434	0.507294
2	4	12	23	pet	male	smooth collie	2.5	100	pd8.jpg	Pleasant Dog	Dog	Pleasant	39118	29432	22327	90877	283001	931.45	513.5		513.5	471.49	222	803.9	0	1025.9	1025.86	0	0	0	0	0	0.0781781	0.679636	-0.0788937	0.67892
2	2	2	23	pet	male	smooth collie	2.5	100	pd9.jpg	Pleasant Dog	Dog	Pleasant	35154	33923	26336	95413	245773	794.3	384.3		384.3	424.31	479.95	140	0	619.95	995.9	0	0	0	0	1	0.338891	0.00255062	-0.107156	0.234286
2	3	2	24	pet	bitch	mixed	7	90	pd1.jpg	Pleasant Dog	Dog	Pleasant	41103	33890	43581	118574	268940					186.5	0	0	0	0	309.985	0	0	0	0	0	-0.152833	-0.126013	-0.162047	-0.440894
2	4	9	24	pet	bitch	mixed	7	90	pd10.jpg	Pleasant Dog	Dog	Pleasant	37610	25229	23854	86693	257609		643.9		643.9	643.895	0	318	0	318	318	0	1	0	1	1	-0.145996	0.902065	-0.0925977	0.663471
2	5	10	24	pet	bitch	mixed	7	90	pd2.jpg	Pleasant Dog	Dog	Pleasant	39228	31058	30873	101159	239156	253.1			253.1	253.1	957.95	0	0	957.95	1007.94	0	0	0	0	0	0.786377	-0.129865	-0.129091	0.52742
2	4	5	24	pet	bitch	mixed	7	90	pd3.jpg	Pleasant Dog	Dog	Pleasant	34530	26608	30451	91589	283660						0	0	0	0	0	0	0	0	0	0
2	2	4	24	pet	bitch	mixed	7	90	pd4.jpg	Pleasant Dog	Dog	Pleasant	31329	32114	40946	104389	246594	146.6			146.6	146.615	248	0	0	248	685.9	1	0	0	1	1	0.234522	-0.13023	-0.166046	-0.0617546
2	4	10	24	pet	bitch	mixed	7	90	pd5.jpg	Pleasant Dog	Dog	Pleasant	25286	31181	30365	86832	239290	1.7			1.7	1.72	461.85	0	0	461.85	713.875	1	0	0	1	1	0.541291	-0.130306	-0.126896	0.284089
2	4	11	24	pet	bitch	mixed	7	90	pd6.jpg	Pleasant Dog	Dog	Pleasant	27958	24509	25527	77994	262785	15.5			15.5	15.5	275.95	0	0	275.95	275.925	1	0	0	1	1	0.893699	-0.0932664	-0.0971402	0.703293
2	4	4	24	pet	bitch	mixed	7	90	pd7.jpg	Pleasant Dog	Dog	Pleasant	30261	25759	51263	107283	217738	69.4	185.4	105.36	69.4	87.36	46	60	177.98	283.98	557.995	1	0	0	1	1	-0.0565409	-0.0107749	0.0835291	0.0162133
2	4	12	24	pet	bitch	mixed	7	90	pd8.jpg	Pleasant Dog	Dog	Pleasant	39118	29432	22327	90877	283001						0	0	0	0	0	0	0	0	0	0
2	2	2	24	pet	bitch	mixed	7	90	pd9.jpg	Pleasant Dog	Dog	Pleasant	35154	33923	26336	95413	245773	320.95	167		167	175	444	40	0	484	682.015	0	0	0	0	1	0.507978	-0.079376	-0.107156	0.321446
2	3	2	25	pet	bitch	rough collie	1.5	90	pd1.jpg	Pleasant Dog	Dog	Pleasant	41103	33890	43581	118574	268940	606.6	2.6		2.6	2.56	38	116	0	154	262.01	0	1	0	1	1	-0.00780071	0.316718	-0.162047	0.14687
2	4	9	25	pet	bitch	rough collie	1.5	90	pd10.jpg	Pleasant Dog	Dog	Pleasant	37610	25229	23854	86693	257609					583.3	0	0	0	0	59.96	0	0	0	0	0	-0.145996	-0.0979352	-0.0925977	-0.336529
2	4	5	25	pet	bitch	rough collie	1.5	90	pd3.jpg	Pleasant Dog	Dog	Pleasant	34530	26608	30451	91589	283660					52.15	0	0	0	0	93.995	0	0	0	0	1	-0.12173	-0.0938024	-0.10735	-0.322883
2	2	4	25	pet	bitch	rough collie	1.5	90	pd4.jpg	Pleasant Dog	Dog	Pleasant	31329	32114	40946	104389	246594					556.63	0	0	0	0	347.95	0	0	0	0	0	-0.127047	-0.13023	-0.166046	-0.423323
2	4	10	25	pet	bitch	rough collie	1.5	90	pd5.jpg	Pleasant Dog	Dog	Pleasant	25286	31181	30365	86832	239290	688.8			688.8	688.85	146	0	0	146	298	1	0	0	1	1	0.384262	-0.130306	-0.126896	0.127059
2	4	11	25	pet	bitch	rough collie	1.5	90	pd6.jpg	Pleasant Dog	Dog	Pleasant	27958	24509	25527	77994	262785					1.91	0	0	0	0	207.98	0	0	0	0	1	-0.106391	-0.0932664	-0.0971402	-0.296798
2	4	4	25	pet	bitch	rough collie	1.5	90	pd7.jpg	Pleasant Dog	Dog	Pleasant	30261	25759	51263	107283	217738	39.9	355.8		39.9	39.86	156.2	155.95	0	312.15	312.145	1	0	0	1	1	0.36143	0.381305	-0.235434	0.5073
2	4	12	25	pet	bitch	rough collie	1.5	90	pd8.jpg	Pleasant Dog	Dog	Pleasant	39118	29432	22327	90877	283001						0	0	0	0	0	0	0	0	0	0
2	2	2	25	pet	bitch	rough collie	1.5	90	pd9.jpg	Pleasant Dog	Dog	Pleasant	35154	33923	26336	95413	245773	248.4			248.4	12.4	119.95	0	0	119.95	199.94	0	0	0	0	1	0.456896	-0.138026	-0.107156	0.211714
2	3	2	26	pet	bitch	Beauce shepherd	3	100	pd1.jpg	Pleasant Dog	Dog	Pleasant	41103	33890	43581	118574	268940	411.65			411.65	411.675	188.6	0	0	188.6	1040.6	1	0	0	1	1	0.0284082	-0.126013	-0.162047	-0.259652
2	4	9	26	pet	bitch	Beauce shepherd	3	100	pd10.jpg	Pleasant Dog	Dog	Pleasant	37610	25229	23854	86693	257609	265.1			265.1	265.115	195.9	0	0	195.9	257.83	1	0	0	1	1	0.613807	-0.0979352	-0.0925977	0.423274
2	5	10	26	pet	bitch	Beauce shepherd	3	100	pd2.jpg	Pleasant Dog	Dog	Pleasant	39228	31058	30873	101159	239156					676.555	0	0	0	0	264.005	0	0	0	0	0	-0.164027	-0.129865	-0.129091	-0.422983
2	4	5	26	pet	bitch	Beauce shepherd	3	100	pd3.jpg	Pleasant Dog	Dog	Pleasant	34530	26608	30451	91589	283660					109.425	0	0	0	0	457.955	0	0	0	0	1	-0.12173	-0.0938024	-0.10735	-0.322883
2	2	4	26	pet	bitch	Beauce shepherd	3	100	pd4.jpg	Pleasant Dog	Dog	Pleasant	31329	32114	40946	104389	246594	192.3			192.3	282.29	360	0	0	360	678	1	0	0	1	1	0.403927	-0.13023	-0.166046	0.10765
2	4	10	26	pet	bitch	Beauce shepherd	3	100	pd5.jpg	Pleasant Dog	Dog	Pleasant	25286	31181	30365	86832	239290						0	0	0	0	0	0	0	0	0	0
2	4	11	26	pet	bitch	Beauce shepherd	3	100	pd6.jpg	Pleasant Dog	Dog	Pleasant	27958	24509	25527	77994	262785					325.02	0	0	0	0	380	0	0	0	0	0	-0.106391	-0.0932664	-0.0971402	-0.296798
2	4	4	26	pet	bitch	Beauce shepherd	3	100	pd7.jpg	Pleasant Dog	Dog	Pleasant	30261	25759	51263	107283	217738	481.7	223.7		223.7	223.71	767.9	150	0	917.9	1233.84	0	1	0	1	1	0.48339	0.00326944	-0.235434	0.251225
2	4	12	26	pet	bitch	Beauce shepherd	3	100	pd8.jpg	Pleasant Dog	Dog	Pleasant	39118	29432	22327	90877	283001	1120.1			1120.1	814.085	116	0	0	116	482	1	0	0	1	1	0.102438	-0.104	-0.0788937	-0.0804551
2	2	2	26	pet	bitch	Beauce shepherd	3	100	pd9.jpg	Pleasant Dog	Dog	Pleasant	35154	33923	26336	95413	245773	1.1	1297		1.1	1.12	1121.8	52	0	1173.8	1327.82	1	0	0	1	1	0.701806	-0.098864	-0.107156	0.495786
2	3	2	27	pet	bitch	border collie	5	100	pd1.jpg	Pleasant Dog	Dog	Pleasant	41103	33890	43581	118574	268940						0	0	0	0	0	0	0	0	0	0
2	4	9	27	pet	bitch	border collie	5	100	pd10.jpg	Pleasant Dog	Dog	Pleasant	37610	25229	23854	86693	257609		622.9		622.9	98.925	0	441.95	0	441.95	1099.89	0	0	0	0	1	-0.145996	0.303876	-0.0925977	0.0652817
2	5	10	27	pet	bitch	border collie	5	100	pd2.jpg	Pleasant Dog	Dog	Pleasant	39228	31058	30873	101159	239156			0.09	0.09	0.09	0	0	112.005	112.005	787.885	0	0	1	1	1	-0.164027	-0.129865	0.0130676	-0.280824
2	4	5	27	pet	bitch	border collie	5	100	pd3.jpg	Pleasant Dog	Dog	Pleasant	34530	26608	30451	91589	283660	1037.5	895.5	1377.49	895.5	919.49	248	42	129.915	419.915	481.94	0	1	0	1	1	0.392857	-0.00665466	0.162216	0.548418
2	2	4	27	pet	bitch	border collie	5	100	pd4.jpg	Pleasant Dog	Dog	Pleasant	31329	32114	40946	104389	246594			92.49	92.49	92.49	0	0	637.87	637.87	637.87	0	0	1	1	1	-0.127047	-0.13023	0.833954	0.576677
2	4	10	27	pet	bitch	border collie	5	100	pd5.jpg	Pleasant Dog	Dog	Pleasant	25286	31181	30365	86832	239290						0	0	0	0	0	0	0	0	0	0
2	4	11	27	pet	bitch	border collie	5	100	pd6.jpg	Pleasant Dog	Dog	Pleasant	27958	24509	25527	77994	262785			345.505	345.505	345.505	0	0	825.865	825.865	1079.87	0	0	1	1	1	-0.106391	-0.0932664	0.667642	0.467984
2	4	4	27	pet	bitch	border collie	5	100	pd7.jpg	Pleasant Dog	Dog	Pleasant	30261	25759	51263	107283	217738		524.75	498.77	498.77	240.83	0	583.95	471.93	1055.88	1055.88	0	1	0	1	1	-0.138979	0.434746	0.211522	0.507289
2	4	12	27	pet	bitch	border collie	5	100	pd8.jpg	Pleasant Dog	Dog	Pleasant	39118	29432	22327	90877	283001		1409.3	1217.27	1217.27	1251.23	0	53.95	94.01	147.96	263.94	0	0	1	1	1	-0.138226	0.100403	0.277286	0.239463
2	2	2	27	pet	bitch	border collie	5	100	pd9.jpg	Pleasant Dog	Dog	Pleasant	35154	33923	26336	95413	245773						0	0	0	0	0	0	0	0	0	0
2	3	2	28	pet	male	smooth collie	6.5	100	pd1.jpg	Pleasant Dog	Dog	Pleasant	41103	33890	43581	118574	268940	384.8	444.8		384.8	0.87	591.95	563.9	0	1155.85	1223.88	0	0	0	1	1	0.330831	0.334733	-0.162047	0.503517
2	2	4	28	pet	male	smooth collie	6.5	100	pd4.jpg	Pleasant Dog	Dog	Pleasant	31329	32114	40946	104389	246594	671.3			671.3	71.355	483.95	0	0	483.95	1067.84	1	0	0	1	1	0.32616	-0.13023	-0.166046	0.0298834
2	4	4	28	pet	male	smooth collie	6.5	100	pd7.jpg	Pleasant Dog	Dog	Pleasant	30261	25759	51263	107283	217738						0	0	0	0	0	0	0	0	0	0
2	2	2	28	pet	male	smooth collie	6.5	100	pd9.jpg	Pleasant Dog	Dog	Pleasant	35154	33923	26336	95413	245773	152.7	0.8		0.8	36.71	843.95	114	0	957.95	1157.96	0	1	0	1	1	0.58579	-0.0395767	-0.107156	0.439058
2	3	2	29	pet	bitch	border collie	2	100	pd1.jpg	Pleasant Dog	Dog	Pleasant	41103	33890	43581	118574	268940	388.8			388.8	244.76	256.1	0	0	256.1	978.67	0	0	0	0	1	0.108848	-0.126013	-0.162047	-0.179212
2	4	9	29	pet	bitch	border collie	2	100	pd10.jpg	Pleasant Dog	Dog	Pleasant	37610	25229	23854	86693	257609	820.3		584.29	584.29	132.3	207.9	0	295.98	503.88	927.87	0	0	0	0	1	0.0780651	-0.0979352	0.226391	0.206521
2	5	10	29	pet	bitch	border collie	2	100	pd2.jpg	Pleasant Dog	Dog	Pleasant	39228	31058	30873	101159	239156					0.71	0	0	0	0	196.09	0	0	0	0	1	-0.164027	-0.129865	-0.129091	-0.422983
2	4	5	29	pet	bitch	border collie	2	100	pd3.jpg	Pleasant Dog	Dog	Pleasant	34530	26608	30451	91589	283660	626.6			626.6	626.6	748	0	0	748	747.99	1	0	0	1	1	0.878283	-0.0938024	-0.10735	0.67713
2	2	4	29	pet	bitch	border collie	2	100	pd4.jpg	Pleasant Dog	Dog	Pleasant	31329	32114	40946	104389	246594					716.59	0	0	0	0	524.08	0	0	0	0	0	-0.127047	-0.13023	-0.166046	-0.423323
2	4	10	29	pet	bitch	border collie	2	100	pd5.jpg	Pleasant Dog	Dog	Pleasant	25286	31181	30365	86832	239290	294.2			294.2	14.18	795.9	0	0	795.9	1127.88	0	0	0	0	1	0.599989	-0.130306	-0.126896	0.342787
2	4	11	29	pet	bitch	border collie	2	100	pd6.jpg	Pleasant Dog	Dog	Pleasant	27958	24509	25527	77994	262785	90.9			90.9	90.86	1228.1	0	0	1228.1	1228.05	1	0	0	1	1	0.89365	-0.0932664	-0.0971402	0.703243
2	4	4	29	pet	bitch	border collie	2	100	pd7.jpg	Pleasant Dog	Dog	Pleasant	30261	25759	51263	107283	217738	362.1	558		362.1	362.11	563.9	92	0	655.9	775.79	1	0	0	1	1	0.587893	0.000286063	-0.235434	0.352745
2	4	12	29	pet	bitch	border collie	2	100	pd8.jpg	Pleasant Dog	Dog	Pleasant	39118	29432	22327	90877	283001	330.6			330.6	330.65	804	0	0	804	911.87	1	0	0	1	1	0.743479	-0.104	-0.0788937	0.560586
2	2	2	29	pet	bitch	border collie	2	100	pd9.jpg	Pleasant Dog	Dog	Pleasant	35154	33923	26336	95413	245773	215.1			215.1	3.08	471.9	0	0	471.9	1079.89	0	0	0	0	1	0.293955	-0.138026	-0.107156	0.048773
2	3	2	30	pet	male	Finnish lapphund	8.5	100	pd1.jpg	Pleasant Dog	Dog	Pleasant	41103	33890	43581	118574	268940						0	0	0	0	0	0	0	0	0	0
2	4	9	30	pet	male	Finnish lapphund	8.5	100	pd10.jpg	Pleasant Dog	Dog	Pleasant	37610	25229	23854	86693	257609	25.9			25.9	25.88	313.95	0	0	313.95	781.885	1	0	0	1	1	0.255533	-0.0979352	-0.0925977	0.0650002
2	5	10	30	pet	male	Finnish lapphund	8.5	100	pd2.jpg	Pleasant Dog	Dog	Pleasant	39228	31058	30873	101159	239156					69.34	0	0	0	0	623.865	0	0	0	0	1	-0.164027	-0.129865	-0.129091	-0.422983
2	4	5	30	pet	male	Finnish lapphund	8.5	100	pd3.jpg	Pleasant Dog	Dog	Pleasant	34530	26608	30451	91589	283660					187.675	0	0	0	0	1014	0	0	0	0	1	-0.12173	-0.0938024	-0.10735	-0.322883
2	2	4	30	pet	male	Finnish lapphund	8.5	100	pd4.jpg	Pleasant Dog	Dog	Pleasant	31329	32114	40946	104389	246594						0	0	0	0	0	0	0	0	0	0
2	4	10	30	pet	male	Finnish lapphund	8.5	100	pd5.jpg	Pleasant Dog	Dog	Pleasant	25286	31181	30365	86832	239290	441.55			441.55	305.57	542.05	0	0	542.05	755.955	0	0	0	0	1	0.611369	-0.130306	-0.126896	0.354167
2	4	11	30	pet	male	Finnish lapphund	8.5	100	pd6.jpg	Pleasant Dog	Dog	Pleasant	27958	24509	25527	77994	262785	3.8			3.8	3.83	537.8	0	0	537.8	975.755	1	0	0	1	1	0.444772	-0.0932664	-0.0971402	0.254365
2	4	4	30	pet	male	Finnish lapphund	8.5	100	pd7.jpg	Pleasant Dog	Dog	Pleasant	30261	25759	51263	107283	217738			999.77	999.77	999.77	0	0	266.02	266.02	410.02	0	0	1	1	1	-0.138979	-0.118303	0.413363	0.156082
2	4	12	30	pet	male	Finnish lapphund	8.5	100	pd8.jpg	Pleasant Dog	Dog	Pleasant	39118	29432	22327	90877	283001	13.1			13.1	247.105	287.95	0	0	287.95	471.93	1	0	0	1	1	0.471928	-0.104	-0.0788937	0.289035
2	2	2	30	pet	male	Finnish lapphund	8.5	100	pd9.jpg	Pleasant Dog	Dog	Pleasant	35154	33923	26336	95413	245773					623.77	0	0	0	0	243.85	0	0	0	0	1	-0.143034	-0.138026	-0.107156	-0.388216
2	3	2	31	pet	bitch	border collie	8	100	pd1.jpg	Pleasant Dog	Dog	Pleasant	41103	33890	43581	118574	268940	989.3	495.3	595.31	495.3	637.31	482	48	192	722	807.99	0	1	0	1	1	0.443709	-0.0666066	0.0755794	0.452682
2	4	9	31	pet	bitch	border collie	8	100	pd10.jpg	Pleasant Dog	Dog	Pleasant	37610	25229	23854	86693	257609	298.6	678.6	250.55	250.55	274.55	268	358	210	836	1199.91	0	0	1	1	1	0.0773536	0.20042	0.0824154	0.36019
2	5	10	31	pet	bitch	border collie	8	100	pd2.jpg	Pleasant Dog	Dog	Pleasant	39228	31058	30873	101159	239156					0.58	0	0	0	0	503.945	0	0	0	0	1	-0.164027	-0.129865	-0.129091	-0.422983
2	4	5	31	pet	bitch	border collie	8	100	pd3.jpg	Pleasant Dog	Dog	Pleasant	34530	26608	30451	91589	283660	911.2	275.35		275.35	137.34	46	195.95	0	241.95	1005.91	0	1	0	1	1	-0.0760007	0.100995	-0.10735	-0.0823557
2	2	4	31	pet	bitch	border collie	8	100	pd4.jpg	Pleasant Dog	Dog	Pleasant	31329	32114	40946	104389	246594			758.14	758.14	470.25	0	0	39.995	39.995	91.995	0	0	0	0	1	-0.127047	-0.13023	0.268706	0.0114285
2	4	10	31	pet	bitch	border collie	8	100	pd5.jpg	Pleasant Dog	Dog	Pleasant	25286	31181	30365	86832	239290		462.45		462.45	462.455	0	204	0	204	615.95	0	1	0	1	1	-0.105671	0.200889	-0.126896	-0.0316778
2	4	11	31	pet	bitch	border collie	8	100	pd6.jpg	Pleasant Dog	Dog	Pleasant	27958	24509	25527	77994	262785	476.2	370.2	906.185	370.2	166.245	110	329.9	397.94	837.84	1171.86	0	1	0	1	1	-0.0125233	0.188252	0.24244	0.418168
2	4	4	31	pet	bitch	border collie	8	100	pd7.jpg	Pleasant Dog	Dog	Pleasant	30261	25759	51263	107283	217738	467.3	379.3	887.275	379.3	495.285	40	40	617.895	697.895	899.885	0	1	0	1	1	-0.0945288	-0.0738526	0.451203	0.282822
2	4	12	31	pet	bitch	border collie	8	100	pd8.jpg	Pleasant Dog	Dog	Pleasant	39118	29432	22327	90877	283001					0.49	0	0	0	0	753.935	0	0	0	0	1	-0.138226	-0.104	-0.0788937	-0.321119
2	2	2	31	pet	bitch	border collie	8	100	pd9.jpg	Pleasant Dog	Dog	Pleasant	35154	33923	26336	95413	245773	977.5	1065.4	1189.36	977.5	1083.44	205.95	52	38.005	295.955	295.925	1	0	0	1	1	0.552919	0.0376945	0.021272	0.611885
1	5	3	1	pet	bitch	Australian kelpie	4.5	90	ph1.jpg	Pleasant Human	Human	Pleasant	31161	19006	16214	66381	243539			139.22	139.22	55.22	0	0	59.955	59.955	331.87	0	0	0	0	1	-0.127951	-0.0780409	0.114081	-0.0919102
1	6	9	1	pet	bitch	Australian kelpie	4.5	90	ph10.jpg	Pleasant Human	Human	Pleasant	31609	19659	22283	73551	290217		604.3	796.29	604.3	424.35	0	198	246.02	444.02	669.86	0	0	1	1	1	-0.108915	0.227845	0.29049	0.40942
1	6	7	1	pet	bitch	Australian kelpie	4.5	90	ph2.jpg	Pleasant Human	Human	Pleasant	27877	16520	15004	59401	253710	931.3	1135.3		931.3	771.35	62	56	0	118	375.875	0	0	0	0	1	0.055071	0.083872	-0.0591384	0.0798046
1	4	1	1	pet	bitch	Australian kelpie	4.5	90	ph3.jpg	Pleasant Human	Human	Pleasant	26903	17392	15925	60220	240926					889.24	0	0	0	0	447.475	0	0	0	0	1	-0.111665	-0.0721881	-0.0660991	-0.249952
1	2	3	1	pet	bitch	Australian kelpie	4.5	90	ph4.jpg	Pleasant Human	Human	Pleasant	30337	19517	16608	66462	221959					131.72	0	0	0	0	357.925	0	0	0	0	1	-0.136678	-0.0879307	-0.0748246	-0.299434
1	1	6	1	pet	bitch	Australian kelpie	4.5	90	ph5.jpg	Pleasant Human	Human	Pleasant	32546	18512	15852	66910	222397	42.6		650.48	42.6	346.54	171.9	0	152.01	323.91	693.845	1	0	0	1	1	0.101408	-0.0832385	0.147806	0.165975
1	1	7	1	pet	bitch	Australian kelpie	4.5	90	ph6.jpg	Pleasant Human	Human	Pleasant	33519	17048	16598	67165	271386						0	0	0	0	0	0	0	0	0	0
1	2	12	1	pet	bitch	Australian kelpie	4.5	90	ph7.jpg	Pleasant Human	Human	Pleasant	27771	17536	13363	58670	221092						0	0	0	0	0	0	0	0	0	0
1	3	8	1	pet	bitch	Australian kelpie	4.5	90	ph8.jpg	Pleasant Human	Human	Pleasant	30464	18609	17016	66089	270033						0	0	0	0	0	0	0	0	0	0
1	2	1	1	pet	bitch	Australian kelpie	4.5	90	ph9.jpg	Pleasant Human	Human	Pleasant	33277	18186	17534	68997	302318	308.9		528.86	308.9	418.875	188	0	80.015	268.015	268.025	1	0	0	1	1	0.591354	-0.0601552	0.240537	0.771736
1	5	3	2	kennel	male	beagle	4	90	ph1.jpg	Pleasant Human	Human	Pleasant	31161	19006	16214	66381	243539	735.7			735.7	615.77	54	0	0	54	98.045	0	0	0	0	1	0.422817	-0.0780409	-0.0665766	0.278199
1	6	9	2	kennel	male	beagle	4	90	ph10.jpg	Pleasant Human	Human	Pleasant	31609	19659	22283	73551	290217					0.05	0	0	0	0	339.9	0	0	0	0	1	-0.108915	-0.067739	-0.0767805	-0.253434
1	6	7	2	kennel	male	beagle	4	90	ph2.jpg	Pleasant Human	Human	Pleasant	27877	16520	15004	59401	253710					1.29	0	0	0	0	283.94	0	0	0	0	1	-0.109877	-0.0651137	-0.0591384	-0.23413
1	4	1	2	kennel	male	beagle	4	90	ph3.jpg	Pleasant Human	Human	Pleasant	26903	17392	15925	60220	240926					1169.39	0	0	0	0	48	0	0	0	0	1	-0.111665	-0.0721881	-0.0660991	-0.249952
1	2	3	2	kennel	male	beagle	4	90	ph4.jpg	Pleasant Human	Human	Pleasant	30337	19517	16608	66462	221959						0	0	0	0	0	0	0	0	0	0
1	1	6	2	kennel	male	beagle	4	90	ph5.jpg	Pleasant Human	Human	Pleasant	32546	18512	15852	66910	222397						0	0	0	0	0	0	0	0	0	0
1	1	7	2	kennel	male	beagle	4	90	ph6.jpg	Pleasant Human	Human	Pleasant	33519	17048	16598	67165	271386	549.3		405.26	405.26	365.26	132	0	68	200	339.96	0	0	1	1	1	0.264771	-0.0628183	0.138863	0.340816
1	2	12	2	kennel	male	beagle	4	90	ph7.jpg	Pleasant Human	Human	Pleasant	27771	17536	13363	58670	221092						0	0	0	0	0	0	0	0	0	0
1	3	8	2	kennel	male	beagle	4	90	ph8.jpg	Pleasant Human	Human	Pleasant	30464	18609	17016	66089	270033	929.5	557.5		557.5	557.48	68	50	0	118	240	0	1	0	1	1	0.170517	0.13942	-0.0630145	0.246923
1	2	1	2	kennel	male	beagle	4	90	ph9.jpg	Pleasant Human	Human	Pleasant	33277	18186	17534	68997	302318						0	0	0	0	0	0	0	0	0	0
1	5	3	3	kennel	male	beagle	4	100	ph1.jpg	Pleasant Human	Human	Pleasant	31161	19006	16214	66381	243539	809.5	417.5		417.5	385.56	212	88	0	300	559.935	0	1	0	1	1	0.250665	0.0791202	-0.0665766	0.263208
1	6	9	3	kennel	male	beagle	4	100	ph10.jpg	Pleasant Human	Human	Pleasant	31609	19659	22283	73551	290217					0.35	0	0	0	0	228.015	0	0	0	0	1	-0.108915	-0.067739	-0.0767805	-0.253434
1	6	7	3	kennel	male	beagle	4	100	ph2.jpg	Pleasant Human	Human	Pleasant	27877	16520	15004	59401	253710					470.72	0	0	0	0	351.94	0	0	0	0	1	-0.109877	-0.0651137	-0.0591384	-0.23413
1	4	1	3	kennel	male	beagle	4	100	ph3.jpg	Pleasant Human	Human	Pleasant	26903	17392	15925	60220	240926			1021.04	1021.04	215.165	0	0	98	98	657.955	0	0	0	0	0	-0.111665	-0.0721881	0.0828472	-0.101006
1	2	3	3	kennel	male	beagle	4	100	ph4.jpg	Pleasant Human	Human	Pleasant	30337	19517	16608	66462	221959	413.7	1057.6		413.7	207.69	42	170	0	212	1223.88	0	0	0	0	1	-0.102361	0.0509719	-0.0748246	-0.126214
1	1	6	3	kennel	male	beagle	4	100	ph5.jpg	Pleasant Human	Human	Pleasant	32546	18512	15852	66910	222397					7.65	0	0	0	0	75.515	0	0	0	0	1	-0.146342	-0.0832385	-0.0712779	-0.300858
1	1	7	3	kennel	male	beagle	4	100	ph6.jpg	Pleasant Human	Human	Pleasant	33519	17048	16598	67165	271386					207.01	0	0	0	0	432.005	0	0	0	0	1	-0.12351	-0.0628183	-0.0611601	-0.247489
1	2	12	3	kennel	male	beagle	4	100	ph7.jpg	Pleasant Human	Human	Pleasant	27771	17536	13363	58670	221092						0	0	0	0	0	0	0	0	0	0
1	3	8	3	kennel	male	beagle	4	100	ph8.jpg	Pleasant Human	Human	Pleasant	30464	18609	17016	66089	270033					180.3	0	0	0	0	351.995	0	0	0	0	1	-0.112816	-0.0689138	-0.0630145	-0.244744
1	2	1	3	kennel	male	beagle	4	100	ph9.jpg	Pleasant Human	Human	Pleasant	33277	18186	17534	68997	302318	1324.4	1086.45	840.53	840.53	696.53	88	125.95	44.01	257.96	583.9	0	0	1	1	1	0.0406379	0.15555	0.017374	0.213561
1	5	3	4	kennel	male	beagle	4	100	ph1.jpg	Pleasant Human	Human	Pleasant	31161	19006	16214	66381	243539			1233.36	1233.36	974.125	0	0	66	66	439.235	0	0	1	1	1	-0.127951	-0.0780409	0.0836846	-0.122307
1	6	9	4	kennel	male	beagle	4	100	ph10.jpg	Pleasant Human	Human	Pleasant	31609	19659	22283	73551	290217					1.36	0	0	0	0	911.875	0	0	0	0	1	-0.108915	-0.067739	-0.0767805	-0.253434
1	6	7	4	kennel	male	beagle	4	100	ph2.jpg	Pleasant Human	Human	Pleasant	27877	16520	15004	59401	253710			3.74	3.74	3.74	0	0	667.945	667.945	709.95	0	0	1	1	1	-0.109877	-0.0651137	0.881695	0.706704
1	4	1	4	kennel	male	beagle	4	100	ph3.jpg	Pleasant Human	Human	Pleasant	26903	17392	15925	60220	240926						0	0	0	0	0	0	0	0	0	0
1	2	3	4	kennel	male	beagle	4	100	ph4.jpg	Pleasant Human	Human	Pleasant	30337	19517	16608	66462	221959						0	0	0	0	0	0	0	0	0	0
1	1	6	4	kennel	male	beagle	4	100	ph5.jpg	Pleasant Human	Human	Pleasant	32546	18512	15852	66910	222397	530.15	924.1	1004.1	530.15	96.18	593.9	38	163.98	795.88	1321.8	1	0	0	1	1	0.302968	-0.05449	0.0527797	0.301258
1	1	7	4	kennel	male	beagle	4	100	ph6.jpg	Pleasant Human	Human	Pleasant	33519	17048	16598	67165	271386	3.7	11.7		3.7	7.745	382	314	0	696	1067.93	1	0	0	1	1	0.234189	0.231207	-0.0611601	0.404236
1	3	8	4	kennel	male	beagle	4	100	ph8.jpg	Pleasant Human	Human	Pleasant	30464	18609	17016	66089	270033	537.7			537.7	135.755	86	0	0	86	513.98	0	0	0	0	1	0.0545058	-0.0689138	-0.0630145	-0.0774225
1	2	1	4	kennel	male	beagle	4	100	ph9.jpg	Pleasant Human	Human	Pleasant	33277	18186	17534	68997	302318						0	0	0	0	0	0	0	0	0	0
1	5	3	5	kennel	bitch	beagle	4	90	ph1.jpg	Pleasant Human	Human	Pleasant	31161	19006	16214	66381	243539						0	0	0	0	0	0	0	0	0	0
1	6	9	5	kennel	bitch	beagle	4	90	ph10.jpg	Pleasant Human	Human	Pleasant	31609	19659	22283	73551	290217	280.6	984.5	0.61	0.61	38.605	64	52	184	300	891.845	0	0	1	1	1	-0.0371537	-0.00943287	0.129533	0.0829468
1	6	7	5	kennel	bitch	beagle	4	90	ph2.jpg	Pleasant Human	Human	Pleasant	27877	16520	15004	59401	253710	1378.8			1378.8	1378.78	44	0	0	44	111.985	0	0	0	0	0	0.283032	-0.0651137	-0.0591384	0.15878
1	4	1	5	kennel	bitch	beagle	4	90	ph3.jpg	Pleasant Human	Human	Pleasant	26903	17392	15925	60220	240926						0	0	0	0	0	0	0	0	0	0
1	2	3	5	kennel	bitch	beagle	4	90	ph4.jpg	Pleasant Human	Human	Pleasant	30337	19517	16608	66462	221959	211.9			211.9	211.945	409.85	0	0	409.85	1089.88	0	0	0	0	0	0.239372	-0.0879307	-0.0748246	0.0766169
1	1	6	5	kennel	bitch	beagle	4	90	ph5.jpg	Pleasant Human	Human	Pleasant	32546	18512	15852	66910	222397		5.25		5.25	5.235	0	220.95	0	220.95	343.145	0	1	0	1	1	-0.146342	0.560658	-0.0712779	0.343039
1	2	12	5	kennel	bitch	beagle	4	90	ph7.jpg	Pleasant Human	Human	Pleasant	27771	17536	13363	58670	221092						0	0	0	0	0	0	0	0	0	0
1	3	8	5	kennel	bitch	beagle	4	90	ph8.jpg	Pleasant Human	Human	Pleasant	30464	18609	17016	66089	270033	523.5		693.42	523.5	481.55	431.95	0	136	567.95	673.905	0	0	0	0	1	0.52815	-0.0689138	0.138794	0.59803
1	2	1	5	kennel	bitch	beagle	4	90	ph9.jpg	Pleasant Human	Human	Pleasant	33277	18186	17534	68997	302318	350.2			350.2	2.22	969.9	0	0	969.9	1313.88	1	0	0	1	1	0.628125	-0.0601552	-0.0579985	0.509972
1	5	3	6	kennel	male	beagle	4	100	ph1.jpg	Pleasant Human	Human	Pleasant	31161	19006	16214	66381	243539						0	0	0	0	0	0	0	0	0	0
1	6	9	6	kennel	male	beagle	4	100	ph10.jpg	Pleasant Human	Human	Pleasant	31609	19659	22283	73551	290217						0	0	0	0	0	0	0	0	0	0
1	6	7	6	kennel	male	beagle	4	100	ph2.jpg	Pleasant Human	Human	Pleasant	27877	16520	15004	59401	253710						0	0	0	0	0	0	0	0	0	0
1	4	1	6	kennel	male	beagle	4	100	ph3.jpg	Pleasant Human	Human	Pleasant	26903	17392	15925	60220	240926						0	0	0	0	0	0	0	0	0	0
1	2	3	6	kennel	male	beagle	4	100	ph4.jpg	Pleasant Human	Human	Pleasant	30337	19517	16608	66462	221959						0	0	0	0	0	0	0	0	0	0
1	1	6	6	kennel	male	beagle	4	100	ph5.jpg	Pleasant Human	Human	Pleasant	32546	18512	15852	66910	222397						0	0	0	0	0	0	0	0	0	0
1	1	7	6	kennel	male	beagle	4	100	ph6.jpg	Pleasant Human	Human	Pleasant	33519	17048	16598	67165	271386						0	0	0	0	0	0	0	0	0	0
1	2	12	6	kennel	male	beagle	4	100	ph7.jpg	Pleasant Human	Human	Pleasant	27771	17536	13363	58670	221092						0	0	0	0	0	0	0	0	0	0
1	3	8	6	kennel	male	beagle	4	100	ph8.jpg	Pleasant Human	Human	Pleasant	30464	18609	17016	66089	270033						0	0	0	0	0	0	0	0	0	0
1	2	1	6	kennel	male	beagle	4	100	ph9.jpg	Pleasant Human	Human	Pleasant	33277	18186	17534	68997	302318						0	0	0	0	0	0	0	0	0	0
1	5	3	7	kennel	male	beagle	4	100	ph1.jpg	Pleasant Human	Human	Pleasant	31161	19006	16214	66381	243539						0	0	0	0	0	0	0	0	0	0
1	6	9	7	kennel	male	beagle	4	100	ph10.jpg	Pleasant Human	Human	Pleasant	31609	19659	22283	73551	290217	3.2			3.2	3.2	184	0	0	184	183.98	1	0	0	1	1	0.891194	-0.067739	-0.0767805	0.746674
1	6	7	7	kennel	male	beagle	4	100	ph2.jpg	Pleasant Human	Human	Pleasant	27877	16520	15004	59401	253710						0	0	0	0	0	0	0	0	0	0
1	4	1	7	kennel	male	beagle	4	100	ph3.jpg	Pleasant Human	Human	Pleasant	26903	17392	15925	60220	240926	376.8	400.8		376.8	330.77	164	50	0	214	318	0	1	0	1	1	0.404058	0.0850446	-0.0660991	0.423004
1	2	3	7	kennel	male	beagle	4	100	ph4.jpg	Pleasant Human	Human	Pleasant	30337	19517	16608	66462	221959	904.3			904.3	812.28	136	0	0	136	283.99	0	0	0	0	0	0.342212	-0.0879307	-0.0748246	0.179456
1	1	6	7	kennel	male	beagle	4	100	ph5.jpg	Pleasant Human	Human	Pleasant	32546	18512	15852	66910	222397		266.7		266.7	258.74	0	176	0	176	324	0	1	0	1	1	-0.146342	0.459971	-0.0712779	0.242352
1	1	7	7	kennel	male	beagle	4	100	ph6.jpg	Pleasant Human	Human	Pleasant	33519	17048	16598	67165	271386						0	0	0	0	0	0	0	0	0	0
1	2	12	7	kennel	male	beagle	4	100	ph7.jpg	Pleasant Human	Human	Pleasant	27771	17536	13363	58670	221092					344.35	0	0	0	0	217.94	0	0	0	0	1	-0.125608	-0.0793154	-0.0604409	-0.265365
1	3	8	7	kennel	male	beagle	4	100	ph8.jpg	Pleasant Human	Human	Pleasant	30464	18609	17016	66089	270033					0.34	0	0	0	0	241.995	0	0	0	0	1	-0.112816	-0.0689138	-0.0630145	-0.244744
1	2	1	7	kennel	male	beagle	4	100	ph9.jpg	Pleasant Human	Human	Pleasant	33277	18186	17534	68997	302318						0	0	0	0	0	0	0	0	0	0
1	5	3	8	kennel	male	beagle	4	100	ph1.jpg	Pleasant Human	Human	Pleasant	31161	19006	16214	66381	243539	973.4	751.4	745.415	745.415	447.42	194	286	149.91	629.91	725.885	0	0	0	0	1	0.139309	0.315961	0.139944	0.595214
1	6	9	8	kennel	male	beagle	4	100	ph10.jpg	Pleasant Human	Human	Pleasant	31609	19659	22283	73551	290217		34.7	130.65	34.7	34.65	0	46	92	138	181.955	0	1	0	1	1	-0.108915	0.185071	0.428839	0.504995
1	6	7	8	kennel	male	beagle	4	100	ph2.jpg	Pleasant Human	Human	Pleasant	27877	16520	15004	59401	253710			256.65	256.65	242.65	0	0	104	104	248	0	0	1	1	1	-0.109877	-0.0651137	0.360216	0.185225
1	4	1	8	kennel	male	beagle	4	100	ph3.jpg	Pleasant Human	Human	Pleasant	26903	17392	15925	60220	240926	669.3			669.3	669.35	102	0	0	102	363.915	1	0	0	1	1	0.16862	-0.0721881	-0.0660991	0.030333
1	2	3	8	kennel	male	beagle	4	100	ph4.jpg	Pleasant Human	Human	Pleasant	30337	19517	16608	66462	221959	600.2	268.2		268.2	268.15	40	144	0	184	477.97	0	1	0	1	1	-0.0529911	0.213343	-0.0748246	0.0855277
1	1	6	8	kennel	male	beagle	4	100	ph5.jpg	Pleasant Human	Human	Pleasant	32546	18512	15852	66910	222397	235.8	3.9		3.9	3.92	116	623.9	0	739.9	739.89	0	1	0	1	1	0.0104382	0.759995	-0.0712779	0.699155
1	1	7	8	kennel	male	beagle	4	100	ph6.jpg	Pleasant Human	Human	Pleasant	33519	17048	16598	67165	271386	1.7			1.7	1.73	323.95	0	0	323.95	323.935	1	0	0	1	1	0.876536	-0.0628183	-0.0611601	0.752557
1	2	12	8	kennel	male	beagle	4	100	ph7.jpg	Pleasant Human	Human	Pleasant	27771	17536	13363	58670	221092	427.8			427.8	427.82	250	0	0	250	249.98	1	0	0	1	1	0.874472	-0.0793154	-0.0604409	0.734715
1	3	8	8	kennel	male	beagle	4	100	ph8.jpg	Pleasant Human	Human	Pleasant	30464	18609	17016	66089	270033						0	0	0	0	0	0	0	0	0	0
1	2	1	8	kennel	male	beagle	4	100	ph9.jpg	Pleasant Human	Human	Pleasant	33277	18186	17534	68997	302318		305.3		305.3	213.35	0	271.95	0	271.95	315.905	0	0	0	0	1	-0.110073	0.800705	-0.0579985	0.632633
1	5	3	9	kennel	bitch	beagle	4	100	ph1.jpg	Pleasant Human	Human	Pleasant	31161	19006	16214	66381	243539						0	0	0	0	0	0	0	0	0	0
1	6	9	9	kennel	bitch	beagle	4	100	ph10.jpg	Pleasant Human	Human	Pleasant	31609	19659	22283	73551	290217						0	0	0	0	0	0	0	0	0	0
1	2	3	9	kennel	bitch	beagle	4	100	ph4.jpg	Pleasant Human	Human	Pleasant	30337	19517	16608	66462	221959	539	121	1362.84	121	2.95	115.95	476	53.99	645.94	945.97	0	1	0	1	1	-0.0141058	0.415257	-0.0177509	0.3834
1	1	6	9	kennel	bitch	beagle	4	100	ph5.jpg	Pleasant Human	Human	Pleasant	32546	18512	15852	66910	222397	530	458		458	298	383.95	112	0	495.95	683.94	0	0	0	0	0	0.415038	0.0805185	-0.0712779	0.424278
1	1	7	9	kennel	bitch	beagle	4	100	ph6.jpg	Pleasant Human	Human	Pleasant	33519	17048	16598	67165	271386						0	0	0	0	0	0	0	0	0	0
1	2	12	9	kennel	bitch	beagle	4	100	ph7.jpg	Pleasant Human	Human	Pleasant	27771	17536	13363	58670	221092					526.25	0	0	0	0	469.855	0	0	0	0	1	-0.125608	-0.0793154	-0.0604409	-0.265365
1	3	8	9	kennel	bitch	beagle	4	100	ph8.jpg	Pleasant Human	Human	Pleasant	30464	18609	17016	66089	270033	758.7			758.7	926.68	143.95	0	0	143.95	347.935	0	0	0	0	0	0.300911	-0.0689138	-0.0630145	0.168983
1	2	1	9	kennel	bitch	beagle	4	100	ph9.jpg	Pleasant Human	Human	Pleasant	33277	18186	17534	68997	302318					524.845	0	0	0	0	297.975	0	0	0	0	1	-0.110073	-0.0601552	-0.0579985	-0.228227
1	5	3	10	pet	bitch	Swedish vallhund	5	100	ph1.jpg	Pleasant Human	Human	Pleasant	31161	19006	16214	66381	243539					434.83	0	0	0	0	38	0	0	0	0	1	-0.127951	-0.0780409	-0.0665766	-0.272568
1	6	9	10	pet	bitch	Swedish vallhund	5	100	ph10.jpg	Pleasant Human	Human	Pleasant	31609	19659	22283	73551	290217					145.75	0	0	0	0	203.98	0	0	0	0	0	-0.108915	-0.067739	-0.0767805	-0.253434
1	6	7	10	pet	bitch	Swedish vallhund	5	100	ph2.jpg	Pleasant Human	Human	Pleasant	27877	16520	15004	59401	253710			60.17	60.17	60.17	0	0	46	46	216.05	0	0	1	1	1	-0.109877	-0.0651137	0.153775	-0.0212158
1	4	1	10	pet	bitch	Swedish vallhund	5	100	ph3.jpg	Pleasant Human	Human	Pleasant	26903	17392	15925	60220	240926		621.2	901.17	621.2	621.18	0	138	305.965	443.965	443.96	0	1	0	1	1	-0.111665	0.238651	0.623073	0.750059
1	2	3	10	pet	bitch	Swedish vallhund	5	100	ph4.jpg	Pleasant Human	Human	Pleasant	30337	19517	16608	66462	221959	140.9			140.9	0.85	91.95	0	0	91.95	159.94	0	0	0	0	1	0.438225	-0.0879307	-0.0748246	0.275469
1	1	6	10	pet	bitch	Swedish vallhund	5	100	ph5.jpg	Pleasant Human	Human	Pleasant	32546	18512	15852	66910	222397	1225.7			1225.7	211.81	144	0	0	144	343.995	0	0	0	0	1	0.272269	-0.0832385	-0.0712779	0.117752
1	1	7	10	pet	bitch	Swedish vallhund	5	100	ph6.jpg	Pleasant Human	Human	Pleasant	33519	17048	16598	67165	271386					1417.76	0	0	0	0	48	0	0	0	0	0	-0.12351	-0.0628183	-0.0611601	-0.247489
1	2	12	10	pet	bitch	Swedish vallhund	5	100	ph7.jpg	Pleasant Human	Human	Pleasant	27771	17536	13363	58670	221092						0	0	0	0	0	0	0	0	0	0
1	3	8	10	pet	bitch	Swedish vallhund	5	100	ph8.jpg	Pleasant Human	Human	Pleasant	30464	18609	17016	66089	270033						0	0	0	0	0	0	0	0	0	0
1	2	1	10	pet	bitch	Swedish vallhund	5	100	ph9.jpg	Pleasant Human	Human	Pleasant	33277	18186	17534	68997	302318	207.2	3.2		3.2	3.21	593.95	100	0	693.95	693.92	0	1	0	1	1	0.745862	0.0839536	-0.0579985	0.771817
1	6	9	11	pet	bitch	border collie	5	90	ph10.jpg	Pleasant Human	Human	Pleasant	31609	19659	22283	73551	290217						0	0	0	0	0	0	0	0	0	0
1	6	7	11	pet	bitch	border collie	5	90	ph2.jpg	Pleasant Human	Human	Pleasant	27877	16520	15004	59401	253710						0	0	0	0	0	0	0	0	0	0
1	4	1	11	pet	bitch	border collie	5	90	ph3.jpg	Pleasant Human	Human	Pleasant	26903	17392	15925	60220	240926						0	0	0	0	0	0	0	0	0	0
1	2	3	11	pet	bitch	border collie	5	90	ph4.jpg	Pleasant Human	Human	Pleasant	30337	19517	16608	66462	221959		1227.7		1227.7	639.735	0	54	0	54	135.965	0	1	0	1	1	-0.136678	0.30923	-0.0748246	0.0977274
1	1	6	11	pet	bitch	border collie	5	90	ph5.jpg	Pleasant Human	Human	Pleasant	32546	18512	15852	66910	222397						0	0	0	0	0	0	0	0	0	0
1	1	7	11	pet	bitch	border collie	5	90	ph6.jpg	Pleasant Human	Human	Pleasant	33519	17048	16598	67165	271386						0	0	0	0	0	0	0	0	0	0
1	2	12	11	pet	bitch	border collie	5	90	ph7.jpg	Pleasant Human	Human	Pleasant	27771	17536	13363	58670	221092						0	0	0	0	0	0	0	0	0	0
1	3	8	11	pet	bitch	border collie	5	90	ph8.jpg	Pleasant Human	Human	Pleasant	30464	18609	17016	66089	270033					503.99	0	0	0	0	799.905	0	0	0	0	1	-0.112816	-0.0689138	-0.0630145	-0.244744
1	2	1	11	pet	bitch	border collie	5	90	ph9.jpg	Pleasant Human	Human	Pleasant	33277	18186	17534	68997	302318						0	0	0	0	0	0	0	0	0	0
1	5	3	12	pet	bitch	great Pyrenees	6	100	ph1.jpg	Pleasant Human	Human	Pleasant	31161	19006	16214	66381	243539	234			234	5.98	176	0	0	176	649.86	0	0	0	0	1	0.142877	-0.0780409	-0.0665766	-0.00174069
1	6	9	12	pet	bitch	great Pyrenees	6	100	ph10.jpg	Pleasant Human	Human	Pleasant	31609	19659	22283	73551	290217	76.85			76.85	2.91	589.95	0	0	589.95	1323.76	1	0	0	1	1	0.336747	-0.067739	-0.0767805	0.192228
1	6	7	12	pet	bitch	great Pyrenees	6	100	ph2.jpg	Pleasant Human	Human	Pleasant	27877	16520	15004	59401	253710					1.29	0	0	0	0	243.96	0	0	0	0	1	-0.109877	-0.0651137	-0.0591384	-0.23413
1	4	1	12	pet	bitch	great Pyrenees	6	100	ph3.jpg	Pleasant Human	Human	Pleasant	26903	17392	15925	60220	240926	280			280	286.025	42	0	0	42	338	1	0	0	1	1	0.0125954	-0.0721881	-0.0660991	-0.125692
1	2	3	12	pet	bitch	great Pyrenees	6	100	ph4.jpg	Pleasant Human	Human	Pleasant	30337	19517	16608	66462	221959						0	0	0	0	0	0	0	0	0	0
1	1	6	12	pet	bitch	great Pyrenees	6	100	ph5.jpg	Pleasant Human	Human	Pleasant	32546	18512	15852	66910	222397	62.6			62.6	62.58	112.2	0	0	112.2	112.18	1	0	0	1	1	0.853836	-0.0832385	-0.0712779	0.69932
1	1	7	12	pet	bitch	great Pyrenees	6	100	ph6.jpg	Pleasant Human	Human	Pleasant	33519	17048	16598	67165	271386	736.4		648.41	648.41	688.405	356	0	42	398	632.015	0	0	1	1	1	0.439767	-0.0628183	0.005294	0.382243
1	2	12	12	pet	bitch	great Pyrenees	6	100	ph7.jpg	Pleasant Human	Human	Pleasant	27771	17536	13363	58670	221092						0	0	0	0	0	0	0	0	0	0
1	3	8	12	pet	bitch	great Pyrenees	6	100	ph8.jpg	Pleasant Human	Human	Pleasant	30464	18609	17016	66089	270033						0	0	0	0	0	0	0	0	0	0
1	2	1	12	pet	bitch	great Pyrenees	6	100	ph9.jpg	Pleasant Human	Human	Pleasant	33277	18186	17534	68997	302318					227.74	0	0	0	0	79.99	0	0	0	0	1	-0.110073	-0.0601552	-0.0579985	-0.228227
1	5	3	13	pet	bitch	Beauce shepherd	3.5	100	ph1.jpg	Pleasant Human	Human	Pleasant	31161	19006	16214	66381	243539						0	0	0	0	0	0	0	0	0	0
1	6	9	13	pet	bitch	Beauce shepherd	3.5	100	ph10.jpg	Pleasant Human	Human	Pleasant	31609	19659	22283	73551	290217	200.6	612.65		200.6	38.73	250.05	90	0	340.05	377.98	0	1	0	1	1	0.552628	0.170369	-0.0767805	0.646216
1	6	7	13	pet	bitch	Beauce shepherd	3.5	100	ph2.jpg	Pleasant Human	Human	Pleasant	27877	16520	15004	59401	253710						0	0	0	0	0	0	0	0	0	0
1	4	1	13	pet	bitch	Beauce shepherd	3.5	100	ph3.jpg	Pleasant Human	Human	Pleasant	26903	17392	15925	60220	240926			1363.32	1363.32	801.38	0	0	57.99	57.99	103.98	0	0	0	0	1	-0.111665	-0.0721881	0.491604	0.307751
1	2	3	13	pet	bitch	Beauce shepherd	3.5	100	ph4.jpg	Pleasant Human	Human	Pleasant	30337	19517	16608	66462	221959		435.6		435.6	435.63	0	511.95	0	511.95	511.95	0	1	0	1	1	-0.136678	0.912069	-0.0748246	0.700566
1	1	6	13	pet	bitch	Beauce shepherd	3.5	100	ph5.jpg	Pleasant Human	Human	Pleasant	32546	18512	15852	66910	222397	550.9	1058.7		550.9	282.85	251.95	226	0	477.95	607.925	0	0	0	0	0	0.268101	0.288518	-0.0712779	0.485341
1	1	7	13	pet	bitch	Beauce shepherd	3.5	100	ph6.jpg	Pleasant Human	Human	Pleasant	33519	17048	16598	67165	271386		3.8		3.8	3.83	0	120	0	120	119.995	0	1	0	1	1	-0.12351	0.937223	-0.0611601	0.752553
1	2	12	13	pet	bitch	Beauce shepherd	3.5	100	ph7.jpg	Pleasant Human	Human	Pleasant	27771	17536	13363	58670	221092						0	0	0	0	0	0	0	0	0	0
1	3	8	13	pet	bitch	Beauce shepherd	3.5	100	ph8.jpg	Pleasant Human	Human	Pleasant	30464	18609	17016	66089	270033		1411.3		1411.3	1411.34	0	98	0	98	98	0	1	0	1	1	-0.112816	0.931086	-0.0630145	0.755256
1	2	1	13	pet	bitch	Beauce shepherd	3.5	100	ph9.jpg	Pleasant Human	Human	Pleasant	33277	18186	17534	68997	302318		234.6		234.6	234.61	0	490	0	490	575.98	0	1	0	1	1	-0.110073	0.790569	-0.0579985	0.622497
1	6	9	14	pet	bitch	hovawart	5.5	100	ph10.jpg	Pleasant Human	Human	Pleasant	31609	19659	22283	73551	290217					112.82	0	0	0	0	40	0	0	0	0	1	-0.108915	-0.067739	-0.0767805	-0.253434
1	6	7	14	pet	bitch	hovawart	5.5	100	ph2.jpg	Pleasant Human	Human	Pleasant	27877	16520	15004	59401	253710						0	0	0	0	0	0	0	0	0	0
1	4	1	14	pet	bitch	hovawart	5.5	100	ph3.jpg	Pleasant Human	Human	Pleasant	26903	17392	15925	60220	240926						0	0	0	0	0	0	0	0	0	0
1	2	3	14	pet	bitch	hovawart	5.5	100	ph4.jpg	Pleasant Human	Human	Pleasant	30337	19517	16608	66462	221959	430			430	432.005	385.9	0	0	385.9	851.825	1	0	0	1	1	0.316349	-0.0879307	-0.0748246	0.153594
1	1	6	14	pet	bitch	hovawart	5.5	100	ph5.jpg	Pleasant Human	Human	Pleasant	32546	18512	15852	66910	222397					732.71	0	0	0	0	218	0	0	0	0	1	-0.146342	-0.0832385	-0.0712779	-0.300858
1	1	7	14	pet	bitch	hovawart	5.5	100	ph6.jpg	Pleasant Human	Human	Pleasant	33519	17048	16598	67165	271386						0	0	0	0	0	0	0	0	0	0
1	2	12	14	pet	bitch	hovawart	5.5	100	ph7.jpg	Pleasant Human	Human	Pleasant	27771	17536	13363	58670	221092	500.3	144.3		144.3	0.32	497.95	64	0	561.95	1453.9	0	0	0	0	1	0.216884	-0.0352959	-0.0604409	0.121147
1	3	8	14	pet	bitch	hovawart	5.5	100	ph8.jpg	Pleasant Human	Human	Pleasant	30464	18609	17016	66089	270033	1195.1			1195.1	1111.07	93.95	0	0	93.95	319.84	0	0	0	0	1	0.180925	-0.0689138	-0.0630145	0.0489965
1	2	1	14	pet	bitch	hovawart	5.5	100	ph9.jpg	Pleasant Human	Human	Pleasant	33277	18186	17534	68997	302318	746.2			746.2	430.26	374	0	0	374	1059.98	0	0	0	0	1	0.242764	-0.0601552	-0.0579985	0.12461
1	5	3	15	pet	bitch	rough collie	2	100	ph1.jpg	Pleasant Human	Human	Pleasant	31161	19006	16214	66381	243539						0	0	0	0	0	0	0	0	0	0
1	6	7	15	pet	bitch	rough collie	2	100	ph2.jpg	Pleasant Human	Human	Pleasant	27877	16520	15004	59401	253710	735.3			735.3	233.445	48	0	0	48	515.935	0	0	0	0	1	-0.0168424	-0.0651137	-0.0591384	-0.141095
1	4	1	15	pet	bitch	rough collie	2	100	ph3.jpg	Pleasant Human	Human	Pleasant	26903	17392	15925	60220	240926		2.9		2.9	310.91	0	304.05	0	304.05	412.035	0	1	0	1	1	-0.111665	0.665735	-0.0660991	0.48797
1	2	3	15	pet	bitch	rough collie	2	100	ph4.jpg	Pleasant Human	Human	Pleasant	30337	19517	16608	66462	221959						0	0	0	0	0	0	0	0	0	0
1	1	6	15	pet	bitch	rough collie	2	100	ph5.jpg	Pleasant Human	Human	Pleasant	32546	18512	15852	66910	222397						0	0	0	0	0	0	0	0	0	0
1	2	12	15	pet	bitch	rough collie	2	100	ph7.jpg	Pleasant Human	Human	Pleasant	27771	17536	13363	58670	221092	223.1	227.1		223.1	225.055	375.95	381.95	0	757.9	757.875	1	0	0	1	1	0.37045	0.42466	-0.0604409	0.734668
1	3	8	15	pet	bitch	rough collie	2	100	ph8.jpg	Pleasant Human	Human	Pleasant	30464	18609	17016	66089	270033					91.91	0	0	0	0	369.93	0	0	0	0	1	-0.112816	-0.0689138	-0.0630145	-0.244744
1	2	1	15	pet	bitch	rough collie	2	100	ph9.jpg	Pleasant Human	Human	Pleasant	33277	18186	17534	68997	302318	97		1.18	1.18	1.18	128	0	231.93	359.93	1221.8	0	0	1	1	1	-0.00530894	-0.0601552	0.131829	0.0663646
1	5	3	16	pet	male	lagotto romagnolo	3.5	80	ph1.jpg	Pleasant Human	Human	Pleasant	31161	19006	16214	66381	243539					57.42	0	0	0	0	1236.12	0	0	0	0	1	-0.127951	-0.0780409	-0.0665766	-0.272568
1	4	1	16	pet	male	lagotto romagnolo	3.5	80	ph3.jpg	Pleasant Human	Human	Pleasant	26903	17392	15925	60220	240926					414.97	0	0	0	0	907.8	0	0	0	0	1	-0.111665	-0.0721881	-0.0660991	-0.249952
1	2	3	16	pet	male	lagotto romagnolo	3.5	80	ph4.jpg	Pleasant Human	Human	Pleasant	30337	19517	16608	66462	221959					3.65	0	0	0	0	1495.85	0	0	0	0	1	-0.136678	-0.0879307	-0.0748246	-0.299434
1	1	6	16	pet	male	lagotto romagnolo	3.5	80	ph5.jpg	Pleasant Human	Human	Pleasant	32546	18512	15852	66910	222397	581.9			581.9	1.96	464	0	0	464	1495.73	0	0	0	0	1	0.163875	-0.0832385	-0.0712779	0.00935804
1	1	7	16	pet	male	lagotto romagnolo	3.5	80	ph6.jpg	Pleasant Human	Human	Pleasant	33519	17048	16598	67165	271386					2.8	0	0	0	0	1459.81	0	0	0	0	1	-0.12351	-0.0628183	-0.0611601	-0.247489
1	2	12	16	pet	male	lagotto romagnolo	3.5	80	ph7.jpg	Pleasant Human	Human	Pleasant	27771	17536	13363	58670	221092					316.09	0	0	0	0	1183.87	0	0	0	0	0	-0.125608	-0.0793154	-0.0604409	-0.265365
1	3	8	16	pet	male	lagotto romagnolo	3.5	80	ph8.jpg	Pleasant Human	Human	Pleasant	30464	18609	17016	66089	270033	33.1			33.1	33.08	192	0	0	192	1011.85	1	0	0	1	1	0.0769356	-0.0689138	-0.0630145	-0.0549927
1	2	1	16	pet	male	lagotto romagnolo	3.5	80	ph9.jpg	Pleasant Human	Human	Pleasant	33277	18186	17534	68997	302318	1333.7			1333.7	1333.71	80	0	0	80	80.01	1	0	0	1	1	0.889802	-0.0601552	-0.0579985	0.771648
1	5	3	17	pet	bitch	Beauce shepherd	1.5	100	ph1.jpg	Pleasant Human	Human	Pleasant	31161	19006	16214	66381	243539						0	0	0	0	0	0	0	0	0	0
1	6	9	17	pet	bitch	Beauce shepherd	1.5	100	ph10.jpg	Pleasant Human	Human	Pleasant	31609	19659	22283	73551	290217		40.3		40.3	40.29	0	44	0	44	44.005	0	1	0	1	1	-0.108915	0.932147	-0.0767805	0.746452
1	6	7	17	pet	bitch	Beauce shepherd	1.5	100	ph2.jpg	Pleasant Human	Human	Pleasant	27877	16520	15004	59401	253710		121.8		121.8	121.81	0	328	0	328	328	0	1	0	1	1	-0.109877	0.934886	-0.0591384	0.76587
1	4	1	17	pet	bitch	Beauce shepherd	1.5	100	ph3.jpg	Pleasant Human	Human	Pleasant	26903	17392	15925	60220	240926	161.5			161.5	161.47	52	0	0	52	94	1	0	0	1	1	0.441526	-0.0721881	-0.0660991	0.303239
1	2	3	17	pet	bitch	Beauce shepherd	1.5	100	ph4.jpg	Pleasant Human	Human	Pleasant	30337	19517	16608	66462	221959					388.16	0	0	0	0	42.005	0	0	0	0	0	-0.136678	-0.0879307	-0.0748246	-0.299434
1	1	6	17	pet	bitch	Beauce shepherd	1.5	100	ph5.jpg	Pleasant Human	Human	Pleasant	32546	18512	15852	66910	222397		1281.6		1281.6	1281.61	0	117.95	0	117.95	117.965	0	1	0	1	1	-0.146342	0.916634	-0.0712779	0.699014
1	1	7	17	pet	bitch	Beauce shepherd	1.5	100	ph6.jpg	Pleasant Human	Human	Pleasant	33519	17048	16598	67165	271386	220			220	525.97	46	0	0	46	339.865	1	0	0	1	1	0.0118374	-0.0628183	-0.0611601	-0.112141
1	2	12	17	pet	bitch	Beauce shepherd	1.5	100	ph7.jpg	Pleasant Human	Human	Pleasant	27771	17536	13363	58670	221092						0	0	0	0	0	0	0	0	0	0
1	3	8	17	pet	bitch	Beauce shepherd	1.5	100	ph8.jpg	Pleasant Human	Human	Pleasant	30464	18609	17016	66089	270033					423.36	0	0	0	0	287.945	0	0	0	0	1	-0.112816	-0.0689138	-0.0630145	-0.244744
1	2	1	17	pet	bitch	Beauce shepherd	1.5	100	ph9.jpg	Pleasant Human	Human	Pleasant	33277	18186	17534	68997	302318	540	124		124	124.02	106	78	0	184	308.01	0	1	0	1	1	0.234072	0.193083	-0.0579985	0.369157
1	5	3	18	pet	bitch	mixed	1	100	ph1.jpg	Pleasant Human	Human	Pleasant	31161	19006	16214	66381	243539		3.3		3.3	3.35	0	516.8	0	516.8	516.79	0	1	0	1	1	-0.127951	0.921978	-0.0665766	0.727451
1	6	9	18	pet	bitch	mixed	1	100	ph10.jpg	Pleasant Human	Human	Pleasant	31609	19659	22283	73551	290217	2.6			2.6	2.63	755.95	0	0	755.95	755.935	1	0	0	1	1	0.891105	-0.067739	-0.0767805	0.746585
1	6	7	18	pet	bitch	mixed	1	100	ph2.jpg	Pleasant Human	Human	Pleasant	27877	16520	15004	59401	253710					29.51	0	0	0	0	347.965	0	0	0	0	1	-0.109877	-0.0651137	-0.0591384	-0.23413
1	4	1	18	pet	bitch	mixed	1	100	ph3.jpg	Pleasant Human	Human	Pleasant	26903	17392	15925	60220	240926	433.6			433.6	257.6	531.95	0	0	531.95	601.935	0	0	0	0	0	0.772068	-0.0721881	-0.0660991	0.633781
1	2	3	18	pet	bitch	mixed	1	100	ph4.jpg	Pleasant Human	Human	Pleasant	30337	19517	16608	66462	221959			775.71	775.71	975.71	0	0	282.235	282.235	360.185	0	0	1	1	1	-0.136678	-0.0879307	0.708759	0.48415
1	1	6	18	pet	bitch	mixed	1	100	ph5.jpg	Pleasant Human	Human	Pleasant	32546	18512	15852	66910	222397	2.4			2.4	2.38	753.95	0	0	753.95	753.94	1	0	0	1	1	0.853671	-0.0832385	-0.0712779	0.699155
1	1	7	18	pet	bitch	mixed	1	100	ph6.jpg	Pleasant Human	Human	Pleasant	33519	17048	16598	67165	271386		370.1	626.09	370.1	600.055	0	124	231.955	355.955	755.9	0	0	0	0	1	-0.12351	0.101225	0.245699	0.223413
1	2	12	18	pet	bitch	mixed	1	100	ph7.jpg	Pleasant Human	Human	Pleasant	27771	17536	13363	58670	221092	357.6	417.7		357.6	209.67	865.95	244	0	1109.95	1193.94	1	0	0	1	1	0.599679	0.12505	-0.0604409	0.664288
1	3	8	18	pet	bitch	mixed	1	100	ph8.jpg	Pleasant Human	Human	Pleasant	30464	18609	17016	66089	270033	767.1	487.2		487.2	533.18	70	103.95	0	173.95	471.835	0	1	0	1	1	0.0355411	0.151396	-0.0630145	0.123923
1	2	1	18	pet	bitch	mixed	1	100	ph9.jpg	Pleasant Human	Human	Pleasant	33277	18186	17534	68997	302318	713.3			713.3	713.29	234.25	0	0	234.25	234.25	1	0	0	1	1	0.889927	-0.0601552	-0.0579985	0.771773
1	5	3	19	pet	male	Welsh corgi	6.5	100	ph1.jpg	Pleasant Human	Human	Pleasant	31161	19006	16214	66381	243539					117.01	0	0	0	0	80	0	0	0	0	1	-0.127951	-0.0780409	-0.0665766	-0.272568
1	6	9	19	pet	male	Welsh corgi	6.5	100	ph10.jpg	Pleasant Human	Human	Pleasant	31609	19659	22283	73551	290217					285.51	0	0	0	0	947.98	0	0	0	0	1	-0.108915	-0.067739	-0.0767805	-0.253434
1	6	7	19	pet	male	Welsh corgi	6.5	100	ph2.jpg	Pleasant Human	Human	Pleasant	27877	16520	15004	59401	253710					0.47	0	0	0	0	1063.9	0	0	0	0	1	-0.109877	-0.0651137	-0.0591384	-0.23413
1	4	1	19	pet	male	Welsh corgi	6.5	100	ph3.jpg	Pleasant Human	Human	Pleasant	26903	17392	15925	60220	240926					345.86	0	0	0	0	987.89	0	0	0	0	1	-0.111665	-0.0721881	-0.0660991	-0.249952
1	2	3	19	pet	male	Welsh corgi	6.5	100	ph4.jpg	Pleasant Human	Human	Pleasant	30337	19517	16608	66462	221959					289.27	0	0	0	0	1211.9	0	0	0	0	1	-0.136678	-0.0879307	-0.0748246	-0.299434
1	1	6	19	pet	male	Welsh corgi	6.5	100	ph5.jpg	Pleasant Human	Human	Pleasant	32546	18512	15852	66910	222397	244.3			244.3	244.33	716	0	0	716	1251.92	1	0	0	1	1	0.42558	-0.0832385	-0.0712779	0.271063
1	1	7	19	pet	male	Welsh corgi	6.5	100	ph6.jpg	Pleasant Human	Human	Pleasant	33519	17048	16598	67165	271386	0.1			0.1	0.07	80	0	0	80	1031.61	1	0	0	1	1	-0.0459617	-0.0628183	-0.0611601	-0.16994
1	2	12	19	pet	male	Welsh corgi	6.5	100	ph7.jpg	Pleasant Human	Human	Pleasant	27771	17536	13363	58670	221092	944.5			944.5	72.63	164	0	0	164	1023.89	0	0	0	0	1	0.0345651	-0.0793154	-0.0604409	-0.105191
1	2	1	19	pet	male	Welsh corgi	6.5	100	ph9.jpg	Pleasant Human	Human	Pleasant	33277	18186	17534	68997	302318	374.3			374.3	374.31	859.9	0	0	859.9	967.81	1	0	0	1	1	0.778428	-0.0601552	-0.0579985	0.660274
1	5	3	20	pet	male	border collie	6.5	90	ph1.jpg	Pleasant Human	Human	Pleasant	31161	19006	16214	66381	243539						0	0	0	0	0	0	0	0	0	0
1	6	9	20	pet	male	border collie	6.5	90	ph10.jpg	Pleasant Human	Human	Pleasant	31609	19659	22283	73551	290217					1.27	0	0	0	0	745.91	0	0	0	0	1	-0.108915	-0.067739	-0.0767805	-0.253434
1	6	7	20	pet	male	border collie	6.5	90	ph2.jpg	Pleasant Human	Human	Pleasant	27877	16520	15004	59401	253710					3.23	0	0	0	0	749.925	0	0	0	0	1	-0.109877	-0.0651137	-0.0591384	-0.23413
1	4	1	20	pet	male	border collie	6.5	90	ph3.jpg	Pleasant Human	Human	Pleasant	26903	17392	15925	60220	240926						0	0	0	0	0	0	0	0	0	0
1	1	6	20	pet	male	border collie	6.5	90	ph5.jpg	Pleasant Human	Human	Pleasant	32546	18512	15852	66910	222397					185.9	0	0	0	0	331.94	0	0	0	0	1	-0.146342	-0.0832385	-0.0712779	-0.300858
1	1	7	20	pet	male	border collie	6.5	90	ph6.jpg	Pleasant Human	Human	Pleasant	33519	17048	16598	67165	271386						0	0	0	0	0	0	0	0	0	0
1	2	12	20	pet	male	border collie	6.5	90	ph7.jpg	Pleasant Human	Human	Pleasant	27771	17536	13363	58670	221092					491.18	0	0	0	0	43.785	0	0	0	0	1	-0.125608	-0.0793154	-0.0604409	-0.265365
1	3	8	20	pet	male	border collie	6.5	90	ph8.jpg	Pleasant Human	Human	Pleasant	30464	18609	17016	66089	270033						0	0	0	0	0	0	0	0	0	0
1	2	1	20	pet	male	border collie	6.5	90	ph9.jpg	Pleasant Human	Human	Pleasant	33277	18186	17534	68997	302318					222	0	0	0	0	511.88	0	0	0	0	1	-0.110073	-0.0601552	-0.0579985	-0.228227
1	5	3	21	pet	male	hovawart	5	100	ph1.jpg	Pleasant Human	Human	Pleasant	31161	19006	16214	66381	243539	1.5			1.5	601.41	282	0	0	282	889.915	1	0	0	1	1	0.188933	-0.0780409	-0.0665766	0.0443159
1	6	9	21	pet	male	hovawart	5	100	ph10.jpg	Pleasant Human	Human	Pleasant	31609	19659	22283	73551	290217	1040			1040	42.12	117.95	0	0	117.95	739.815	0	0	0	0	1	0.0505167	-0.067739	-0.0767805	-0.0940027
1	6	7	21	pet	male	hovawart	5	100	ph2.jpg	Pleasant Human	Human	Pleasant	27877	16520	15004	59401	253710	705.4			705.4	285.485	289.95	0	0	289.95	1143.87	0	0	0	0	1	0.143605	-0.0651137	-0.0591384	0.0193532
1	4	1	21	pet	male	hovawart	5	100	ph3.jpg	Pleasant Human	Human	Pleasant	26903	17392	15925	60220	240926	101.5			101.5	1.49	56	0	0	56	480	0	0	0	0	1	0.00500167	-0.0721881	-0.0660991	-0.133286
1	2	3	21	pet	male	hovawart	5	100	ph4.jpg	Pleasant Human	Human	Pleasant	30337	19517	16608	66462	221959	300.2	664.2		300.2	0.17	470	279.95	0	749.95	1385.9	0	0	0	0	1	0.202451	0.114068	-0.0748246	0.241695
1	1	7	21	pet	male	hovawart	5	100	ph6.jpg	Pleasant Human	Human	Pleasant	33519	17048	16598	67165	271386					303	0	0	0	0	85.99	0	0	0	0	1	-0.12351	-0.0628183	-0.0611601	-0.247489
1	2	12	21	pet	male	hovawart	5	100	ph7.jpg	Pleasant Human	Human	Pleasant	27771	17536	13363	58670	221092						0	0	0	0	0	0	0	0	0	0
1	3	8	21	pet	male	hovawart	5	100	ph8.jpg	Pleasant Human	Human	Pleasant	30464	18609	17016	66089	270033						0	0	0	0	0	0	0	0	0	0
1	2	1	21	pet	male	hovawart	5	100	ph9.jpg	Pleasant Human	Human	Pleasant	33277	18186	17534	68997	302318	1045.4			1045.4	1135.37	112	0	0	112	249.99	0	0	0	0	1	0.337945	-0.0601552	-0.0579985	0.219791
1	5	3	22	pet	bitch	border collie	8	100	ph1.jpg	Pleasant Human	Human	Pleasant	31161	19006	16214	66381	243539						0	0	0	0	0	0	0	0	0	0
1	6	9	22	pet	bitch	border collie	8	100	ph10.jpg	Pleasant Human	Human	Pleasant	31609	19659	22283	73551	290217					992.77	0	0	0	0	104.015	0	0	0	0	0	-0.108915	-0.067739	-0.0767805	-0.253434
1	6	7	22	pet	bitch	border collie	8	100	ph2.jpg	Pleasant Human	Human	Pleasant	27877	16520	15004	59401	253710						0	0	0	0	0	0	0	0	0	0
1	4	1	22	pet	bitch	border collie	8	100	ph3.jpg	Pleasant Human	Human	Pleasant	26903	17392	15925	60220	240926					397.31	0	0	0	0	96	0	0	0	0	1	-0.111665	-0.0721881	-0.0660991	-0.249952
1	2	3	22	pet	bitch	border collie	8	100	ph4.jpg	Pleasant Human	Human	Pleasant	30337	19517	16608	66462	221959						0	0	0	0	0	0	0	0	0	0
1	1	6	22	pet	bitch	border collie	8	100	ph5.jpg	Pleasant Human	Human	Pleasant	32546	18512	15852	66910	222397						0	0	0	0	0	0	0	0	0	0
1	1	7	22	pet	bitch	border collie	8	100	ph6.jpg	Pleasant Human	Human	Pleasant	33519	17048	16598	67165	271386						0	0	0	0	0	0	0	0	0	0
1	3	8	22	pet	bitch	border collie	8	100	ph8.jpg	Pleasant Human	Human	Pleasant	30464	18609	17016	66089	270033			373.47	373.47	373.47	0	0	201.945	201.945	247.94	0	0	1	1	1	-0.112816	-0.0689138	0.751477	0.569747
1	2	1	22	pet	bitch	border collie	8	100	ph9.jpg	Pleasant Human	Human	Pleasant	33277	18186	17534	68997	302318					249.265	0	0	0	0	93.99	0	0	0	0	1	-0.110073	-0.0601552	-0.0579985	-0.228227
1	5	3	23	pet	male	smooth collie	2.5	100	ph1.jpg	Pleasant Human	Human	Pleasant	31161	19006	16214	66381	243539	3			3	2.96	288	0	0	288	287.995	1	0	0	1	1	0.872067	-0.0780409	-0.0665766	0.727449
1	6	9	23	pet	male	smooth collie	2.5	100	ph10.jpg	Pleasant Human	Human	Pleasant	31609	19659	22283	73551	290217						0	0	0	0	0	0	0	0	0	0
1	6	7	23	pet	male	smooth collie	2.5	100	ph2.jpg	Pleasant Human	Human	Pleasant	27877	16520	15004	59401	253710	113.5	101.5		101.5	57.505	66	40	0	106	199.965	1	0	0	1	1	0.22018	0.134921	-0.0591384	0.295963
1	4	1	23	pet	male	smooth collie	2.5	100	ph3.jpg	Pleasant Human	Human	Pleasant	26903	17392	15925	60220	240926					2.71	0	0	0	0	1513.78	0	0	0	0	1	-0.111665	-0.0721881	-0.0660991	-0.249952
1	2	3	23	pet	male	smooth collie	2.5	100	ph4.jpg	Pleasant Human	Human	Pleasant	30337	19517	16608	66462	221959	231.8			231.8	115.965	124	0	0	124	1161.75	1	0	0	1	1	-0.0299433	-0.0879307	-0.0748246	-0.192699
1	1	6	23	pet	male	smooth collie	2.5	100	ph5.jpg	Pleasant Human	Human	Pleasant	32546	18512	15852	66910	222397	2.5			2.5	2.53	523.95	0	0	523.95	1509.86	1	0	0	1	1	0.200678	-0.0832385	-0.0712779	0.0461617
1	1	7	23	pet	male	smooth collie	2.5	100	ph6.jpg	Pleasant Human	Human	Pleasant	33519	17048	16598	67165	271386	3			3	3.04	557.9	0	0	557.9	1425.85	1	0	0	1	1	0.267765	-0.0628183	-0.0611601	0.143787
1	2	12	23	pet	male	smooth collie	2.5	100	ph7.jpg	Pleasant Human	Human	Pleasant	27771	17536	13363	58670	221092					237.35	0	0	0	0	627.94	0	0	0	0	1	-0.125608	-0.0793154	-0.0604409	-0.265365
1	3	8	23	pet	male	smooth collie	2.5	100	ph8.jpg	Pleasant Human	Human	Pleasant	30464	18609	17016	66089	270033					1189.17	0	0	0	0	121.945	0	0	0	0	1	-0.112816	-0.0689138	-0.0630145	-0.244744
1	2	1	23	pet	male	smooth collie	2.5	100	ph9.jpg	Pleasant Human	Human	Pleasant	33277	18186	17534	68997	302318					113.55	0	0	0	0	1301.88	0	0	0	0	1	-0.110073	-0.0601552	-0.0579985	-0.228227
1	5	3	24	pet	bitch	mixed	7	90	ph1.jpg	Pleasant Human	Human	Pleasant	31161	19006	16214	66381	243539					1.5	0	0	0	0	709.915	0	0	0	0	1	-0.127951	-0.0780409	-0.0665766	-0.272568
1	6	9	24	pet	bitch	mixed	7	90	ph10.jpg	Pleasant Human	Human	Pleasant	31609	19659	22283	73551	290217					4.25	0	0	0	0	750.825	0	0	0	0	1	-0.108915	-0.067739	-0.0767805	-0.253434
1	6	7	24	pet	bitch	mixed	7	90	ph2.jpg	Pleasant Human	Human	Pleasant	27877	16520	15004	59401	253710					1.71	0	0	0	0	751.575	0	0	0	0	1	-0.109877	-0.0651137	-0.0591384	-0.23413
1	4	1	24	pet	bitch	mixed	7	90	ph3.jpg	Pleasant Human	Human	Pleasant	26903	17392	15925	60220	240926	238.4			238.4	238.44	379.95	0	0	379.95	379.945	0	0	0	0	0	0.888348	-0.0721881	-0.0660991	0.750061
1	2	3	24	pet	bitch	mixed	7	90	ph4.jpg	Pleasant Human	Human	Pleasant	30337	19517	16608	66462	221959					357.01	0	0	0	0	365.915	0	0	0	0	1	-0.136678	-0.0879307	-0.0748246	-0.299434
1	1	6	24	pet	bitch	mixed	7	90	ph5.jpg	Pleasant Human	Human	Pleasant	32546	18512	15852	66910	222397	247.1	79.2		79.2	163.145	511.9	71.95	0	583.85	1253.77	0	1	0	1	1	0.261947	-0.0258516	-0.0712779	0.164817
1	1	7	24	pet	bitch	mixed	7	90	ph6.jpg	Pleasant Human	Human	Pleasant	33519	17048	16598	67165	271386	1285.3		937.3	937.3	867.28	96	0	37.98	133.98	467.95	0	0	1	1	1	0.0816397	-0.0628183	0.0200024	0.0388238
1	2	12	24	pet	bitch	mixed	7	90	ph7.jpg	Pleasant Human	Human	Pleasant	27771	17536	13363	58670	221092						0	0	0	0	0	0	0	0	0	0
1	3	8	24	pet	bitch	mixed	7	90	ph8.jpg	Pleasant Human	Human	Pleasant	30464	18609	17016	66089	270033					2.11	0	0	0	0	565.94	0	0	0	0	1	-0.112816	-0.0689138	-0.0630145	-0.244744
1	2	1	24	pet	bitch	mixed	7	90	ph9.jpg	Pleasant Human	Human	Pleasant	33277	18186	17534	68997	302318			660.31	660.31	676.245	0	0	38	38	217.97	0	0	0	0	1	-0.110073	-0.0601552	0.116337	-0.0538907
1	5	3	25	pet	bitch	rough collie	1.5	90	ph1.jpg	Pleasant Human	Human	Pleasant	31161	19006	16214	66381	243539	562.5			562.5	82.49	132	0	0	132	451.865	0	0	0	0	1	0.164172	-0.0780409	-0.0665766	0.0195544
1	6	9	25	pet	bitch	rough collie	1.5	90	ph10.jpg	Pleasant Human	Human	Pleasant	31609	19659	22283	73551	290217					0.78	0	0	0	0	235.925	0	0	0	0	1	-0.108915	-0.067739	-0.0767805	-0.253434
1	6	7	25	pet	bitch	rough collie	1.5	90	ph2.jpg	Pleasant Human	Human	Pleasant	27877	16520	15004	59401	253710	1107.3			1107.3	1107.26	103.95	0	0	103.95	103.94	1	0	0	1	1	0.890219	-0.0651137	-0.0591384	0.765967
1	4	1	25	pet	bitch	rough collie	1.5	90	ph3.jpg	Pleasant Human	Human	Pleasant	26903	17392	15925	60220	240926					599.07	0	0	0	0	56	0	0	0	0	0	-0.111665	-0.0721881	-0.0660991	-0.249952
1	2	3	25	pet	bitch	rough collie	1.5	90	ph4.jpg	Pleasant Human	Human	Pleasant	30337	19517	16608	66462	221959						0	0	0	0	0	0	0	0	0	0
1	1	6	25	pet	bitch	rough collie	1.5	90	ph5.jpg	Pleasant Human	Human	Pleasant	32546	18512	15852	66910	222397					565.51	0	0	0	0	153.96	0	0	0	0	1	-0.146342	-0.0832385	-0.0712779	-0.300858
1	1	7	25	pet	bitch	rough collie	1.5	90	ph6.jpg	Pleasant Human	Human	Pleasant	33519	17048	16598	67165	271386						0	0	0	0	0	0	0	0	0	0
1	3	8	25	pet	bitch	rough collie	1.5	90	ph8.jpg	Pleasant Human	Human	Pleasant	30464	18609	17016	66089	270033						0	0	0	0	0	0	0	0	0	0
1	2	1	25	pet	bitch	rough collie	1.5	90	ph9.jpg	Pleasant Human	Human	Pleasant	33277	18186	17534	68997	302318						0	0	0	0	0	0	0	0	0	0
1	5	3	26	pet	bitch	Beauce shepherd	3	100	ph1.jpg	Pleasant Human	Human	Pleasant	31161	19006	16214	66381	243539	3.3			3.3	3.28	129.95	0	0	129.95	521.975	1	0	0	1	1	0.121008	-0.0780409	-0.0665766	-0.02361
1	6	9	26	pet	bitch	Beauce shepherd	3	100	ph10.jpg	Pleasant Human	Human	Pleasant	31609	19659	22283	73551	290217						0	0	0	0	0	0	0	0	0	0
1	6	7	26	pet	bitch	Beauce shepherd	3	100	ph2.jpg	Pleasant Human	Human	Pleasant	27877	16520	15004	59401	253710					2.42	0	0	0	0	132.01	0	0	0	0	1	-0.109877	-0.0651137	-0.0591384	-0.23413
1	4	1	26	pet	bitch	Beauce shepherd	3	100	ph3.jpg	Pleasant Human	Human	Pleasant	26903	17392	15925	60220	240926					271.275	0	0	0	0	847.89	0	0	0	0	1	-0.111665	-0.0721881	-0.0660991	-0.249952
1	2	3	26	pet	bitch	Beauce shepherd	3	100	ph4.jpg	Pleasant Human	Human	Pleasant	30337	19517	16608	66462	221959					107.63	0	0	0	0	481.99	0	0	0	0	1	-0.136678	-0.0879307	-0.0748246	-0.299434
1	1	6	26	pet	bitch	Beauce shepherd	3	100	ph5.jpg	Pleasant Human	Human	Pleasant	32546	18512	15852	66910	222397					511.635	0	0	0	0	371.945	0	0	0	0	1	-0.146342	-0.0832385	-0.0712779	-0.300858
1	1	7	26	pet	bitch	Beauce shepherd	3	100	ph6.jpg	Pleasant Human	Human	Pleasant	33519	17048	16598	67165	271386					256.415	0	0	0	0	476	0	0	0	0	1	-0.12351	-0.0628183	-0.0611601	-0.247489
1	2	12	26	pet	bitch	Beauce shepherd	3	100	ph7.jpg	Pleasant Human	Human	Pleasant	27771	17536	13363	58670	221092						0	0	0	0	0	0	0	0	0	0
1	3	8	26	pet	bitch	Beauce shepherd	3	100	ph8.jpg	Pleasant Human	Human	Pleasant	30464	18609	17016	66089	270033						0	0	0	0	0	0	0	0	0	0
1	2	1	26	pet	bitch	Beauce shepherd	3	100	ph9.jpg	Pleasant Human	Human	Pleasant	33277	18186	17534	68997	302318	428.9			428.9	232.92	92	0	0	92	391.965	0	0	0	0	1	0.124642	-0.0601552	-0.0579985	0.00648826
1	5	3	27	pet	bitch	border collie	5	100	ph1.jpg	Pleasant Human	Human	Pleasant	31161	19006	16214	66381	243539						0	0	0	0	0	0	0	0	0	0
1	6	9	27	pet	bitch	border collie	5	100	ph10.jpg	Pleasant Human	Human	Pleasant	31609	19659	22283	73551	290217					1.99	0	0	0	0	755.935	0	0	0	0	1	-0.108915	-0.067739	-0.0767805	-0.253434
1	6	7	27	pet	bitch	border collie	5	100	ph2.jpg	Pleasant Human	Human	Pleasant	27877	16520	15004	59401	253710	271.5			271.5	271.52	188	0	0	188	681.945	1	0	0	1	1	0.165805	-0.0651137	-0.0591384	0.0415525
1	4	1	27	pet	bitch	border collie	5	100	ph3.jpg	Pleasant Human	Human	Pleasant	26903	17392	15925	60220	240926					63.72	0	0	0	0	137.885	0	0	0	0	1	-0.111665	-0.0721881	-0.0660991	-0.249952
1	2	3	27	pet	bitch	border collie	5	100	ph4.jpg	Pleasant Human	Human	Pleasant	30337	19517	16608	66462	221959		628.5	692.395	628.5	0.46	0	114	369.94	483.94	831.94	0	0	1	1	1	-0.136678	0.0490985	0.369847	0.282267
1	1	6	27	pet	bitch	border collie	5	100	ph5.jpg	Pleasant Human	Human	Pleasant	32546	18512	15852	66910	222397						0	0	0	0	0	0	0	0	0	0
1	1	7	27	pet	bitch	border collie	5	100	ph6.jpg	Pleasant Human	Human	Pleasant	33519	17048	16598	67165	271386						0	0	0	0	0	0	0	0	0	0
1	2	12	27	pet	bitch	border collie	5	100	ph7.jpg	Pleasant Human	Human	Pleasant	27771	17536	13363	58670	221092			2.99	2.99	2.99	0	0	190	190	709.91	0	0	1	1	1	-0.125608	-0.0793154	0.207199	0.00227492
1	3	8	27	pet	bitch	border collie	5	100	ph8.jpg	Pleasant Human	Human	Pleasant	30464	18609	17016	66089	270033						0	0	0	0	0	0	0	0	0	0
1	2	1	27	pet	bitch	border collie	5	100	ph9.jpg	Pleasant Human	Human	Pleasant	33277	18186	17534	68997	302318		337.4	213.42	213.42	127.43	0	50	541.815	591.815	1011.81	0	0	1	1	1	-0.110073	-0.0107386	0.477495	0.356684
1	5	3	28	pet	male	smooth collie	6.5	100	ph1.jpg	Pleasant Human	Human	Pleasant	31161	19006	16214	66381	243539	627.45	1.5		1.5	33.5	702	585.95	0	1287.95	1407.95	0	1	0	1	1	0.370646	0.338132	-0.0665766	0.642201
1	4	1	28	pet	male	smooth collie	6.5	100	ph3.jpg	Pleasant Human	Human	Pleasant	26903	17392	15925	60220	240926	3.1			3.1	3.14	201.95	0	0	201.95	937.815	1	0	0	1	1	0.103676	-0.0721881	-0.0660991	-0.0346113
1	2	3	28	pet	male	smooth collie	6.5	100	ph4.jpg	Pleasant Human	Human	Pleasant	30337	19517	16608	66462	221959	381.1			381.1	73.2	262	0	0	262	1221.95	0	0	0	0	1	0.0777339	-0.0879307	-0.0748246	-0.0850214
1	1	6	28	pet	male	smooth collie	6.5	100	ph5.jpg	Pleasant Human	Human	Pleasant	32546	18512	15852	66910	222397	58.05	0.1		0.1	0.05	831.9	55.95	0	887.85	1339.74	0	0	0	1	1	0.474599	-0.0414767	-0.0712779	0.361845
1	1	7	28	pet	male	smooth collie	6.5	100	ph6.jpg	Pleasant Human	Human	Pleasant	33519	17048	16598	67165	271386	1148.8			1148.8	272.895	183.95	0	0	183.95	669.9	0	0	0	0	1	0.151083	-0.0628183	-0.0611601	0.0271044
1	2	12	28	pet	male	smooth collie	6.5	100	ph7.jpg	Pleasant Human	Human	Pleasant	27771	17536	13363	58670	221092	3.1			3.1	3.08	753.9	0	0	753.9	1509.79	1	0	0	1	1	0.373733	-0.0793154	-0.0604409	0.233976
1	2	1	28	pet	male	smooth collie	6.5	100	ph9.jpg	Pleasant Human	Human	Pleasant	33277	18186	17534	68997	302318					38.62	0	0	0	0	1347.85	0	0	0	0	1	-0.110073	-0.0601552	-0.0579985	-0.228227
1	5	3	29	pet	bitch	border collie	2	100	ph1.jpg	Pleasant Human	Human	Pleasant	31161	19006	16214	66381	243539					1.49	0	0	0	0	767.89	0	0	0	0	1	-0.127951	-0.0780409	-0.0665766	-0.272568
1	6	9	29	pet	bitch	border collie	2	100	ph10.jpg	Pleasant Human	Human	Pleasant	31609	19659	22283	73551	290217					458.33	0	0	0	0	367.91	0	0	0	0	1	-0.108915	-0.067739	-0.0767805	-0.253434
1	6	7	29	pet	bitch	border collie	2	100	ph2.jpg	Pleasant Human	Human	Pleasant	27877	16520	15004	59401	253710					1039.6	0	0	0	0	427.87	0	0	0	0	1	-0.109877	-0.0651137	-0.0591384	-0.23413
1	4	1	29	pet	bitch	border collie	2	100	ph3.jpg	Pleasant Human	Human	Pleasant	26903	17392	15925	60220	240926		415.5		415.5	415.46	0	208	0	208	283.99	0	1	0	1	1	-0.111665	0.660232	-0.0660991	0.482468
1	2	3	29	pet	bitch	border collie	2	100	ph4.jpg	Pleasant Human	Human	Pleasant	30337	19517	16608	66462	221959	270.9			270.9	179.06	735.9	0	0	735.9	999.76	0	0	0	0	1	0.599398	-0.0879307	-0.0748246	0.436643
[truncated: 1,480 more rows]

## Sheet: Variable definitions
Variable	Definition
TestDay	Testing Day (1 or 2)
Block	The order (1.-6.) of the block within a test day
Sequence	The order (1.-12.) of the image within a block
Dog	Subject ID
DogGroup	Dog group, i.e. Pet dog or Kennel dog
Gender	The gender of the subject dog, i.e. bitch or male
Breed	The breed of the subject dog
Age	The age of the subject dog in years
CalibrationAccuracy	Calibraton accuracy, scored as a proportion of fixated points out of five calibration points recorded during two calibration checks runs, %
Stimulus	Stimulus image code
StimulusCategory	Stimulus Category (Threatening Dog, Pleasant Dog, Neutral Dog, Threatening Human, Pleasant Human or Neutral Human)
Species	Depicted species (Dog or Human)
Expression	Depicted expression condition (Threatening, Pleasant or Neutral)
AOISize_Eyes	The size of the eyes area, px
AOISize_Midface	The size of the midface area, px
AOISize_Mouth	The size of the mouth area, px
AOISize_Inner	The size of the inner face (eyes, midface and mouth areas combined), px
AOISize_Face	The size of the face area (i.e. the whole object besides the grey background), px
EntryTime_Eyes	The duration from stimulus onset to the first fixation targeted at the eyes, ms
EntryTime_Midface	The duration from stimulus onset to the first fixation targeted at the midface, ms
EntryTime_Mouth	The duration from stimulus onset to the first fixation targeted at the mouth, ms
EntryTime_Inner	The duration from stimulus onset to the first fixation targeted at the inner, ms
EntryTime_Face	The duration from stimulus onset to the first fixation targeted at the face, ms
TotalFixationDuration_Eyes	Total fixation duration targeted at the eyes (cumulative duration of all fixations), ms
TotalFixationDuration_Midface	Total fixation duration targeted at the midface (cumulative duration of all fixations), ms
TotalFixationDuration_Mouth	Total fixation duration targeted at the mouth (cumulative duration of all fixations), ms
TotalFixationDuration_Inner	Total fixation duration targeted at the inner face (cumulative duration of all fixations), ms
TotalFixationDuration_Face	Total fixation duration targeted at the face (cumulative duration of all fixations), ms
FirstFixationTarget_Eyes	If the first fixation landed at the eyes area, the hit is encoded 1, otherwise 0
FirstFixationTarget_Midface	If the first fixation landed at the midface area, the hit is encoded 1, otherwise 0
FirstFixationTarget_Mouth	If the first fixation landed at the mouth area, the hit is encoded 1, otherwise 0
FirstFixationTarget_Inner	If the first fixation landed at the inner face area, the hit is encoded 1, otherwise 0
FirstFixationTarget_Face	If the first fixation landed at the face area, the hit is encoded 1, otherwise 0
FixationScore_Eyes	Total fixation duration targeted at the eyes normalized in relation to size of the eyes and the total face fixation duration: (FixationScore_Eyes = TotalFixationDuration_Eyes/TotalFixationDuration_Face)-(AOIsize_Eyes/AOIsize_Face)
FixationScore_Midface	Total fixation duration targeted at the midface normalized in relation to size of the midface and the total face fixation duration: (FixationScore_Midface = TotalFixationDuration_Midface/TotalFixationDuration_Face)-(AOIsize_Midface/AOIsize_Face)
FixationScore_Mouth	Total fixation duration targeted at the mouth normalized in relation to size of the mouth and the total face fixation duration (FixationScore_Mouth = TotalFixationDuration_Mouth/TotalFixationDuration_Face)-(AOIsize_Mouth/AOIsize_Face)
FixationScore_Inner	Total fixation duration targeted at the inner face normalized in relation to size of the inner face and the total face fixation duration: (FixationScore_Inner = TotalFixationDuration_Inner/TotalFixationDuration_Face)-(AOIsize_Inner/AOIsize_Face)
