# Supplementary material for: Dogs Evaluate Threatening Facial Expressions by Their Biological Validity – Evidence from Gazing Patterns
Source: PLoS One. 2016 Jan 13;11(1):e0143047. doi: 10.1371/journal.pone.0143047 (PMC4711950; doi:10.1371/journal.pone.0143047)
Supplement: S2 Dataset — One sample represents the mean gazing behavior averaged over all image presentations of one stimulus category (per a dog, per a day). (XLSX) [file pone.0143047.s002.xlsx]

## Sheet: S3_Dataset_uusi
TestDay	Dog	DogGroup	Gender	Breed	Age	CalibrationAccuracy	StimulusCategory	Species	Expression	AOISize_Eyes_mean	AOISize_Midface_mean	AOISize_Mouth_mean	AOISize_Inner_mean	AOISize_Face_mean	EntryTime_Eyes_mean	EntryTime_Midface_mean	EntryTime_Mouth_mean	EntryTime_Inner_mean	EntryTime_Face_mean	TotalFixationTime_Eyes_mean	TotalFixationTime_Midface_mean	TotalFixationTime_Mouth_mean	TotalFixationTime_Inner_mean	TotalFixationTime_Face_mean	FirstFixationTarget_Eyes_sum	FirstFixationTarget_Midface_sum	FirstFixationTarget_Mouth_sum	FirstFixationTarget_Inner_sum	FirstFixationTarget_Face_sum	FixationScore_Eyes_mean	FixationScore_Midface_mean	FixationScore_Mouth_mean	FixationScore_Inner_mean	FirstFixationProbability_Eyes	FirstFixationProbability_Midface	FirstFixationProbability_Mouth	FirstFixationProbability_Inner
1	1	pet	bitch	Australian kelpie	4.5	90	Neutral Dog	Dog	Neutral	33200.8	32580.8	10464.3	76245.9	263399	525.66	584.767		411.65	389.024	55.6	40.595	0	96.195	243.172	3	2	0	5	7	0.0836722	0.0411455	-0.0414385	0.0833791	0.302524	0.162021	-0.0397279	0.424817
1	1	pet	bitch	Australian kelpie	4.5	90	Neutral Human	Human	Neutral	33549.9	18018.2	13890.7	65458.8	251464	290.45	804.4		290.45	477.296	67.6	34.805	0	102.405	204.594	5	0	0	5	8	0.238966	-0.0145746	-0.0553219	0.16907	0.491582	-0.0716532	-0.0552393	0.364689
1	1	pet	bitch	Australian kelpie	4.5	90	Pleasant Dog	Dog	Pleasant	34157.7	29370.3	32552.3	96080.3	254455	636.86	328.5	534.983	525.099	503.39	110.95	4.195	77.9905	193.136	389.282	2	1	2	5	10	0.116042	-0.075811	-0.0369495	0.00328164	0.0657611	-0.0154245	0.0720703	0.122407
1	1	pet	bitch	Australian kelpie	4.5	90	Pleasant Human	Human	Pleasant	30546.4	18198.5	16639.7	65384.6	253758	427.6	869.8	528.712	405.264	433.899	42.19	25.4	53.8	121.39	314.488	2	0	1	3	7	0.0375177	-0.00997661	0.0846932	0.112234	0.165338	-0.0717161	0.077284	0.170906
1	1	pet	bitch	Australian kelpie	4.5	90	Threatening Dog	Dog	Threatening	34877.9	24944	39153.7	98975.6	257205	654.38	489	452.963	405.764	329.078	73.6	15	77.392	165.992	366.573	0	2	3	5	8	0.0365562	0.00650989	0.0418604	0.0849265	-0.135603	0.153019	0.222772	0.240188
1	1	pet	bitch	Australian kelpie	4.5	90	Threatening Human	Human	Threatening	26038.6	15992.2	23152.9	65183.8	233779	966.9			966.9	555.122	17.7375	0	0	17.7375	138.482	2	0	0	2	5	0.0875807	-0.0672692	-0.104106	-0.0837946	0.288619	-0.0684076	-0.0990374	0.121174
1	2	kennel	male	beagle	4	90	Neutral Dog	Dog	Neutral	33200.8	32580.8	10464.3	76245.9	263399	406.45	892.2		406.45	586.569	19.395	5.8	0	25.195	117.992	2	0	0	2	4	-0.0240233	-0.0542625	-0.0430022	-0.121288	0.373953	-0.123694	-0.0397279	0.210531
1	2	kennel	male	beagle	4	90	Neutral Human	Human	Neutral	33549.9	18018.2	13890.7	65458.8	251464	165.95			165.95	111.873	10.8	0	0	10.8	43.2005	2	0	0	2	3	0.525918	-0.0736545	-0.0619327	0.390331	0.533248	-0.0716532	-0.0552393	0.406356
1	2	kennel	male	beagle	4	90	Pleasant Dog	Dog	Pleasant	34157.7	29370.3	32552.3	96080.3	254455	553.1	809.1	516.8	626.333	394.327	13.4	4	9.401	26.801	50.795	0	0	1	1	3	0.11085	-0.0125825	0.0116658	0.109933	-0.134239	-0.115425	0.205404	-0.0442598
1	2	kennel	male	beagle	4	90	Pleasant Human	Human	Pleasant	30546.4	18198.5	16639.7	65384.6	253758	738.167	557.5	405.26	566.153	451.54	25.4	5	6.8	37.2	134.984	0	1	1	2	6	0.0879412	-0.0344134	-0.0321243	0.0214035	-0.120376	0.0949506	0.101093	0.0756679
1	2	kennel	male	beagle	4	90	Threatening Dog	Dog	Threatening	34877.9	24944	39153.7	98975.6	257205	768.66	714.8	446.37	669.34	685.151	58.195	48.39	13.1995	119.785	188.972	2	0	1	3	6	0.115377	0.086468	-0.070289	0.131556	0.19773	-0.096981	0.0144391	0.115188
1	2	kennel	male	beagle	4	90	Threatening Human	Human	Threatening	26706.2	15821.1	21715.2	64242.5	233408					117.853	0	0	0	0	103.378	0	0	0	0	3	-0.10086	-0.0610882	-0.109	-0.270948	-0.114418	-0.067783	-0.0930353	-0.275237
1	3	kennel	male	beagle	4	100	Neutral Dog	Dog	Neutral	33200.8	32580.8	10464.3	76245.9	263399		881.733	1134.07	889.325	659.527	0	32.23	28.1695	60.3995	243.794	0	2	1	3	7	-0.127051	0.00460176	0.0788114	-0.0436383	-0.126047	0.162021	0.103129	0.139103
1	3	kennel	male	beagle	4	100	Neutral Human	Human	Neutral	33549.9	18018.2	13890.7	65458.8	251464	728.3	498.65	1.43	406.095	176.441	119.39	45.985	15.2035	180.578	422.946	1	1	1	3	9	0.0520627	-0.0141174	-0.0183159	0.0196293	-0.0223071	0.0394579	0.0558718	0.0730226
1	3	kennel	male	beagle	4	100	Pleasant Dog	Dog	Pleasant	34157.7	29370.3	32552.3	96080.3	254455	644.05	755.05	295.537	372.542	497.107	56.395	13.8	30.397	100.592	336.766	1	1	3	5	8	-0.0475169	-0.0942853	0.0930432	-0.048759	-0.00923888	0.00957548	0.24707	0.247407
1	3	kennel	male	beagle	4	100	Pleasant Human	Human	Pleasant	30546.4	18198.5	16639.7	65384.6	253758	849.2	853.85	930.785	673.192	263.442	34.2	38.395	14.201	86.796	446.514	0	1	1	2	8	-0.0582427	-0.01493	-0.0413946	-0.114567	-0.120376	0.0532839	0.0594268	-0.00766548
1	3	kennel	male	beagle	4	100	Threatening Dog	Dog	Threatening	34877.9	24944	39153.7	98975.6	257205	325.05	254.3	635.013	325.05	306.916	25.195	22.805	78.5915	126.591	281.62	1	0	1	2	6	-0.0771416	-0.0294117	-0.0229634	-0.129517	0.0310632	-0.096981	0.0144391	-0.0514786
1	3	kennel	male	beagle	4	100	Threatening Human	Human	Threatening	26706.2	15821.1	21715.2	64242.5	233408	319.15	753.4	309.4	315.9	549.294	26	71.4	23.9975	121.397	412.544	1	1	0	2	7	-0.0760867	-0.00278008	-0.0716305	-0.150497	0.0284387	0.0750741	-0.0930353	0.0104775
1	4	kennel	male	beagle	4	100	Neutral Dog	Dog	Neutral	33200.8	32580.8	10464.3	76245.9	263399	249.629	638.41		249.629	231.773	260.785	266.165	0	526.95	924.831	5	1	0	6	10	0.0886316	0.120428	-0.0396422	0.169417	0.373953	-0.0236936	-0.0397279	0.310531
1	4	kennel	male	beagle	4	100	Neutral Human	Human	Neutral	33814.2	17761.6	14135.9	65711.7	252775	674.538	720.6	368.655	579.53	328.885	55.65	40.2111	32.9517	128.813	561.389	1	0	1	3	5	-0.032139	0.0137442	0.00736117	-0.0110337	0.0662282	-0.0702661	0.144077	0.340039
1	4	kennel	male	beagle	4	100	Pleasant Dog	Dog	Pleasant	34157.7	29370.3	32552.3	96080.3	254455	772.614	521.7	245.85	524.343	282.878	192.205	177.65	68.997	438.852	864.028	1	1	1	3	10	0.0844268	0.0557222	-0.0748333	0.0653157	-0.0342389	-0.0154245	-0.0279297	-0.0775931
1	4	kennel	male	beagle	4	100	Pleasant Human	Human	Pleasant	30854.8	18272.1	17003.8	66130.7	257387	357.183	467.9	747.067	461.73	203.151	117.989	39.1111	99.7694	256.869	551.642	2	0	2	4	6	0.04082	-0.0171817	0.136201	0.159839	0.213456	-0.0709907	0.26727	0.409736
1	4	kennel	male	beagle	4	100	Threatening Dog	Dog	Threatening	34877.9	24944	39153.7	98975.6	257205	490.29	241.48	709.846	218.425	236.214	118.385	148.55	102.554	369.488	645.636	1	4	1	6	8	0.0226823	0.129061	0.0228767	0.17462	-0.0106035	0.403019	-0.0272275	0.365188
1	4	kennel	male	beagle	4	100	Threatening Human	Human	Threatening	26434.9	15572.7	22432.2	64439.8	233021	588.558	445.7	750.955	510.575	477.737	204.45	45.4556	56.2228	306.128	620.537	1	0	0	1	6	0.164528	-0.0191414	-0.00524561	0.140141	0.0532225	-0.0668294	-0.0962669	-0.109874
1	5	kennel	bitch	beagle	4	90	Neutral Dog	Dog	Neutral	33124.4	32483.4	10495.9	76103.8	262516	775.833	186.867	12.77	483.354	262.718	48.8833	279.2	6.22333	334.307	670.667	0	3	0	3	8	-0.0392032	0.207533	-0.0279718	0.140358	-0.126181	0.251261	-0.0399819	0.0850988
1	5	kennel	bitch	beagle	4	90	Neutral Human	Human	Neutral	33325.1	18106.1	13913.3	65344.6	254447	353.6	176.35		204.225	188.373	85.0833	380.861	0	465.944	522.602	0	2	0	3	4	0.0612543	0.400028	-0.0551333	0.406149	-0.130971	0.428841	-0.0546807	0.49319
1	5	kennel	bitch	beagle	4	90	Pleasant Dog	Dog	Pleasant	33399.4	28590.2	33539.2	95528.9	257452	393.933	638.525		319.95	237.957	142.475	89.9875	0	232.463	307.972	1	0	0	1	3	0.121135	0.103398	-0.122296	0.102238	0.203603	-0.111051	-0.130274	-0.0377216
1	5	kennel	bitch	beagle	4	90	Pleasant Human	Human	Pleasant	30216.1	18326.3	16644.3	65186.8	251799	549	494.875	347.015	411.71	353.056	213.3	30.3278	35.5556	279.183	491.626	1	1	1	3	4	0.249197	0.044852	0.000848042	0.294897	0.129999	0.177218	0.183898	0.491116
1	5	kennel	bitch	beagle	4	90	Threatening Dog	Dog	Threatening	34877.9	24944	39153.7	98975.6	257205	598.817	823.483	512.043	289.826	215.414	67.985	107.39	146.792	322.168	533.377	2	0	2	4	6	-0.0363844	0.142046	0.0671669	0.172829	0.19773	-0.096981	0.181106	0.281855
1	5	kennel	bitch	beagle	4	90	Threatening Human	Human	Threatening	26443.4	15400.7	22268.1	64112.2	233077	116.65	485.433	726.85	131.433	382.634	25.3278	196.628	19.7789	241.072	366.556	0	1	0	2	3	-0.062212	0.291818	-3.18143e-05	0.226108	-0.113454	0.267258	-0.0955396	0.391598
1	6	kennel	male	beagle	4	100	Neutral Dog	Dog	Neutral	33124.4	32483.4	10495.9	76103.8	262516	684.8			684.8	766.81	18.5722	0	0	18.5722	57.955	1	0	0	1	2	0.0467297	-0.140589	-0.0274355	-0.121295	0.373819	-0.123739	-0.0399819	0.210099
1	6	kennel	male	beagle	4	100	Neutral Human	Human	Neutral	33549.9	18018.2	13890.7	65458.8	251464	1.4			1.4	195.38	8.745	0	0	8.745	12.9405	1	0	0	1	1	0.537836	-0.0876696	-0.065522	0.384644	0.866582	-0.0716532	-0.0552393	0.739689
1	6	kennel	male	beagle	4	100	Pleasant Dog	Dog	Pleasant	34464.8	29372.6	31765.8	95603.1	251786					432.99	0	0	0	0	30.2506	0	0	0	0	1	-0.138226	-0.104	-0.0788937	-0.321119	-0.136881	-0.116657	-0.126161	-0.379699
1	6	kennel	male	beagle	4	100	Pleasant Human	Human	Pleasant	30546.4	18198.5	16639.7	65384.6	253758						0	0	0	0	0	0	0	0	0	0
1	6	kennel	male	beagle	4	100	Threatening Dog	Dog	Threatening	34877.9	24944	39153.7	98975.6	257205	816.1	568.3		733.5	639.345	66.19	9.815	0	76.005	97.8295	2	0	0	2	4	0.27353	0.102657	-0.130711	0.245476	0.364397	-0.096981	-0.152228	0.115188
1	6	kennel	male	beagle	4	100	Threatening Human	Human	Threatening	26643.7	16070.4	22243.4	64957.6	230558						0	0	0	0	0	0	0	0	0	0
1	7	kennel	male	beagle	4	100	Neutral Dog	Dog	Neutral	33200.8	32580.8	10464.3	76245.9	263399	268.4			268.4	327.238	15	0	0	15	91.39	0	0	0	0	3	0.139204	-0.12827	-0.0244299	-0.0134965	-0.126047	-0.123694	-0.0397279	-0.289469
1	7	kennel	male	beagle	4	100	Neutral Human	Human	Neutral	32825.5	18206.2	13502.9	64534.6	252879	1346.2			1346.2	706.429	7.5	0	0	7.5	71.4913	1	0	0	1	1	-0.0941298	-0.0723293	-0.0528938	-0.219353	0.870193	-0.0719959	-0.0533966	0.7448
1	7	kennel	male	beagle	4	100	Pleasant Dog	Dog	Pleasant	34157.7	29370.3	32552.3	96080.3	254455	539.78	537.5	165.49	483.378	470.736	66.245	3.8	4.2	74.245	149.728	1	0	1	2	5	0.421288	-0.104873	-0.08739	0.229025	0.0657611	-0.115425	0.0720703	0.0224069
1	7	kennel	male	beagle	4	100	Pleasant Human	Human	Pleasant	30546.4	18198.5	16639.7	65384.6	253758	428.1	333.75		387.75	291.613	48.4	22.6	0	71	156.991	1	2	0	3	5	0.208783	0.0401862	-0.0687396	0.18023	0.0796238	0.328284	-0.0655732	0.342335
1	7	kennel	male	beagle	4	100	Threatening Dog	Dog	Threatening	34877.9	24944	39153.7	98975.6	257205	765.9	507.95	583.81	693.702	368.04	44.99	21.8	37.2305	104.02	232.605	1	1	1	3	6	0.0401614	-0.00351453	-0.018273	0.0183739	0.0310632	0.0696857	0.0144391	0.115188
1	7	kennel	male	beagle	4	100	Threatening Human	Human	Threatening	27317.9	15758.4	20870.6	63946.9	239890	741.7	245.6		741.7	545.22	33.4286	5.71429	0	39.1429	125.398	1	0	0	1	3	0.0884461	-0.01948	-0.0887876	-0.0198215	0.219457	-0.0656902	-0.0870005	0.0667661
1	8	kennel	male	beagle	4	100	Neutral Dog	Dog	Neutral	33200.8	32580.8	10464.3	76245.9	263399	595.32	331.875	633.59	452.348	369.184	46.59	89.395	23.198	159.183	431.658	2	1	1	4	9	0.0958952	-0.00556259	0.0112326	0.101565	0.0961748	-0.0125825	0.0713832	0.154976
1	8	kennel	male	beagle	4	100	Neutral Human	Human	Neutral	33549.9	18018.2	13890.7	65458.8	251464	604.35	638.8	1317	606.8	395.445	36.005	39.395	4.4	79.8	220.991	0	2	0	2	4	-0.0208786	0.0538992	-0.0352015	-0.00218088	-0.133418	0.428347	-0.0552393	0.239689
1	8	kennel	male	beagle	4	100	Pleasant Dog	Dog	Pleasant	33594.3	29182.8	32738.9	95516	256154	835.45	341.875	1025.36	502.957	363.522	113.322	161.322	10.2217	284.866	543.488	2	3	0	5	6	0.0687788	0.167021	-0.109515	0.126285	0.202185	0.386074	-0.127809	0.460449
1	8	kennel	male	beagle	4	100	Pleasant Human	Human	Pleasant	30546.4	18198.5	16639.7	65384.6	253758	484.7	272.7	377.572	301.441	256.56	102.595	137.185	34.591	274.371	362.744	3	3	1	7	9	0.187502	0.221738	0.0596887	0.468928	0.212957	0.261617	0.0455379	0.520112
1	8	kennel	male	beagle	4	100	Threatening Dog	Dog	Threatening	34877.9	24944	39153.7	98975.6	257205	444.8	658.425	423.335	462.081	485.036	63.4	38.805	109.187	211.392	351.165	3	3	2	8	9	-0.000202338	0.10761	0.108548	0.215956	0.19773	0.236352	0.0699947	0.504077
1	8	kennel	male	beagle	4	100	Threatening Human	Human	Threatening	26706.2	15821.1	21715.2	64242.5	233408	205.933	304.6	276.79	204.745	149.811	40.2	40.2	14.998	95.398	357.98	2	1	1	4	9	0.0382393	0.0142726	-0.070056	-0.0175441	0.107804	0.0433281	0.0180758	0.169208
1	9	kennel	bitch	beagle	4	100	Neutral Dog	Dog	Neutral	33200.8	32580.8	10464.3	76245.9	263399	682.567	625.025	828.66	694.927	488.425	33.195	187.375	4	224.57	329.15	0	3	0	3	6	-0.0346942	0.206238	0.00184266	0.173387	-0.126047	0.376306	-0.0397279	0.210531
1	9	kennel	bitch	beagle	4	100	Neutral Human	Human	Neutral	33549.9	18018.2	13890.7	65458.8	251464	395.825	550.05		536.26	491.096	70.995	46.99	0	117.985	220.981	1	1	0	3	4	0.0833397	0.120639	-0.0537439	0.150235	0.116582	0.178347	-0.0552393	0.489689
1	9	kennel	bitch	beagle	4	100	Pleasant Dog	Dog	Pleasant	34157.7	29370.3	32552.3	96080.3	254455	582.567	896.4	896.4	461.25	565.916	101.595	42.395	42.381	186.371	287.971	3	0	0	3	5	0.177356	0.0331869	0.0131899	0.223732	0.465761	-0.115425	-0.12793	0.222407
1	9	kennel	bitch	beagle	4	100	Pleasant Human	Human	Pleasant	31335.5	18509.1	16933.5	66778.1	255368	609.233	289.5	1362.84	445.9	455.745	80.4812	73.5	6.74875	160.73	343.209	0	1	0	1	3	0.0932323	0.0574781	-0.0540966	0.0966139	-0.122707	0.260853	-0.0663103	0.0718353
1	9	kennel	bitch	beagle	4	100	Threatening Dog	Dog	Threatening	34877.9	24944	39153.7	98975.6	257205	469.38	628.525	606.03	539.144	498.716	62.805	70.39	92.005	225.2	310.796	0	3	2	6	9	0.0441225	0.118419	0.151999	0.314541	-0.135603	0.236352	0.0699947	0.281855
1	9	kennel	bitch	beagle	4	100	Threatening Human	Human	Threatening	26706.2	15821.1	21715.2	64242.5	233408	276.625	397.9		276.625	420.679	67.4	20.2	0	87.6	234.993	2	0	0	2	6	0.150227	-0.0266153	-0.100687	0.0229245	0.218915	-0.067783	-0.0930353	0.0580965
1	10	pet	bitch	Swedish vallhund	5	100	Neutral Dog	Dog	Neutral	33200.8	32580.8	10464.3	76245.9	263399	446.36	414.3	704.35	265.017	177.582	96.585	241.965	5.1945	343.745	518.727	1	3	0	4	6	0.0316899	0.212228	-0.0311981	0.21272	0.0406193	0.376306	-0.0397279	0.377198
1	10	pet	bitch	Swedish vallhund	5	100	Neutral Human	Human	Neutral	33565.4	18193.8	13893.7	65652.9	254169	423.675	406.15	2.4	204.275	157.745	142.206	26.4389	111.318	279.962	397.729	0	1	1	3	6	0.0634825	-0.0221657	0.200209	0.241526	-0.13206	0.0950852	0.112004	0.241696
1	10	pet	bitch	Swedish vallhund	5	100	Pleasant Dog	Dog	Pleasant	34047	28864.4	33243	96154.4	255419	455.62	525.06	554.293	225.76	297.773	137.989	52.8944	161.096	351.979	599.279	1	2	2	5	8	0.122433	-0.0313832	0.0704005	0.16145	-0.0082985	0.136992	0.119849	0.248543
1	10	pet	bitch	Swedish vallhund	5	100	Pleasant Human	Human	Pleasant	30546.4	18198.5	16639.7	65384.6	253758	524.6	312.2	480.67	410.234	361.945	82.99	23.8	35.1965	141.987	214.785	0	2	1	3	6	0.109305	-0.0152846	0.0460288	0.140049	-0.120376	0.261617	0.101093	0.242335
1	10	pet	bitch	Swedish vallhund	5	100	Threatening Dog	Dog	Threatening	34877.9	24944	39153.7	98975.6	257205	322.7	412.95	237.837	318.77	333.843	92.19	21.595	150.977	264.762	407.357	0	2	1	3	4	0.00511445	0.0749143	0.0804475	0.160476	-0.135603	0.403019	0.0977725	0.365188
1	10	pet	bitch	Swedish vallhund	5	100	Threatening Human	Human	Threatening	26706.2	15821.1	21715.2	64242.5	233408	749.475	175.9	298.527	114.273	271.79	31.195	156.38	53.994	241.569	398.102	1	3	1	5	8	-0.030825	0.19262	0.0166474	0.178443	0.0105815	0.307217	0.0319647	0.349763
1	11	pet	bitch	border collie	5	90	Neutral Dog	Dog	Neutral	33483.6	33194.1	10684.4	77362.1	259750	48.6	4.6		26.6	418.637	6.40625	7.5	0	13.9062	96.8894	1	1	0	2	3	0.212837	-0.0735152	-0.0358955	0.103426	0.204426	0.205541	-0.0411333	0.368834
1	11	pet	bitch	border collie	5	90	Neutral Human	Human	Neutral	33732.9	17767.4	13750.4	65250.8	253708	787.05	663		787.05	551.89	14.6667	20.4444	0	35.1111	86.2039	2	0	0	2	4	0.195836	0.0980533	-0.0526109	0.241278	0.367041	-0.070031	-0.0541978	0.242812
1	11	pet	bitch	border collie	5	90	Pleasant Dog	Dog	Pleasant	34464.8	29372.6	31765.8	95603.1	251786	649.333			649.333	522.905	53.4937	0	0	53.4937	129.576	1	0	0	1	4	0.260788	-0.121143	-0.140521	-0.000875074	0.113119	-0.116657	-0.126161	-0.129699
1	11	pet	bitch	border collie	5	90	Pleasant Human	Human	Pleasant	30478.1	18108.8	16687	65273.9	254893		1227.7		1227.7	571.862	0	6	0	6	103.986	0	1	0	1	2	-0.124747	0.120158	-0.0689196	-0.0735084	-0.119572	0.428955	-0.0654667	0.243917
1	11	pet	bitch	border collie	5	90	Threatening Dog	Dog	Threatening	33626.2	25826	40124.3	99576.6	257908					192.265	0	0	0	0	120.732	0	0	0	0	2	-0.131767	-0.0997558	-0.0812175	-0.31274	-0.130381	-0.100136	-0.155576	-0.386093
1	11	pet	bitch	border collie	5	90	Threatening Human	Human	Threatening	26038.6	15992.2	23152.9	65183.8	233779	262.4		1146.1	704.25	177.974	41.4937	0	7.75	49.2437	190.354	0	0	0	0	4	-0.00229737	-0.0710546	-0.0603577	-0.13371	-0.111381	-0.0684076	-0.0990374	-0.278826
1	12	pet	bitch	great Pyrenees	6	100	Neutral Dog	Dog	Neutral	33200.8	32580.8	10464.3	76245.9	263399	393.833	509.467		409.68	384.333	90.16	23.6	0	113.76	334.557	0	1	0	1	6	0.0465588	0.097125	-0.0395065	0.104177	-0.126047	0.0429731	-0.0397279	-0.122802
1	12	pet	bitch	great Pyrenees	6	100	Neutral Human	Human	Neutral	33199.9	18247.1	13898.3	65345.3	251840	213.733	273.7	1359.47	442.142	275.317	68.45	70.2222	6.445	145.117	507.939	2	1	0	3	5	-0.0434679	0.0281141	-0.0207423	-0.0360961	0.26817	0.127545	-0.0551873	0.340528
1	12	pet	bitch	great Pyrenees	6	100	Pleasant Dog	Dog	Pleasant	35457.7	29930.3	31771	97159	259750	451.225	862.875	1237.78	326.238	468.236	216.836	30.5714	8.85714	256.264	319.982	3	1	0	4	4	0.549376	-0.0427042	-0.120099	0.386573	0.613493	0.134773	-0.122314	0.625952
1	12	pet	bitch	great Pyrenees	6	100	Pleasant Human	Human	Pleasant	30546.4	18198.5	16639.7	65384.6	253758	277.97		648.41	260.372	182.133	127.615	0	4.2	131.815	337.976	3	0	1	4	7	0.223696	-0.0698991	-0.0560824	0.0977146	0.308195	-0.0717161	0.077284	0.313763
1	12	pet	bitch	great Pyrenees	6	100	Threatening Dog	Dog	Threatening	35329.7	26093.3	40657.9	102081	256191	593.6	454.35	291.507	462.232	423.827	85.7611	69.1111	48.65	203.522	314.842	1	1	0	2	4	0.0479913	0.0346227	0.0909983	0.173612	0.112096	0.148149	-0.158702	0.101544
1	12	pet	bitch	great Pyrenees	6	100	Threatening Human	Human	Threatening	26643.7	16070.4	22243.4	64957.6	230558	1305.4			1305.4	153.023	10	0	0	10	83.3172	0	0	0	0	3	-0.0485602	-0.0653987	-0.101982	-0.215941	-0.115562	-0.0697024	-0.0964765	-0.28174
1	13	pet	bitch	Beauce shepherd	3.5	100	Neutral Dog	Dog	Neutral	33200.8	32580.8	10464.3	76245.9	263399	291.083	707.7	1126.08	389.914	322.2	90.175	101.8	3.8	195.775	364.357	3	2	0	5	8	0.148885	0.095429	-0.0178888	0.226425	0.248953	0.126306	-0.0397279	0.335531
1	13	pet	bitch	Beauce shepherd	3.5	100	Neutral Human	Human	Neutral	33549.9	18018.2	13890.7	65458.8	251464	425.83	1011.75	1282.91	498.025	262.532	96.795	19.4	4.8	120.995	345.18	3	0	0	3	8	0.210941	0.00931654	-0.0090926	0.211165	0.241582	-0.0716532	-0.0552393	0.114689
1	13	pet	bitch	Beauce shepherd	3.5	100	Pleasant Dog	Dog	Pleasant	34157.7	29370.3	32552.3	96080.3	254455	465.9	192		402.583	301.855	168.585	26.6	0	195.185	426.933	3	1	0	4	7	0.246688	-0.058462	-0.128657	0.0595692	0.294333	0.0274326	-0.12793	0.193835
1	13	pet	bitch	Beauce shepherd	3.5	100	Pleasant Human	Human	Pleasant	30546.4	18198.5	16639.7	65384.6	253758	375.75	626.108	1363.32	600.017	458.339	50.2	153.595	5.799	209.594	239.581	0	5	0	5	6	0.0322837	0.565378	0.012364	0.610026	-0.120376	0.761617	-0.0655732	0.575668
1	13	pet	bitch	Beauce shepherd	3.5	100	Threatening Dog	Dog	Threatening	34877.9	24944	39153.7	98975.6	257205	229.2	318.35	158.26	117.913	406.913	61.8	12.6	43.7845	118.184	230.763	4	1	2	7	10	0.152416	-0.0605648	0.099839	0.191691	0.264397	0.00301903	0.0477725	0.315188
1	13	pet	bitch	Beauce shepherd	3.5	100	Threatening Human	Human	Threatening	26706.2	15821.1	21715.2	64242.5	233408	232			232	185.042	6.4	0	0	6.4	254.98	1	0	0	1	6	0.0464743	-0.0722814	-0.0796838	-0.105491	0.0522482	-0.067783	-0.0930353	-0.10857
1	14	pet	bitch	hovawart	5.5	100	Neutral Dog	Dog	Neutral	33200.8	32580.8	10464.3	76245.9	263399	530.537	537.375	524.345	419.277	372.615	304.365	82.195	31.6005	418.16	855.488	3	2	0	5	7	0.252359	-0.0447851	-0.00207229	0.205501	0.302524	0.162021	-0.0397279	0.424817
1	14	pet	bitch	hovawart	5.5	100	Neutral Human	Human	Neutral	33782.6	17954.6	13769.3	65506.4	249026	477.387	403.3	323.37	372.62	301.26	183.106	101.317	18.4439	302.866	718.146	2	2	0	4	5	0.171682	0.0348648	-0.0377628	0.168784	0.264341	0.327901	-0.0552928	0.536949
1	14	pet	bitch	hovawart	5.5	100	Pleasant Dog	Dog	Pleasant	34157.7	29370.3	32552.3	96080.3	254455	635.538	609.467	509.19	494.518	508.113	378.98	77.38	86.5835	542.944	856.307	3	5	1	9	10	0.240912	0.0394929	-0.0308297	0.249575	0.165761	0.384575	-0.0279297	0.522407
1	14	pet	bitch	hovawart	5.5	100	Pleasant Human	Human	Pleasant	30478.1	18108.8	16687	65273.9	254893	717.9	144.3		628.9	469.863	150.2	7.11111	0	157.311	438.172	1	0	0	1	6	0.116944	-0.0672122	-0.0673895	-0.0176575	0.0470945	-0.0710446	-0.0654667	-0.0894167
1	14	pet	bitch	hovawart	5.5	100	Threatening Dog	Dog	Threatening	34877.9	24944	39153.7	98975.6	257205	378.375	736.24	505.817	357.762	530.474	147.775	131.395	46.3945	325.565	604.737	3	1	1	5	6	0.040043	0.108258	-0.0439259	0.104375	0.364397	0.0696857	0.0144391	0.448521
1	14	pet	bitch	hovawart	5.5	100	Threatening Human	Human	Threatening	26706.2	15821.1	21715.2	64242.5	233408	667.76	816.75		667.76	475.146	121	27.2	0	148.2	455.565	2	0	0	2	6	0.127388	0.00626027	-0.0992768	0.0343711	0.218915	-0.067783	-0.0930353	0.0580965
1	15	pet	bitch	rough collie	2	100	Neutral Dog	Dog	Neutral	33405.1	32082.9	11208.5	76696.5	270782	476.333	714.5	524.225	536	682.404	65.5	70.9188	20.5006	156.919	260.658	1	2	0	3	6	0.104139	0.0444351	0.00281666	0.151391	0.0433013	0.214851	-0.0413931	0.216759
1	15	pet	bitch	rough collie	2	100	Neutral Human	Human	Neutral	33474.6	17686.4	13886.2	65047.2	244957	361.05			361.05	534.39	9.11111	0	0	9.11111	41.9861	1	0	0	1	3	0.163586	-0.0657779	-0.052913	0.0448952	0.196678	-0.0722023	-0.0566885	0.0677876
1	15	pet	bitch	rough collie	2	100	Pleasant Dog	Dog	Pleasant	33784.3	29131.9	31893.3	94809.4	253591	579.6	633.133	695.99	553.81	497.701	28	96.2857	65.71	189.996	283.991	0	2	1	3	5	-0.0401571	0.207144	0.184891	0.351878	-0.133224	0.285123	0.0742333	0.226132
1	15	pet	bitch	rough collie	2	100	Pleasant Human	Human	Pleasant	30042	18159.8	15939.5	64141.2	246997	351.8	115	1.18	240.62	172.5	68.9938	85.75	28.9913	183.735	409.696	1	1	1	3	5	0.0247635	0.179242	-0.0233728	0.180633	0.0783709	0.126478	0.135467	0.340315
1	15	pet	bitch	rough collie	2	100	Threatening Dog	Dog	Threatening	35348.6	25183	40313.9	100846	263510	446.2	757.6	1057.55	632.133	565.605	35.7437	42.2563	76.7413	154.741	218.494	1	1	0	2	3	-0.0147288	0.0161465	0.0831328	0.0845505	0.199188	0.237766	-0.152988	0.283965
1	15	pet	bitch	rough collie	2	100	Threatening Human	Human	Threatening	26494.4	16007.2	22833	65334.6	243076	213.5			213.5	791.795	7.99	0	0	7.99	39.587	1	0	0	1	2	0.0311641	-0.0742892	-0.107986	-0.151111	0.391004	-0.0658525	-0.0939334	0.231218
1	16	pet	male	lagotto romagnolo	3.5	80	Neutral Dog	Dog	Neutral	33216.1	32234.7	9242.33	74693.1	264286	830.8	353.2		735.28	110.376	147.956	107.1	0	255.056	1050.53	0	0	0	0	8	0.0220766	-0.0223794	-0.0347106	-0.0350134	-0.125682	-0.121969	-0.034971	-0.282622
1	16	pet	male	lagotto romagnolo	3.5	80	Neutral Human	Human	Neutral	33782.6	17954.6	13769.3	65506.4	249026	562.44			562.44	285.146	164.444	0	0	164.444	750.149	1	0	0	1	6	0.171151	-0.0714393	-0.0584408	0.041271	0.0310078	-0.0720992	-0.0552928	-0.0963842
1	16	pet	male	lagotto romagnolo	3.5	80	Pleasant Dog	Dog	Pleasant	34157.7	29370.3	32552.3	96080.3	254455	220.567	118.4		189.271	84.0588	405.09	186.38	0	591.47	945.443	4	1	0	5	7	0.241466	0.0589653	-0.11754	0.182891	0.43719	0.0274326	-0.12793	0.336693
1	16	pet	male	lagotto romagnolo	3.5	80	Pleasant Human	Human	Pleasant	30747.2	18225.8	16138.8	65111.8	249206	649.567			649.567	270.46	92	0	0	92	1108.88	2	0	0	2	7	0.0631499	-0.0740751	-0.065174	-0.0760992	0.162334	-0.0731352	-0.0647606	0.0244377
1	16	pet	male	lagotto romagnolo	3.5	80	Threatening Dog	Dog	Threatening	35234.2	25456.2	38099.3	98789.8	260076	330.312	292.45		206.825	132.877	501.744	142.2	0	643.944	898.064	3	1	0	4	7	0.454578	0.038309	-0.151868	0.341019	0.293095	0.0449774	-0.146493	0.19158
1	16	pet	male	lagotto romagnolo	3.5	80	Threatening Human	Human	Threatening	26706.2	15821.1	21715.2	64242.5	233408	127.633			127.633	128.307	108.78	0	0	108.78	810.328	2	0	0	2	7	0.00253804	-0.0664996	-0.091042	-0.155004	0.171296	-0.067783	-0.0930353	0.0104775
1	17	pet	bitch	Beauce shepherd	1.5	100	Neutral Dog	Dog	Neutral	33200.8	32580.8	10464.3	76245.9	263399		1236		1236	630.81	0	13.2	0	13.2	117.19	0	1	0	1	7	-0.130188	0.0360331	-0.0375966	-0.131751	-0.126047	0.0191636	-0.0397279	-0.146612
1	17	pet	bitch	Beauce shepherd	1.5	100	Neutral Human	Human	Neutral	33549.9	18018.2	13890.7	65458.8	251464	450.633	308.233		379.433	301.272	21.395	54.595	0	75.99	139.774	3	2	0	5	8	0.242176	0.103763	-0.054542	0.291397	0.241582	0.178347	-0.0552393	0.364689
1	17	pet	bitch	Beauce shepherd	1.5	100	Pleasant Dog	Dog	Pleasant	34157.7	29370.3	32552.3	96080.3	254455	314.1		65.48	189.79	311.71	4.8	0	35.5955	40.3955	120.183	1	0	1	2	5	-0.0349787	-0.113077	-0.0142685	-0.162324	0.0657611	-0.115425	0.0720703	0.0224069
1	17	pet	bitch	Beauce shepherd	1.5	100	Pleasant Human	Human	Pleasant	30546.4	18198.5	16639.7	65384.6	253758	307.167	391.925		324.867	383.336	20.4	56.795	0	77.195	156.18	2	4	0	6	7	0.00910089	0.335613	-0.0662867	0.278427	0.165338	0.499713	-0.0655732	0.599477
1	17	pet	bitch	Beauce shepherd	1.5	100	Threatening Dog	Dog	Threatening	34877.9	24944	39153.7	98975.6	257205	579.4	1201.5	855.695	717.548	591.068	9.8	5.4	8.0025	23.2025	95.7795	2	0	2	4	6	0.115407	-0.0941847	0.0501202	0.0713424	0.19773	-0.096981	0.181106	0.281855
1	17	pet	bitch	Beauce shepherd	1.5	100	Threatening Human	Human	Threatening	26706.2	15821.1	21715.2	64242.5	233408	163	133.3		148.15	310.816	22.195	9.2	0	31.395	96.575	0	1	0	1	5	0.0310572	0.0984034	-0.104735	0.0247259	-0.114418	0.132217	-0.0930353	-0.0752368
1	18	pet	bitch	mixed	1	100	Neutral Dog	Dog	Neutral	33200.8	32580.8	10464.3	76245.9	263399	161.325	574.5		325.217	284.936	139.365	115.555	0	254.92	434.681	2	2	0	4	6	0.15017	0.0865964	-0.0397552	0.197011	0.207286	0.20964	-0.0397279	0.377198
1	18	pet	bitch	mixed	1	100	Neutral Human	Human	Neutral	33549.9	18018.2	13890.7	65458.8	251464	383.367	600.717	888.328	342.106	295.227	177.99	145.555	122.869	446.414	641.59	4	2	1	7	9	0.140745	0.123182	0.106378	0.370305	0.311026	0.150569	0.0558718	0.517467
1	18	pet	bitch	mixed	1	100	Pleasant Dog	Dog	Pleasant	34157.7	29370.3	32552.3	96080.3	254455	321.883	111.76		177.189	92.1705	236.245	328.755	0	565	691.577	4	4	0	8	9	0.197696	0.326698	-0.130265	0.394128	0.310206	0.32902	-0.12793	0.511296
1	18	pet	bitch	mixed	1	100	Pleasant Human	Human	Pleasant	30546.4	18198.5	16639.7	65384.6	253758	379.433	319.575	700.9	349.534	332.738	321.205	98.875	51.419	471.499	599.268	4	2	1	7	9	0.354398	0.0863284	0.0433132	0.484039	0.324068	0.150506	0.0455379	0.520112
1	18	pet	bitch	mixed	1	100	Threatening Dog	Dog	Threatening	34519.2	25050.1	39556.9	99126.2	265472	128.133	534.733	476.14	222.93	173.266	180.731	91.2375	85.2388	357.207	622.437	2	1	1	4	7	0.149341	0.0483015	0.0224853	0.220128	0.155685	0.0484966	-0.00614847	0.198033
1	18	pet	bitch	mixed	1	100	Threatening Human	Human	Threatening	26766.7	15874.1	21661.2	64302	231751	330.767	2.5		248.7	371.679	119.211	82.8833	0	202.094	498.611	1	1	0	2	9	0.0794659	0.0415601	-0.0943013	0.0267247	-0.0043863	0.0426148	-0.0934676	-0.0552391
1	19	pet	male	Welsh corgi	6.5	100	Neutral Dog	Dog	Neutral	33855.7	32837.9	11525.7	78219.3	268801	62	684.167		240.2	197.929	288.557	160.543	0	449.1	1027.35	1	1	0	2	5	0.0682282	0.0297545	-0.0432735	0.0547092	0.0740493	0.0778359	-0.0428782	0.109007
1	19	pet	male	Welsh corgi	6.5	100	Neutral Human	Human	Neutral	33238.3	17563.6	13714.4	64516.3	246466	701.333	1172.4		701.333	287.734	194.857	43.4286	0	238.286	882.786	1	0	0	1	6	0.0855046	0.0359424	-0.0559145	0.0655324	0.031807	-0.0712617	-0.0556444	-0.0950991
1	19	pet	male	Welsh corgi	6.5	100	Pleasant Dog	Dog	Pleasant	34237	29173.4	30840	94250.4	253556	956.1	996.1		740.15	423.08	204.78	83.98	0	288.76	539.898	0	1	0	1	3	0.167356	0.164333	-0.127912	0.203777	-0.135027	0.218276	-0.12163	-0.038381
1	19	pet	male	Welsh corgi	6.5	100	Pleasant Human	Human	Pleasant	30555.6	18152.9	16597.9	65306.3	251949	390.8			390.8	192.162	202.211	0	0	202.211	951.878	3	0	0	3	9	0.0663916	-0.0729489	-0.066033	-0.0725902	0.212057	-0.0720498	-0.0658779	0.0741291
1	19	pet	male	Welsh corgi	6.5	100	Threatening Dog	Dog	Threatening	35840.2	23422.9	39916	99179.1	254139	593.525	1.9	220.35	413.544	296.573	512.963	121.987	20.4975	655.447	1048.37	3	1	1	5	8	0.371594	-0.0104637	-0.14477	0.21636	0.233974	0.0328345	-0.0320634	0.234745
1	19	pet	male	Welsh corgi	6.5	100	Threatening Human	Human	Threatening	25979	15617	23427.3	65023.3	238823		230.9	536.61	383.755	188.483	0	55.3333	90.665	145.998	1017.22	0	1	0	1	5	-0.110339	0.100318	0.0683708	0.05835	-0.108779	0.134608	-0.098095	-0.072266
1	20	pet	male	border collie	6.5	90	Neutral Dog	Dog	Neutral	33200.8	32580.8	10464.3	76245.9	263399	274.7	425.35	244.66	224.36	192.441	42	41.58	25.4005	108.981	331.767	1	1	1	3	5	0.0213949	-0.0412252	0.082299	0.0624687	0.0739526	0.0763064	0.160272	0.310531
1	20	pet	male	border collie	6.5	90	Neutral Human	Human	Neutral	33594.4	17828.4	14192	65614.8	256295	117.567	797.9	1205.87	117.567	211.155	110.469	23.9937	7.495	141.957	328.704	2	0	0	2	5	0.149339	-0.00815037	-0.0357914	0.105397	0.268923	-0.0695619	-0.0553737	0.143988
1	20	pet	male	border collie	6.5	90	Pleasant Dog	Dog	Pleasant	34157.7	29370.3	32552.3	96080.3	254455	470.608	708.2		369.942	419.133	129.19	14.2	0	143.39	228.777	2	0	0	2	7	0.414994	-0.0812166	-0.138439	0.195338	0.151475	-0.115425	-0.12793	-0.0918788
1	20	pet	male	border collie	6.5	90	Pleasant Human	Human	Pleasant	30569.7	18052	16643.2	65264.9	257291					180.716	0	0	0	0	264.827	0	0	0	0	5	-0.120163	-0.0711124	-0.0651272	-0.256403	-0.118814	-0.0701618	-0.0646864	-0.253662
1	20	pet	male	border collie	6.5	90	Threatening Dog	Dog	Threatening	34877.9	24944	39153.7	98975.6	257205		333.9	359.705	288.583	213.357	0	21.755	33.9995	55.7545	146.743	0	2	1	3	6	-0.145577	0.191631	0.020999	0.0670531	-0.135603	0.236352	0.0144391	0.115188
1	20	pet	male	border collie	6.5	90	Threatening Human	Human	Threatening	26706.2	15821.1	21715.2	64242.5	233408	931.45	1025.8		931.45	163.63	26.395	24.4	0	50.795	145.377	1	0	0	1	4	0.0284802	0.0545503	-0.0878027	-0.00477219	0.135582	-0.067783	-0.0930353	-0.0252368
1	21	pet	male	hovawart	5	100	Neutral Dog	Dog	Neutral	33017.7	32132	10818.7	75968.3	263162	808.733	430.3		808.733	471.755	98.8667	22.4389	0	121.306	277.514	1	0	0	1	3	0.16155	-0.0570881	-0.0474246	0.0570369	0.207868	-0.1221	-0.0411103	0.0446583
1	21	pet	male	hovawart	5	100	Neutral Human	Human	Neutral	33565.4	18193.8	13893.7	65652.9	254169	235	231.26	502.14	155.286	89.6006	233.65	89.1056	11.54	334.296	716.977	2	2	0	5	9	0.169962	0.096517	-0.021306	0.245173	0.0901627	0.150641	-0.0546631	0.297251
1	21	pet	male	hovawart	5	100	Pleasant Dog	Dog	Pleasant	34157.7	29370.3	32552.3	96080.3	254455	210.64	348.25	982.09	203.567	159.157	124.995	26.005	16.4	167.4	581.549	2	1	0	3	8	0.0113928	0.019522	-0.0938739	-0.0629591	0.115761	0.00957548	-0.12793	-0.0025931
1	21	pet	male	hovawart	5	100	Pleasant Human	Human	Pleasant	30324.2	18163.7	16727.2	65215.1	257242	532.333	664.2		532.333	338.435	147.544	31.1056	0	178.65	552.831	1	0	0	1	7	0.114992	-0.0417124	-0.0660826	0.00719688	0.0249752	-0.0706092	-0.0650252	-0.110659
1	21	pet	male	hovawart	5	100	Threatening Dog	Dog	Threatening	35329.7	26093.3	40657.9	102081	256191	595.71	61.35	333.43	264.193	163.665	139.1	131.328	117.539	387.967	891.257	1	4	1	6	8	-0.0063873	0.0317083	-0.0432687	-0.0179476	-0.0129037	0.398149	-0.0337015	0.351544
1	21	pet	male	hovawart	5	100	Threatening Human	Human	Threatening	26533.8	15658.1	22226.1	64418	236075	363.75		617.19	405.99	261.479	74.8889	0	49.7706	124.659	477.011	3	0	0	3	5	0.0263933	-0.0699961	0.0264837	-0.0171191	0.487605	-0.0663267	-0.0941483	0.32713
1	22	pet	bitch	border collie	8	100	Neutral Dog	Dog	Neutral	33200.8	32580.8	10464.3	76245.9	263399	318.05	94.4		318.05	590.108	10.6	3.8	0	14.4	42.591	2	0	0	2	3	0.121863	-0.056415	-0.04286	0.0225885	0.540619	-0.123694	-0.0397279	0.377198
1	22	pet	bitch	border collie	8	100	Neutral Human	Human	Neutral	33325.1	18106.1	13913.3	65344.6	254447					126.71	0	0	0	0	25.1017	0	0	0	0	1	-0.115051	-0.067997	-0.0548007	-0.237849	-0.130971	-0.0711587	-0.0546807	-0.25681
1	22	pet	bitch	border collie	8	100	Pleasant Dog	Dog	Pleasant	33594.3	29182.8	32738.9	95516	256154			526.82	526.82	552.35	0	0	31.3272	31.3272	48.6572	0	0	1	1	2	-0.124353	-0.134166	0.382974	0.124455	-0.131149	-0.113926	0.372191	0.127116
1	22	pet	bitch	border collie	8	100	Pleasant Human	Human	Pleasant	30854.8	18272.1	17003.8	66130.7	257387			373.47	373.47	503.204	0	0	22.4383	22.4383	60.2161	0	0	1	1	3	-0.110867	-0.067249	0.13765	-0.0404665	-0.119877	-0.0709907	0.26727	0.0764027
1	22	pet	bitch	border collie	8	100	Threatening Dog	Dog	Threatening	34877.9	24944	39153.7	98975.6	257205	676.3	2.7		451.767	368.443	7.805	11.8	0	19.605	79.903	2	1	0	3	6	0.0928957	0.0769717	-0.177471	-0.00760369	0.19773	0.0696857	-0.152228	0.115188
1	22	pet	bitch	border collie	8	100	Threatening Human	Human	Threatening	26706.2	15821.1	21715.2	64242.5	233408		450.2	957.575	839.565	773.636	0	35.595	12.4005	47.9955	85.9945	0	0	0	0	3	-0.119745	0.0572538	0.0276943	-0.0347973	-0.114418	-0.067783	-0.0930353	-0.275237
1	23	pet	male	smooth collie	2.5	100	Neutral Dog	Dog	Neutral	33200.8	32580.8	10464.3	76245.9	263399	177.936	612.067		151.093	121.366	519.155	84.9	0	604.055	1097.39	6	1	0	7	9	0.338658	-0.0402529	-0.0396422	0.258763	0.540619	-0.0125825	-0.0397279	0.488309
1	23	pet	male	smooth collie	2.5	100	Neutral Human	Human	Neutral	33549.9	18018.2	13890.7	65458.8	251464	188.512	230.35	672.97	137.062	124.775	212.55	65.07	5.994	283.614	624.257	3	1	0	4	6	0.244612	-0.000390984	-0.0518961	0.192325	0.366582	0.0950135	-0.0552393	0.406356
1	23	pet	male	smooth collie	2.5	100	Pleasant Dog	Dog	Pleasant	34464.8	29372.6	31765.8	95603.1	251786	353.719	601.25		351.469	89.5044	442.719	165.481	0	608.2	960.916	3	1	0	4	8	0.328905	0.0688751	-0.128657	0.269123	0.238119	0.00834313	-0.126161	0.120301
1	23	pet	male	smooth collie	2.5	100	Pleasant Human	Human	Pleasant	30546.4	18198.5	16639.7	65384.6	253758	70.76	101.5		68.36	191.642	155.985	4	0	159.985	815.097	5	0	0	5	9	0.118954	-0.0508533	-0.0645034	0.00359715	0.435179	-0.0717161	-0.0655732	0.29789
1	23	pet	male	smooth collie	2.5	100	Threatening Dog	Dog	Threatening	34877.9	24944	39153.7	98975.6	257205	525.739	365.4		393.311	295.306	253.335	190.78	0	444.115	723.88	1	3	0	5	7	0.238793	0.162786	-0.149552	0.252027	0.00725369	0.33159	-0.152228	0.329474
1	23	pet	male	smooth collie	2.5	100	Threatening Human	Human	Threatening	26706.2	15821.1	21715.2	64242.5	233408	345.567	379.6		203.3	290.369	172.03	20.2	0	192.23	539.788	1	1	0	2	7	0.085316	-0.015696	-0.0907574	-0.0211374	0.0284387	0.0750741	-0.0930353	0.0104775
1	24	pet	bitch	mixed	7	90	Neutral Dog	Dog	Neutral	33200.8	32580.8	10464.3	76245.9	263399	775.786			775.786	338.177	128.185	0	0	128.185	713.742	2	0	0	2	8	0.0967029	-0.129648	-0.0405385	-0.0734832	0.123953	-0.123694	-0.0397279	-0.0394689
1	24	pet	bitch	mixed	7	90	Neutral Human	Human	Neutral	33549.9	18018.2	13890.7	65458.8	251464	469.725	583.4		492.46	332.881	65.6	22.6	0	88.2	447.973	2	1	0	3	7	0.0963882	0.0539331	-0.054542	0.0957794	0.152296	0.071204	-0.0552393	0.168261
1	24	pet	bitch	mixed	7	90	Pleasant Dog	Dog	Pleasant	34157.7	29370.3	32552.3	96080.3	254455	620.636	447.5		433.507	341.38	179.15	14	0	193.15	566.691	4	2	0	6	10	0.221954	-0.0771481	-0.130265	0.0145409	0.265761	0.0845755	-0.12793	0.222407
1	24	pet	bitch	mixed	7	90	Pleasant Human	Human	Pleasant	30546.4	18198.5	16639.7	65384.6	253758	590.267	79.2	798.805	478.803	256.854	98.785	7.195	7.598	113.578	546.38	0	1	1	2	8	0.0584027	-0.0654168	-0.0379302	-0.0449443	-0.120376	0.0532839	0.0594268	-0.00766548
1	24	pet	bitch	mixed	7	90	Threatening Dog	Dog	Threatening	34877.9	24944	39153.7	98975.6	257205	333.65	774.733	697.315	371.001	526.582	120.905	90.99	25.6015	237.497	332.481	2	1	2	5	9	0.172806	0.119975	-0.0331278	0.259653	0.0866188	0.0141301	0.0699947	0.170744
1	24	pet	bitch	mixed	7	90	Threatening Human	Human	Threatening	26706.2	15821.1	21715.2	64242.5	233408	380.333			380.333	285.715	164.975	0	0	164.975	383.949	3	0	0	3	8	0.316065	-0.0683259	-0.0887943	0.158945	0.260582	-0.067783	-0.0930353	0.0997632
1	25	pet	bitch	rough collie	1.5	90	Neutral Dog	Dog	Neutral	33200.8	32580.8	10464.3	76245.9	263399		711.7		711.7	550.025	0	4.6	0	4.6	25.8025	0	1	0	1	2	-0.137865	-0.0502236	-0.0315821	-0.219671	-0.126047	0.376306	-0.0397279	0.210531
1	25	pet	bitch	rough collie	1.5	90	Neutral Human	Human	Neutral	34209.3	18295.3	14643.1	67147.7	251150					414.767	0	0	0	0	87.6829	0	0	0	0	3	-0.133877	-0.0773128	-0.0634618	-0.274651	-0.13621	-0.072846	-0.0583043	-0.267361
1	25	pet	bitch	rough collie	1.5	90	Pleasant Dog	Dog	Pleasant	34157.7	29370.3	32552.3	96080.3	254455	2.4	554.3	890.35	2.4	432.162	16.595	15.19	6.7955	38.5805	107.766	1	0	0	1	3	-0.0523812	-0.0391057	-0.0908203	-0.182307	0.199094	-0.115425	-0.12793	-0.0442598
1	25	pet	bitch	rough collie	1.5	90	Pleasant Human	Human	Pleasant	30854.8	18272.1	17003.8	66130.7	257387	834.9			834.9	471.022	26.2167	0	0	26.2167	111.299	1	0	0	1	4	0.137494	-0.073264	-0.0679745	-0.00374481	0.130123	-0.0709907	-0.066063	-0.00693065
1	25	pet	bitch	rough collie	1.5	90	Threatening Dog	Dog	Threatening	34921.6	25914.9	39399.2	100236	261437	650.867	566.067	784.495	661.5	609.506	15.9944	50.2167	11.5483	77.7594	121.096	1	1	0	2	4	0.19899	0.194839	-0.0276919	0.366137	0.116424	0.150875	-0.150703	0.116597
1	25	pet	bitch	rough collie	1.5	90	Threatening Human	Human	Threatening	26814	15811	21936.4	64561.4	234954	234.5			234.5	318.022	4.75	0	0	4.75	109.241	1	0	0	1	4	0.0853535	-0.0663084	-0.0884462	-0.0694011	0.135876	-0.0672939	-0.0933644	-0.0247826
1	26	pet	bitch	Beauce shepherd	3	100	Neutral Dog	Dog	Neutral	33200.8	32580.8	10464.3	76245.9	263399	456.871	914.45		456.871	252.69	208.175	37.4	0	245.575	719.923	3	0	0	3	7	0.114058	-0.0753788	-0.0396422	-0.000963229	0.302524	-0.123694	-0.0397279	0.139103
1	26	pet	bitch	Beauce shepherd	3	100	Neutral Human	Human	Neutral	33549.9	18018.2	13890.7	65458.8	251464	129.65	12.9		129.65	390.048	52.795	13.6	0	66.395	359.356	1	0	0	1	5	-0.0149678	-0.0130145	-0.0540886	-0.0820709	0.0665818	-0.0716532	-0.0552393	-0.0603107
1	26	pet	bitch	Beauce shepherd	3	100	Pleasant Dog	Dog	Pleasant	34157.7	29370.3	32552.3	96080.3	254455	383.786	898		383.786	309.146	191.38	4	0	195.38	684.517	2	0	0	2	9	0.107895	-0.109805	-0.130265	-0.132175	0.0879833	-0.115425	-0.12793	-0.155371
1	26	pet	bitch	Beauce shepherd	3	100	Pleasant Human	Human	Pleasant	30546.4	18198.5	16639.7	65384.6	253758	216.1			216.1	197.939	22.195	0	0	22.195	322.377	1	0	0	1	7	-0.0546319	-0.0727836	-0.0652965	-0.192712	0.0224809	-0.0717161	-0.0655732	-0.114808
1	26	pet	bitch	Beauce shepherd	3	100	Threatening Dog	Dog	Threatening	34877.9	24944	39153.7	98975.6	257205	719.479	594.686	509.48	615.998	367.512	188.79	204.19	23.794	416.774	702.163	2	0	0	2	6	0.147963	0.153407	-0.122858	0.178512	0.19773	-0.096981	-0.152228	-0.0514786
1	26	pet	bitch	Beauce shepherd	3	100	Threatening Human	Human	Threatening	26706.2	15821.1	21715.2	64242.5	233408	385.5	159.2		272.35	238.353	19.995	31.995	0	51.99	703.152	1	2	0	3	7	-0.09205	-0.0223159	-0.0938116	-0.208178	0.0284387	0.217931	-0.0930353	0.153335
1	27	pet	bitch	border collie	5	100	Neutral Dog	Dog	Neutral	33216.7	32774	11082.9	77073.6	261211		451.85	747.22	687.747	189.442	0	144.867	17.3267	162.193	252.421	0	1	1	2	5	-0.128954	0.176586	0.0300348	0.0776666	-0.127164	0.0745306	0.157571	0.104938
1	27	pet	bitch	border collie	5	100	Neutral Human	Human	Neutral	33549.9	18018.2	13890.7	65458.8	251464	3.7	683.167	759.805	558.117	583.153	10.8	106.795	56.797	174.392	434.943	0	1	1	3	7	-0.125573	0.0954433	0.0197102	-0.0104197	-0.133418	0.071204	0.0876178	0.168261
1	27	pet	bitch	border collie	5	100	Pleasant Dog	Dog	Pleasant	34157.7	29370.3	32552.3	96080.3	254455	852.8	617.05	662.572	582.581	489.701	16.8	64.995	88.794	170.589	296.174	0	1	1	3	4	-0.0805539	0.145715	0.122905	0.188065	-0.134239	0.134575	0.12207	0.372407
1	27	pet	bitch	border collie	5	100	Pleasant Human	Human	Pleasant	30546.4	18198.5	16639.7	65384.6	253758	271.5	482.95	302.935	279.103	78.0183	18.8	16.4	110.176	145.376	412.942	1	0	3	4	6	-0.0711892	-0.0409994	0.142087	0.0298985	0.0462904	-0.0717161	0.434427	0.409001
1	27	pet	bitch	border collie	5	100	Threatening Dog	Dog	Threatening	34877.9	24944	39153.7	98975.6	257205	248.6	747.4	634.246	590.489	584.251	16.6	141.585	185.379	343.564	463.54	1	2	3	6	6	-0.106574	0.258401	0.231881	0.383708	0.0310632	0.236352	0.347772	0.615188
1	27	pet	bitch	border collie	5	100	Threatening Human	Human	Threatening	26706.2	15821.1	21715.2	64242.5	233408		1363.3	1299.72	1307.38	1160.51	0	10.8	34.802	45.602	66.994	0	1	1	2	3	-0.103649	0.30886	0.221327	0.426538	-0.114418	0.26555	0.240298	0.39143
1	28	pet	male	smooth collie	6.5	100	Neutral Dog	Dog	Neutral	32445.1	30567.7	9307.57	72320.4	265406	251.62	402.6		210.283	133.549	550.779	85.7	0	636.479	973.886	3	1	0	5	6	0.304049	-0.0366233	-0.0347346	0.232691	0.377753	0.0514931	-0.0350692	0.560843
1	28	pet	male	smooth collie	6.5	100	Neutral Human	Human	Neutral	33782.6	17954.6	13769.3	65506.4	249026	459.386	510.16		377.85	219.351	166.65	153.983	0	320.633	868.376	4	1	0	5	7	0.0924202	0.0950844	-0.0540886	0.133416	0.43577	0.070758	-0.0552928	0.451235
1	28	pet	male	smooth collie	6.5	100	Pleasant Dog	Dog	Pleasant	34290.6	27815.6	32177.3	94283.4	255792	262.16	613.133	1071.19	509.884	66.2414	574.8	101.421	8.57071	684.792	1300.15	3	0	0	4	7	0.26285	-0.0345626	-0.121468	0.106819	0.294515	-0.108743	-0.125795	0.202834
1	28	pet	male	smooth collie	6.5	100	Pleasant Human	Human	Pleasant	30787.7	18171	16013.4	64972.1	246231	370.267	0.8		256.283	60.6407	419.386	91.7	0	511.086	1205	2	1	0	4	7	0.205914	-0.00939326	-0.0654826	0.131038	0.160678	0.0690606	-0.0650342	0.307562
1	28	pet	male	smooth collie	6.5	100	Threatening Dog	Dog	Threatening	34871	24534.1	38094.5	97499.6	263942	324.9	360.844	368.66	137.126	100.896	537.938	378.481	51.5	967.919	1199.64	3	3	0	8	8	0.276647	0.201307	-0.0577282	0.420225	0.242884	0.282047	-0.144329	0.630602
1	28	pet	male	smooth collie	6.5	100	Threatening Human	Human	Threatening	26706.2	15821.1	21715.2	64242.5	233408	325.179	321.24		315.311	109.087	316.15	194.585	0	510.735	1088.18	4	1	0	6	8	0.166051	0.114475	-0.0951526	0.185373	0.385582	0.057217	-0.0930353	0.474763
1	29	pet	bitch	border collie	2	100	Neutral Dog	Dog	Neutral	33200.8	32580.8	10464.3	76245.9	263399	403.2	705.85		403.2	167.566	257.57	27.6	0	285.17	949.89	2	0	0	2	7	0.145184	-0.086655	-0.0347106	0.0238182	0.159667	-0.123694	-0.0397279	-0.00375459
1	29	pet	bitch	border collie	2	100	Neutral Human	Human	Neutral	33549.9	18018.2	13890.7	65458.8	251464	829.383			829.383	404.05	347.97	0	0	347.97	658.338	2	0	0	2	7	0.39894	-0.0685934	-0.0554997	0.274847	0.152296	-0.0716532	-0.0552393	0.0254036
1	29	pet	bitch	border collie	2	100	Pleasant Dog	Dog	Pleasant	34157.7	29370.3	32552.3	96080.3	254455	939.72	380.25	1229.12	605.837	468.358	66.39	183.8	28.788	278.978	511.76	0	4	0	4	5	0.046914	0.156	-0.0795781	0.123336	-0.134239	0.684575	-0.12793	0.422407
1	29	pet	bitch	border collie	2	100	Pleasant Human	Human	Pleasant	30546.4	18198.5	16639.7	65384.6	253758	695.05	460.08	1233.36	428.55	378.507	108.79	318.81	7.6	435.2	717.143	0	3	0	3	8	-0.020663	0.259055	-0.0561834	0.182209	-0.120376	0.303284	-0.0655732	0.117335
1	29	pet	bitch	border collie	2	100	Threatening Dog	Dog	Threatening	34877.9	24944	39153.7	98975.6	257205	528.42	638.48	501.42	238.686	207.041	205.6	134.78	125.603	465.983	688.363	2	1	2	5	7	0.131372	0.174845	-0.0131981	0.293019	0.150111	0.0458762	0.133487	0.329474
1	29	pet	bitch	border collie	2	100	Threatening Human	Human	Threatening	26706.2	15821.1	21715.2	64242.5	233408	723.85	520.1		558.533	331.661	223.01	101.2	0	324.21	688.959	2	1	0	3	6	0.210696	0.0888643	-0.093245	0.206315	0.218915	0.0988837	-0.0930353	0.224763
1	30	pet	male	Finnish lapphund	8.5	100	Neutral Dog	Dog	Neutral	33200.8	32580.8	10464.3	76245.9	263399	261.837	570.5	993.92	484.845	234.795	171.575	36.2	15.8005	223.576	531.554	2	1	0	3	8	0.110352	0.0127132	0.00424693	0.127312	0.123953	0.00130643	-0.0397279	0.0855311
1	30	pet	male	Finnish lapphund	8.5	100	Neutral Human	Human	Neutral	33814.2	17761.6	14135.9	65711.7	252775	74.7	177.5	563.65	237.683	74.6892	91.3333	8.44444	13.1078	112.886	401.269	1	1	0	2	6	0.0884744	-0.0131997	0.0145921	0.0898667	0.0328949	0.0964005	-0.0559227	0.0733727
1	30	pet	male	Finnish lapphund	8.5	100	Pleasant Dog	Dog	Pleasant	34157.7	29370.3	32552.3	96080.3	254455	202.175	282.8	217.02	169.944	195.154	67.795	5.6	24.7985	98.1935	334.966	2	1	1	4	7	0.191393	-0.0684086	-0.0608921	0.0620924	0.151475	0.0274326	0.0149274	0.193835
1	30	pet	male	Finnish lapphund	8.5	100	Pleasant Human	Human	Pleasant	30546.4	18198.5	16639.7	65384.6	253758	260.2	394		201.2	204.377	124.795	11.395	0	136.19	557.745	2	1	0	3	7	0.0941092	-0.0317077	-0.0659226	-0.00352109	0.165338	0.0711411	-0.0655732	0.170906
1	30	pet	male	Finnish lapphund	8.5	100	Threatening Dog	Dog	Threatening	33626.2	25826	40124.3	99576.6	257908	501.858	283.8	135.037	371.227	200.132	258.2	66.4444	34.8783	359.523	566.831	1	0	3	4	7	0.239417	0.00753685	-0.105652	0.141302	0.0124765	-0.100136	0.272995	0.185335
1	30	pet	male	Finnish lapphund	8.5	100	Threatening Human	Human	Threatening	26706.2	15821.1	21715.2	64242.5	233408	309.85			309.85	198.546	15.995	0	0	15.995	579.947	1	0	0	1	8	-0.0770289	-0.0686142	-0.0831148	-0.228758	0.0105815	-0.067783	-0.0930353	-0.150237
1	31	pet	bitch	border collie	8	100	Neutral Dog	Dog	Neutral	33200.8	32580.8	10464.3	76245.9	263399	683.594	453.4	463.86	459.922	306.6	122.995	226.575	47.4015	396.971	702.127	3	2	1	6	8	0.134142	0.135097	0.020506	0.289745	0.248953	0.126306	0.0852721	0.460531
1	31	pet	bitch	border collie	8	100	Neutral Human	Human	Neutral	33732.9	17767.4	13750.4	65250.8	253708	561.8	377.9	222.34	231.92	149.076	42.6611	16.8889	11.555	71.105	375.227	0	2	0	2	7	-0.0256815	-0.0269913	-0.0155025	-0.0681753	-0.132959	0.215683	-0.0541978	0.0285261
1	31	pet	bitch	border collie	8	100	Pleasant Dog	Dog	Pleasant	34157.7	29370.3	32552.3	96080.3	254455	237.86	392.54	516.155	328.34	368.269	86.985	147.185	114.781	348.951	588.316	2	1	2	6	9	-0.0245882	0.0675269	0.0372444	0.080183	0.0879833	-0.00431341	0.0942925	0.289074
1	31	pet	bitch	border collie	8	100	Pleasant Human	Human	Pleasant	30546.4	18198.5	16639.7	65384.6	253758	448.48	1053.24	394.57	457.425	375.976	100.38	40.585	79.98	220.945	681.478	1	1	2	5	10	-0.0163665	-0.0151486	0.0357495	0.00423444	-0.0203762	0.0282839	0.134427	0.242335
1	31	pet	bitch	border collie	8	100	Threatening Dog	Dog	Threatening	34877.9	24944	39153.7	98975.6	257205	476.325	567.317	381.015	343.284	241.927	210.38	74.995	148.197	433.572	781.318	2	2	2	6	10	0.133773	-0.014659	0.0276042	0.146718	0.0643965	0.103019	0.0477725	0.215188
1	31	pet	bitch	border collie	8	100	Threatening Human	Human	Threatening	26038.6	15992.2	23152.9	65183.8	233779	700.76	457.9	337.29	421.052	302.141	60.7437	87.5	30.9962	179.24	659.163	1	3	0	4	6	0.00318317	0.055722	-0.0470647	0.0118405	0.0552853	0.431592	-0.0990374	0.38784
2	1	pet	bitch	Australian kelpie	4.5	90	Neutral Dog	Dog	Neutral	33137.6	32903.6	9705.67	75746.8	262680	87.9	2.9		59.5667	123.417	37.1056	26.8833	0	63.9889	183.078	1	1	0	2	4	0.163469	-0.0117475	-0.0320551	0.119666	0.123848	0.124739	-0.0369487	0.211638
2	1	pet	bitch	Australian kelpie	4.5	90	Neutral Human	Human	Neutral	33549.9	18018.2	13890.7	65458.8	251464		1239.85	808.16	1024	546.359	0	18.6	27.8	46.4	185.196	0	0	2	2	6	-0.138472	0.115535	0.163671	0.140734	-0.133418	-0.0716532	0.278094	0.0730226
2	1	pet	bitch	Australian kelpie	4.5	90	Pleasant Dog	Dog	Pleasant	34157.7	29370.3	32552.3	96080.3	254455	693.4	870.45	95.085	539.294	432.416	18.2	9.2	10.2	37.6	174.988	1	2	2	5	8	-0.0187397	-0.0741631	0.0514623	-0.0414406	-0.00923888	0.134575	0.12207	0.247407
2	1	pet	bitch	Australian kelpie	4.5	90	Pleasant Human	Human	Pleasant	30546.4	18198.5	16639.7	65384.6	253758	1072.4	772.95	325.295	481.33	441.79	18.6	8.2	58.3925	85.1925	268.778	0	1	2	3	7	-0.0803759	-0.0458139	0.133871	0.00768168	-0.120376	0.0711411	0.220141	0.170906
2	1	pet	bitch	Australian kelpie	4.5	90	Threatening Dog	Dog	Threatening	35329.7	26093.3	40657.9	102081	256191	786.767	323.2	626.775	565.89	410.726	30.4333	12.4389	31.9978	74.87	225.948	2	1	1	4	7	0.156021	-0.0738516	-0.0359665	0.046203	0.147811	0.041006	-0.0158444	0.172972
2	1	pet	bitch	Australian kelpie	4.5	90	Threatening Human	Human	Threatening	27077.6	15953.3	21025.8	64056.7	237019					36.3525	0	0	0	0	165.961	0	0	0	0	4	-0.12628	-0.07562	-0.0744332	-0.276333	-0.114242	-0.0673082	-0.0887093	-0.27026
2	2	kennel	male	beagle	4	90	Neutral Dog	Dog	Neutral	33200.8	32580.8	10464.3	76245.9	263399	468.1	542.25		517.533	587.523	5.6	24.39	0	29.99	33.987	1	2	0	3	3	0.213049	0.385334	-0.0598921	0.538491	0.207286	0.542973	-0.0397279	0.710531
2	2	kennel	male	beagle	4	90	Neutral Human	Human	Neutral	33549.9	18018.2	13890.7	65458.8	251464					606.05	0	0	0	0	25.814	0	0	0	0	1	-0.125872	-0.0677011	-0.0542823	-0.247855	-0.133418	-0.0716532	-0.0552393	-0.260311
2	2	kennel	male	beagle	4	90	Pleasant Dog	Dog	Pleasant	34157.7	29370.3	32552.3	96080.3	254455	106.6			106.6	464.312	3.995	0	0	3.995	28.5955	0	0	0	0	2	-0.0487564	-0.120088	-0.140585	-0.30943	-0.134239	-0.115425	-0.12793	-0.377593
2	2	kennel	male	beagle	4	90	Pleasant Human	Human	Pleasant	30546.4	18198.5	16639.7	65384.6	253758	706.7		902.76	772.053	696.457	14.6	0	4.4	19	79.1985	1	0	1	2	6	0.145832	-0.074906	-0.0334206	0.0375051	0.0462904	-0.0717161	0.101093	0.0756679
2	2	kennel	male	beagle	4	90	Threatening Dog	Dog	Threatening	34877.9	24944	39153.7	98975.6	257205	705.7	463.95	866.903	580.436	674.841	4.2	12.795	21.1835	38.1785	60.167	1	2	1	4	5	-0.0474846	0.145559	0.0183885	0.116463	0.0643965	0.303019	0.0477725	0.415188
2	2	kennel	male	beagle	4	90	Threatening Human	Human	Threatening	26706.2	15821.1	21715.2	64242.5	233408		708.8		708.8	589.751	0	4	0	4	44.4005	0	0	0	0	3	-0.122532	0.0707868	-0.0873023	-0.139048	-0.114418	-0.067783	-0.0930353	-0.275237
2	3	kennel	male	beagle	4	100	Neutral Dog	Dog	Neutral	33200.8	32580.8	10464.3	76245.9	263399		647.1	731.083	513.76	439.924	0	29.19	70.787	99.977	287.501	0	1	1	2	4	-0.131793	-0.0405312	0.140311	-0.0320135	-0.126047	0.126306	0.210272	0.210531
2	3	kennel	male	beagle	4	100	Neutral Human	Human	Neutral	33549.9	18018.2	13890.7	65458.8	251464	799.525	1076.7	252.84	690.188	414.482	78.985	15.6	3.8	98.385	458.145	0	0	0	0	7	-0.00311181	-0.0432817	-0.0487462	-0.0951397	-0.133418	-0.0716532	-0.0552393	-0.260311
2	3	kennel	male	beagle	4	100	Pleasant Dog	Dog	Pleasant	34157.7	29370.3	32552.3	96080.3	254455	857.95	845.383	396.572	401.863	292.597	35.595	51.58	135.374	216.762	309.966	0	1	2	3	8	-0.0629696	0.00024979	0.37846	0.302285	-0.134239	0.00957548	0.12207	-0.0025931
2	3	kennel	male	beagle	4	100	Pleasant Human	Human	Pleasant	30546.4	18198.5	16639.7	65384.6	253758	555.075	251.5	207.42	381.857	345.691	33.4	17.2	5.796	56.396	418.103	1	1	0	2	9	-0.0335073	-0.0247669	-0.0481624	-0.106437	-0.00926514	0.0393951	-0.0655732	-0.0354433
2	3	kennel	male	beagle	4	100	Threatening Dog	Dog	Threatening	34877.9	24944	39153.7	98975.6	257205	639.312	758.717	267.752	430.625	221.19	110.99	55.38	142.59	308.96	481.929	1	2	4	7	9	0.0843474	0.00395893	0.155278	0.243585	-0.0244923	0.125241	0.292217	0.392966
2	3	kennel	male	beagle	4	100	Threatening Human	Human	Threatening	26706.2	15821.1	21715.2	64242.5	233408	876.9	976.9	3.04	439.97	220.684	4	13.8	6.199	23.999	317.357	0	0	1	1	9	-0.113058	-0.0559385	0.0203587	-0.148638	-0.114418	-0.067783	0.0180758	-0.164126
2	4	kennel	male	beagle	4	100	Neutral Dog	Dog	Neutral	33200.8	32580.8	10464.3	76245.9	263399	414.669	583.633		388.419	265.163	497.34	143.995	0	641.335	906.901	5	0	0	6	9	0.453418	0.00274657	-0.0395065	0.416658	0.429508	-0.123694	-0.0397279	0.377198
2	4	kennel	male	beagle	4	100	Neutral Human	Human	Neutral	33549.9	18018.2	13890.7	65458.8	251464	379.725	225.9	895.51	300.096	238.787	228.45	188.19	71.594	488.234	889.91	4	2	0	5	9	0.146743	0.0944662	0.00626381	0.247473	0.311026	0.150569	-0.0552393	0.295245
2	4	kennel	male	beagle	4	100	Pleasant Dog	Dog	Pleasant	34590.7	29771.6	30473.3	94835.6	258534	507.15	379.675	557.29	365.675	351.052	35.7778	316.522	10.6667	362.967	441.368	0	3	0	3	5	-0.0826788	0.384495	-0.102061	0.199754	-0.133795	0.484845	-0.11787	0.23318
2	4	kennel	male	beagle	4	100	Pleasant Human	Human	Pleasant	30546.4	18198.5	16639.7	65384.6	253758	208.871	363.967	1106.25	189.819	144.025	331.77	187.78	7.6	527.15	964.49	4	0	0	5	8	0.253433	0.111048	-0.0603579	0.304123	0.379624	-0.0717161	-0.0655732	0.367335
2	4	kennel	male	beagle	4	100	Threatening Dog	Dog	Threatening	35329.7	26093.3	40657.9	102081	256191	318.5	93.5	566.99	59.75	102.472	172.95	207.478	259.314	636.891	723.878	2	2	0	5	6	0.147264	0.134501	0.17606	0.451438	0.19543	0.231482	-0.158702	0.434877
2	4	kennel	male	beagle	4	100	Threatening Human	Human	Threatening	26706.2	15821.1	21715.2	64242.5	233408	376.32	379.92		277.94	384.9	106.39	247.585	0	353.975	506.881	0	1	0	2	5	0.0944745	0.359268	-0.094307	0.359435	-0.114418	0.132217	-0.0930353	0.124763
2	5	kennel	bitch	beagle	4	90	Neutral Dog	Dog	Neutral	33200.8	32580.8	10464.3	76245.9	263399	212.8	180.15	434.63	191.033	176.049	3.8	96.185	9.394	109.379	400.759	0	1	0	1	6	-0.115429	0.108199	-0.0131409	-0.0203708	-0.126047	0.0429731	-0.0397279	-0.122802
2	5	kennel	bitch	beagle	4	90	Neutral Human	Human	Neutral	33549.9	18018.2	13890.7	65458.8	251464	838.267	47.9167		347.962	279.666	12.8	247.17	0	259.97	572.343	0	3	0	3	6	-0.0811374	0.224034	-0.0565356	0.0863607	-0.133418	0.428347	-0.0552393	0.239689
2	5	kennel	bitch	beagle	4	90	Pleasant Dog	Dog	Pleasant	34157.7	29370.3	32552.3	96080.3	254455	1045.7	222.175		496.683	215.055	4.2	255.77	0	259.97	583.143	0	1	0	1	7	-0.133256	0.0893336	-0.13064	-0.174562	-0.134239	0.0274326	-0.12793	-0.234736
2	5	kennel	bitch	beagle	4	90	Pleasant Human	Human	Pleasant	30546.4	18198.5	16639.7	65384.6	253758	668.812	360.567	364.5	373.71	291.131	119.59	160.37	5.6005	285.561	728.12	1	2	0	3	7	0.0177809	0.135396	-0.0608419	0.092335	0.0224809	0.213998	-0.0655732	0.170906
2	5	kennel	bitch	beagle	4	90	Threatening Dog	Dog	Threatening	34877.9	24944	39153.7	98975.6	257205	165.55	308.45	192.52	258.553	205.539	84.58	241.775	52.794	379.149	573.937	0	3	0	3	5	0.0188953	0.325883	-0.0348028	0.309976	-0.135603	0.503019	-0.152228	0.215188
2	5	kennel	bitch	beagle	4	90	Threatening Human	Human	Threatening	27067.4	16012.4	20952.1	64032	227142	211.525	73.95	450.165	46.982	24.435	67.5333	339.072	47.5428	454.148	831.67	1	2	1	5	8	-0.00434218	0.21116	-0.0611597	0.145658	0.00583447	0.179505	0.0327575	0.343096
2	6	kennel	male	beagle	4	100	Neutral Dog	Dog	Neutral	31940	32079.4	9428.57	73448	261801					440.865	0	0	0	0	267.04	0	0	0	0	4	-0.121574	-0.114405	-0.0285385	-0.264518	-0.122001	-0.122533	-0.0360142	-0.280549
2	6	kennel	male	beagle	4	100	Neutral Human	Human	Neutral	33178	18444.4	14239.9	65862.3	245915	933.5			933.5	395.905	13.1429	0	0	13.1429	141.121	0	0	0	0	1	-0.0919456	-0.0819707	-0.0677924	-0.241709	-0.134916	-0.0750031	-0.0579055	-0.267825
2	6	kennel	male	beagle	4	100	Pleasant Dog	Dog	Pleasant	34497	31051	35098.7	100647	248642	341.4			341.4	443.41	139.129	0	0	139.129	250.262	3	0	0	3	5	0.254919	-0.125715	-0.128208	0.000996507	0.461258	-0.124883	-0.141162	0.195214
2	6	kennel	male	beagle	4	100	Pleasant Human	Human	Pleasant	30428.3	18036.2	16012.7	64477.2	249707	265.475	211.9		265.475	233.45	47.3222	18.4389	0	65.7611	146.621	1	0	0	1	2	0.193899	0.0599659	-0.0647956	0.189069	0.378144	-0.0722296	-0.0641259	0.241788
2	6	kennel	male	beagle	4	100	Threatening Dog	Dog	Threatening	34877.9	24944	39153.7	98975.6	257205	362	371.5		366.75	598.637	4.8	40.785	0	45.585	70.5845	1	1	0	2	3	0.191731	0.192454	-0.15598	0.228205	0.19773	0.236352	-0.152228	0.281855
2	6	kennel	male	beagle	4	100	Threatening Human	Human	Threatening	27067.4	16012.4	20952.1	64032	227142	516.825	627.2		496.825	515.817	149.85	10.4444	0	160.294	363.984	2	0	0	2	4	0.192118	-0.037399	-0.0951754	0.0595437	0.380834	-0.0704954	-0.0922425	0.218096
2	7	kennel	male	beagle	4	100	Neutral Dog	Dog	Neutral	33837.2	32623.9	11099.8	77560.9	261096	262.75			262.75	202.432	55.2437	0	0	55.2437	130.492	1	0	0	1	3	0.217345	-0.142859	-0.0230372	0.0514484	0.203736	-0.12495	-0.0425121	0.0362748
2	7	kennel	male	beagle	4	100	Neutral Human	Human	Neutral	33118.3	17729.4	13286.4	64134.1	259319					1432.9	0	0	0	0	5.42857	0	0	0	0	0	-0.115051	-0.067997	-0.0548007	-0.237849
2	7	kennel	male	beagle	4	100	Pleasant Dog	Dog	Pleasant	33877.5	28816.4	31713	94406.9	257350	781.2	509.3		509.3	311.572	16.25	16.7437	0	32.9937	60.9913	0	0	0	0	2	-0.00703342	0.00962328	-0.146577	-0.143987	-0.13164	-0.111974	-0.123229	-0.366843
2	7	kennel	male	beagle	4	100	Pleasant Human	Human	Pleasant	30569.7	18052	16643.2	65264.9	257291					516.655	0	0	0	0	111.986	0	0	0	0	1	-0.119488	-0.0712513	-0.0675528	-0.258292	-0.118814	-0.0701618	-0.0646864	-0.253662
2	7	kennel	male	beagle	4	100	Threatening Dog	Dog	Threatening	33954	25089.6	43822	102866	252706	901.475			901.475	654.305	37.9993	0	0	37.9993	57.7079	1	0	0	1	3	0.36586	-0.070164	-0.142557	0.153139	0.198972	-0.0992836	-0.173411	-0.073723
2	7	kennel	male	beagle	4	100	Threatening Human	Human	Threatening	26925.2	15907.1	21704.5	64536.9	238390	665.8			665.8	595.8	32.5	0	0	32.5	65.0012	0	0	0	0	1	0.394634	-0.0617912	-0.0894048	0.243438	-0.112946	-0.0667272	-0.091046	-0.270719
2	8	kennel	male	beagle	4	100	Neutral Dog	Dog	Neutral	33200.8	32580.8	10464.3	76245.9	263399	350.833	312.875	560.38	300.213	381.257	76.19	47.19	5	128.38	371.759	2	2	1	5	7	0.0255006	0.0592507	0.0910586	0.17581	0.159667	0.162021	0.103129	0.424817
2	8	kennel	male	beagle	4	100	Neutral Human	Human	Neutral	33549.9	18018.2	13890.7	65458.8	251464	570.7	265.875		264.067	387.887	114.195	88.99	0	203.185	364.365	2	3	0	5	6	0.315056	0.233028	-0.058007	0.490077	0.199915	0.428347	-0.0552393	0.573023
2	8	kennel	male	beagle	4	100	Pleasant Dog	Dog	Pleasant	34157.7	29370.3	32552.3	96080.3	254455	422.2	217.512	215.023	198.011	248.077	140.98	72.385	73.9985	287.364	452.348	0	4	2	6	8	0.0980572	-0.033208	0.171446	0.236295	-0.134239	0.384575	0.12207	0.372407
2	8	kennel	male	beagle	4	100	Pleasant Human	Human	Pleasant	30546.4	18198.5	16639.7	65384.6	253758	181.65	573.367	364.25	455.489	547.508	17.595	129.59	46.5915	193.776	457.136	1	5	0	6	9	-0.0996217	0.351194	-0.00128368	0.250289	-0.00926514	0.48384	-0.0655732	0.409001
2	8	kennel	male	beagle	4	100	Threatening Dog	Dog	Threatening	34877.9	24944	39153.7	98975.6	257205	202.3	412.275	763.51	527.493	303.023	54.795	76.195	114.78	245.77	536.722	2	1	1	5	9	-0.0756977	0.079272	0.0319281	0.0355023	0.0866188	0.0141301	-0.0411164	0.170744
2	8	kennel	male	beagle	4	100	Threatening Human	Human	Threatening	26706.2	15821.1	21715.2	64242.5	233408	489.3	214.733	171.53	195.446	376.579	9.195	86	4	99.195	406.561	1	3	0	4	7	-0.0530645	0.125067	-0.0392462	0.032756	0.0284387	0.360788	-0.0930353	0.296192
2	9	kennel	bitch	beagle	4	100	Neutral Dog	Dog	Neutral	33528.6	33223.3	10628.3	77380.2	261038	407.207	597.62	476.73	415.606	331.367	135.089	62.4389	4.44444	201.972	329.059	2	1	0	3	7	0.386363	0.0469134	-0.0312624	0.402014	0.157271	0.0155834	-0.0407156	0.132139
2	9	kennel	bitch	beagle	4	100	Neutral Human	Human	Neutral	33256	17956.4	13538.3	64750.8	252346	596.9		955.45	596.9	453.149	19.3333	0	4.44444	23.7778	212.547	0	0	0	0	3	-0.0534919	-0.0704743	-0.0396834	-0.16365	-0.131787	-0.0711579	-0.0536498	-0.256595
2	9	kennel	bitch	beagle	4	100	Pleasant Dog	Dog	Pleasant	34157.7	29370.3	32552.3	96080.3	254455	566.167	794	643.64	622.808	541.236	18.195	60.39	23.201	101.786	279.679	1	2	0	3	6	-0.0312438	0.073084	-0.0747466	-0.0329064	0.0324278	0.217909	-0.12793	0.122407
2	9	kennel	bitch	beagle	4	100	Pleasant Human	Human	Pleasant	29924.9	18303.1	16743.4	64971.4	255474	447.2	545.417	505.155	322.903	349.403	35.9438	63.2375	27.7431	126.924	126.923	1	1	0	2	2	0.261981	0.399128	0.0809856	0.742094	0.382865	0.428356	-0.0655384	0.745683
2	9	kennel	bitch	beagle	4	100	Threatening Dog	Dog	Threatening	34877.9	24944	39153.7	98975.6	257205	639.93	459.925	983.045	576.008	533.372	72.52	54.475	62.4015	189.397	296.779	2	0	0	2	5	0.163433	-0.00971668	-0.0322226	0.121494	0.264397	-0.096981	-0.152228	0.015188
2	9	kennel	bitch	beagle	4	100	Threatening Human	Human	Threatening	26175.3	15723.9	22464.9	64364.1	236588	635.8			635.8	682.588	40.6611	0	0	40.6611	311.967	0	0	0	0	6	0.0189145	-0.0654117	-0.0992768	-0.145774	-0.110637	-0.0664611	-0.0949537	-0.272052
2	10	pet	bitch	Swedish vallhund	5	100	Neutral Dog	Dog	Neutral	33200.8	32580.8	10464.3	76245.9	263399	840.975	467.11	282.5	502.457	339.664	118.39	162.19	9.802	290.382	507.136	1	2	2	5	8	0.0762187	0.16328	-0.0150096	0.224489	-0.00104741	0.126306	0.210272	0.335531
2	10	pet	bitch	Swedish vallhund	5	100	Neutral Human	Human	Neutral	33549.9	18018.2	13890.7	65458.8	251464	502.425	1.3		222.45	581.243	29.795	15.595	0	45.39	86.9915	1	1	0	2	2	0.130633	0.00808403	-0.0593336	0.079383	0.366582	0.428347	-0.0552393	0.739689
2	10	pet	bitch	Swedish vallhund	5	100	Pleasant Dog	Dog	Pleasant	34157.7	29370.3	32552.3	96080.3	254455	695.425	486.256	686.675	459.742	420.115	172.595	189.975	17.795	380.365	563.723	2	4	1	7	9	0.125481	0.219597	-0.0732716	0.271807	0.0879833	0.32902	-0.0168186	0.400185
2	10	pet	bitch	Swedish vallhund	5	100	Pleasant Human	Human	Pleasant	30546.4	18198.5	16639.7	65384.6	253758	972.467	459.075	1163.52	531.5	329.571	25.395	101.375	12	138.77	459.327	1	2	0	3	7	-0.0502992	0.157726	-0.053926	0.0535006	0.0224809	0.213998	-0.0655732	0.170906
2	10	pet	bitch	Swedish vallhund	5	100	Threatening Dog	Dog	Threatening	34877.9	24944	39153.7	98975.6	257205	815.075	412.9	1115.7	729.667	594.704	39	45.6	9.4005	94.0005	374.174	1	1	0	2	7	-0.00161517	-0.00684726	-0.127327	-0.135789	0.00725369	0.0458762	-0.152228	-0.0990977
2	10	pet	bitch	Swedish vallhund	5	100	Threatening Human	Human	Threatening	26706.2	15821.1	21715.2	64242.5	233408					749.15	0	0	0	0	97.1875	0	0	0	0	2	-0.11683	-0.0701232	-0.101792	-0.288745	-0.114418	-0.067783	-0.0930353	-0.275237
2	11	pet	bitch	border collie	5	90	Neutral Dog	Dog	Neutral	33200.8	32580.8	10464.3	76245.9	263399	943.233		1110.8	943.233	506.884	18.185	0	6.1995	24.3845	157.927	1	0	1	2	5	-0.00965907	-0.121607	0.0162907	-0.114975	0.0739526	-0.123694	0.160272	0.110531
2	11	pet	bitch	border collie	5	90	Neutral Human	Human	Neutral	33814.2	17761.6	14135.9	65711.7	252775					309.09	0	0	0	0	29.7739	0	0	0	0	1	-0.126268	-0.0640026	-0.051803	-0.242073	-0.133772	-0.0702661	-0.0559227	-0.259961
2	11	pet	bitch	border collie	5	90	Pleasant Dog	Dog	Pleasant	34157.7	29370.3	32552.3	96080.3	254455	828	876.45		876.45	672.436	6	8.6	0	14.6	148.375	0	1	0	1	3	-0.0998654	0.0799491	-0.140395	-0.160311	-0.134239	0.217909	-0.12793	-0.0442598
2	11	pet	bitch	border collie	5	90	Pleasant Human	Human	Pleasant	30546.4	18198.5	16639.7	65384.6	253758	867.6	1236.9		1052.25	871.187	24.595	4	0	28.595	48.787	1	0	0	1	1	0.144002	0.088061	-0.0619118	0.170151	0.879624	-0.0717161	-0.0655732	0.742335
2	11	pet	bitch	border collie	5	90	Threatening Dog	Dog	Threatening	34877.9	24944	39153.7	98975.6	257205	335.9	918.5		530.1	530.103	49.4	25.2	0	74.6	82.802	2	1	0	3	3	0.487221	0.222732	-0.234958	0.474994	0.531063	0.236352	-0.152228	0.615188
2	11	pet	bitch	border collie	5	90	Threatening Human	Human	Threatening	27077.6	15953.3	21025.8	64056.7	237019	1.5			1.5	0.825	11.1111	0	0	11.1111	68.6672	1	0	0	1	2	-0.0161315	-0.072364	-0.0801086	-0.168604	0.385758	-0.0673082	-0.0887093	0.22974
2	12	pet	bitch	great Pyrenees	6	100	Neutral Dog	Dog	Neutral	33200.8	32580.8	10464.3	76245.9	263399	1106.2	272.425		272.425	178.944	40	204.57	0	244.57	485.547	0	2	0	2	5	-0.0851527	0.0781264	-0.0398784	-0.0469047	-0.126047	0.276306	-0.0397279	0.110531
2	12	pet	bitch	great Pyrenees	6	100	Neutral Human	Human	Neutral	33732.9	17767.4	13750.4	65250.8	253708	212.2			212.2	306.49	37.7778	0	0	37.7778	293.324	1	0	0	1	4	-0.0653069	-0.0704795	-0.0589517	-0.194738	0.117041	-0.070031	-0.0541978	-0.00718815
2	12	pet	bitch	great Pyrenees	6	100	Pleasant Dog	Dog	Pleasant	34157.7	29370.3	32552.3	96080.3	254455	833.733	630.475	595.293	611.296	622.558	62.595	69.795	50.9975	183.387	353.158	1	1	4	6	7	-0.016225	0.21784	0.0773405	0.278956	0.00861826	0.0274326	0.443499	0.47955
2	12	pet	bitch	great Pyrenees	6	100	Pleasant Human	Human	Pleasant	30546.4	18198.5	16639.7	65384.6	253758		0.7	224.315	112.507	363.847	0	22.595	11.394	33.989	212.546	0	1	1	2	6	-0.123893	0.00242121	0.0780013	-0.04347	-0.120376	0.0949506	0.101093	0.0756679
2	12	pet	bitch	great Pyrenees	6	100	Threatening Dog	Dog	Threatening	34877.9	24944	39153.7	98975.6	257205	562.5	680.05	2.83	375.943	523.164	29.6	124.985	59.187	213.772	317.566	0	0	1	1	4	-0.0534313	0.125256	-0.0568257	0.0149988	-0.135603	-0.096981	0.0977725	-0.134812
2	12	pet	bitch	great Pyrenees	6	100	Threatening Human	Human	Threatening	27073.3	16060.6	21194.8	64328.7	235170	375.75	327.2	527.45	567.743	307.98	45.1056	8	36.4378	89.5433	312.637	1	0	0	1	4	-0.0124407	-0.0478484	0.135143	0.0748542	0.134877	-0.0682935	-0.0901255	-0.0235416
2	13	pet	bitch	Beauce shepherd	3.5	100	Neutral Dog	Dog	Neutral	33200.8	32580.8	10464.3	76245.9	263399	242.458	154.5		131.829	127.984	256.365	92.795	0	349.16	614.14	5	2	0	7	7	0.356078	-0.0238568	-0.036854	0.295367	0.588238	0.162021	-0.0397279	0.710531
2	13	pet	bitch	Beauce shepherd	3.5	100	Neutral Human	Human	Neutral	33549.9	18018.2	13890.7	65458.8	251464	828.767			828.767	480.763	50	0	0	50	246.977	0	0	0	0	7	-0.00884449	-0.0737391	-0.0569711	-0.139555	-0.133418	-0.0716532	-0.0552393	-0.260311
2	13	pet	bitch	Beauce shepherd	3.5	100	Pleasant Dog	Dog	Pleasant	34157.7	29370.3	32552.3	96080.3	254455	695.438			695.438	596.15	102.385	0	0	102.385	162.78	3	0	0	3	4	0.426406	-0.111848	-0.107567	0.206991	0.615761	-0.115425	-0.12793	0.372407
2	13	pet	bitch	Beauce shepherd	3.5	100	Pleasant Human	Human	Pleasant	30546.4	18198.5	16639.7	65384.6	253758	486.2			486.2	176.816	117.89	0	0	117.89	303.263	2	0	0	2	7	0.113087	-0.0721305	-0.065828	-0.0248711	0.165338	-0.0717161	-0.0655732	0.0280488
2	13	pet	bitch	Beauce shepherd	3.5	100	Threatening Dog	Dog	Threatening	34877.9	24944	39153.7	98975.6	257205	520.2	233.2	223.185	336.382	284.144	240.385	11.8	74.195	326.38	574.541	3	1	0	4	9	0.177736	-0.0809943	-0.069379	0.0273621	0.19773	0.0141301	-0.152228	0.0596325
2	13	pet	bitch	Beauce shepherd	3.5	100	Threatening Human	Human	Threatening	26706.2	15821.1	21715.2	64242.5	233408	103.92			103.92	361.94	208.165	0	0	208.165	259.373	5	0	0	5	6	0.595671	-0.0664031	-0.105193	0.424075	0.718915	-0.067783	-0.0930353	0.558097
2	14	pet	bitch	hovawart	5.5	100	Neutral Dog	Dog	Neutral	33200.8	32580.8	10464.3	76245.9	263399	420.57	579.22	649.56	401.061	259.968	218.18	148.385	4.2	370.765	722.918	4	2	0	6	7	0.186983	0.105704	-0.026436	0.266252	0.445381	0.162021	-0.0397279	0.567674
2	14	pet	bitch	hovawart	5.5	100	Neutral Human	Human	Neutral	33549.9	18018.2	13890.7	65458.8	251464	223.9			223.9	442.447	17.8	0	0	17.8	145.387	0	0	0	0	2	-0.0577779	-0.0649345	-0.0492175	-0.17193	-0.133418	-0.0716532	-0.0552393	-0.260311
2	14	pet	bitch	hovawart	5.5	100	Pleasant Dog	Dog	Pleasant	34157.7	29370.3	32552.3	96080.3	254455	623.3	768.45	663.41	591.781	460.999	93.785	58.185	36.8005	188.77	642.534	2	2	0	4	8	0.0156069	-0.033883	-0.0634643	-0.0817404	0.115761	0.134575	-0.12793	0.122407
2	14	pet	bitch	hovawart	5.5	100	Pleasant Human	Human	Pleasant	30546.4	18198.5	16639.7	65384.6	253758	763.05	1161.25	284.017	523.533	505.532	91.39	34.605	35.589	161.584	380.973	2	0	2	4	5	0.135457	0.00470445	0.0680287	0.20819	0.279624	-0.0717161	0.334427	0.542335
2	14	pet	bitch	hovawart	5.5	100	Threatening Dog	Dog	Threatening	34877.9	24944	39153.7	98975.6	257205	795.65	637.975	728.181	541.864	391.491	48.185	67.6	79.993	195.778	478.35	0	2	1	3	6	-0.0159229	0.154172	-0.0415903	0.096659	-0.135603	0.236352	0.0144391	0.115188
2	14	pet	bitch	hovawart	5.5	100	Threatening Human	Human	Threatening	26706.2	15821.1	21715.2	64242.5	233408	660.1	224.6	510.22	588.63	497.936	45.195	6.6	38.797	90.592	302.367	1	1	0	2	3	0.0237642	-0.0557248	0.0513139	0.0193533	0.218915	0.26555	-0.0930353	0.39143
2	15	pet	bitch	rough collie	2	100	Neutral Dog	Dog	Neutral	33200.8	32580.8	10464.3	76245.9	263399	584.767	506.4	360.123	483.997	374.442	83.595	172.165	59.1995	314.959	633.602	0	4	2	6	7	-0.0611963	0.121222	0.0551133	0.115139	-0.126047	0.447735	0.245986	0.567674
2	15	pet	bitch	rough collie	2	100	Neutral Human	Human	Neutral	34054.3	17962.6	14301.9	66318.7	252293	935.15	981.15		891.15	750.766	27.4286	49.1357	0	76.5643	417.681	1	0	0	1	6	-0.0112431	0.0316655	-0.0586615	-0.0382391	0.0316875	-0.0711973	-0.0566875	-0.0961974
2	15	pet	bitch	rough collie	2	100	Pleasant Dog	Dog	Pleasant	34598.2	30167	30476.1	95241.4	255394	358.788	92.8667		167.14	162.903	121.244	124.987	0	246.231	532.941	2	1	0	4	7	0.113065	0.0145247	-0.121816	0.00577357	0.150244	0.0247375	-0.11933	0.198508
2	15	pet	bitch	rough collie	2	100	Pleasant Human	Human	Pleasant	30324.2	18163.7	16727.2	65215.1	257242	409.983	62.55	455.89	276.972	60.992	87.7611	106.65	14	208.411	415.961	0	1	0	2	5	0.0430793	0.149326	-0.0161257	0.176279	-0.117882	0.129391	-0.0650252	0.146484
2	15	pet	bitch	rough collie	2	100	Threatening Dog	Dog	Threatening	33891.4	25083	41129.6	100104	259540	308.94	126.25	122.625	165.417	145.481	103.975	96.2438	50.2531	250.472	542.7	2	2	2	6	8	0.126298	0.0161401	-0.0468725	0.0955658	0.119417	0.153356	0.0915286	0.364302
2	15	pet	bitch	rough collie	2	100	Threatening Human	Human	Threatening	27077.6	15953.3	21025.8	64056.7	237019	429.217	552.533	750.183	489.302	261.313	97.5444	222.417	208.664	528.625	1025.93	3	1	1	5	8	-0.0368371	0.149403	0.154635	0.267201	0.260758	0.0576918	0.0362907	0.35474
2	16	pet	male	lagotto romagnolo	3.5	80	Neutral Dog	Dog	Neutral	33200.8	32580.8	10464.3	76245.9	263399	281.967	563.1		281.967	341.163	202.85	72.8	0	275.65	610.408	2	0	0	2	5	0.194428	-0.0496329	-0.0363579	0.108437	0.273953	-0.123694	-0.0397279	0.110531
2	16	pet	male	lagotto romagnolo	3.5	80	Neutral Human	Human	Neutral	33144.4	18135.4	13553.8	64833.6	245588	217.6			217.6	217.61	469.58	0	0	469.58	491.174	3	0	0	3	3	0.768571	-0.0789379	-0.0566629	0.632971	0.865041	-0.0738447	-0.0551891	0.736007
2	16	pet	male	lagotto romagnolo	3.5	80	Pleasant Dog	Dog	Pleasant	34475.4	30458.8	38515.4	103450	252541	152.6			152.6	232.39	267.96	0	0	267.96	889.486	2	0	0	2	3	0.15436	-0.122018	-0.13565	-0.103308	0.530153	-0.120609	-0.152511	0.257032
2	16	pet	male	lagotto romagnolo	3.5	80	Pleasant Human	Human	Pleasant	30439.8	17851.1	15938.2	64229.1	253175	500.367	600.5		500.367	308.528	67.975	46.5	0	114.475	471.406	2	0	0	2	5	0.298405	0.0177767	-0.0623312	0.253851	0.279768	-0.070509	-0.0629535	0.146306
2	16	pet	male	lagotto romagnolo	3.5	80	Threatening Dog	Dog	Threatening	34177.6	25229	41038.7	100445	259590	212.95		10.91	172.542	146.355	215.4	0	195.424	410.824	591.751	3	0	1	4	6	0.29665	-0.101916	-0.0134074	0.181327	0.36834	-0.0971879	0.00857616	0.279728
2	16	pet	male	lagotto romagnolo	3.5	80	Threatening Human	Human	Threatening	26434.9	15572.7	22432.2	64439.8	233021	464.8	359.65		338.8	159.815	130.656	111.989	0	242.644	777.253	2	0	0	2	8	0.12418	0.0370405	-0.10036	0.0608613	0.136556	-0.0668294	-0.0962669	-0.0265405
2	17	pet	bitch	Beauce shepherd	1.5	100	Neutral Dog	Dog	Neutral	33200.8	32580.8	10464.3	76245.9	263399	1008.25	211.47		211.47	342.185	14	74.72	0	88.72	192.837	0	5	0	5	7	-0.0784886	0.275539	-0.0326561	0.164394	-0.126047	0.590592	-0.0397279	0.424817
2	17	pet	bitch	Beauce shepherd	1.5	100	Neutral Human	Human	Neutral	33549.9	18018.2	13890.7	65458.8	251464	389	146.1		267.55	377.911	45.805	28.995	0	74.8	113.595	2	2	0	4	4	0.0874328	0.278026	-0.0547001	0.310759	0.366582	0.428347	-0.0552393	0.739689
2	17	pet	bitch	Beauce shepherd	1.5	100	Pleasant Dog	Dog	Pleasant	34157.7	29370.3	32552.3	96080.3	254455	521.15	190.4	1378.83	545.106	514.984	35	76.99	4	115.99	209.182	1	2	1	4	6	0.0573616	0.257109	-0.128022	0.186449	0.0324278	0.217909	0.038737	0.289074
2	17	pet	bitch	Beauce shepherd	1.5	100	Pleasant Human	Human	Pleasant	30546.4	18198.5	16639.7	65384.6	253758		177.4		177.4	339.618	0	28.8	0	28.8	80.396	0	3	0	3	6	-0.118177	0.427943	-0.0646086	0.245158	-0.120376	0.428284	-0.0655732	0.242335
2	17	pet	bitch	Beauce shepherd	1.5	100	Threatening Dog	Dog	Threatening	34877.9	24944	39153.7	98975.6	257205	953.15	483.375	703.29	628.48	349.806	46.005	38.405	60.5855	144.995	218.995	1	1	2	4	9	-0.000860436	0.0510094	0.0460762	0.0962251	-0.0244923	0.0141301	0.0699947	0.0596325
2	17	pet	bitch	Beauce shepherd	1.5	100	Threatening Human	Human	Threatening	26706.2	15821.1	21715.2	64242.5	233408	712.75	688.35		776.2	428.093	39.395	9.395	0	48.79	96.389	0	1	0	1	5	0.127225	0.0235656	-0.0926569	0.0581339	-0.114418	0.132217	-0.0930353	-0.0752368
2	18	pet	bitch	mixed	1	100	Neutral Dog	Dog	Neutral	33483.6	33194.1	10684.4	77362.1	259750	300.125	384.15	704.61	352.727	291.588	160.719	513.85	40.3912	714.96	882.022	0	5	1	7	6	0.020373	0.450151	0.0145117	0.485036	-0.128907	0.705541	0.125533	0.868834
2	18	pet	bitch	mixed	1	100	Neutral Human	Human	Neutral	33814.2	17761.6	14135.9	65711.7	252775	97.72	210.129	135.755	76.7156	88.9869	290.417	361.75	111.773	763.94	963.478	2	3	2	8	8	0.135183	0.345204	0.0547637	0.535151	0.116228	0.304734	0.194077	0.740039
2	18	pet	bitch	mixed	1	100	Pleasant Dog	Dog	Pleasant	34157.7	29370.3	32552.3	96080.3	254455	547.825	343.408	3.39	251.877	97.4339	196.675	488.355	23.593	708.623	1001.98	2	5	1	8	9	0.141283	0.299575	-0.110958	0.329901	0.0879833	0.440131	-0.0168186	0.511296
2	18	pet	bitch	mixed	1	100	Pleasant Human	Human	Pleasant	30569.7	18052	16643.2	65264.9	257291	450.567	462.342	429.467	333.524	202.794	176.194	243.972	109.325	529.492	814.112	1	2	1	5	8	0.0400068	0.292817	0.0465412	0.379365	0.00618636	0.179838	0.0603136	0.371338
2	18	pet	bitch	mixed	1	100	Threatening Dog	Dog	Threatening	34222.6	25454.6	33673.6	93350.9	258612	536.75	382.77	572.501	322.777	166.027	56.2437	272.15	309.728	638.122	927.302	0	2	3	6	8	-0.0708888	0.266762	0.152542	0.348415	-0.132332	0.151572	0.244791	0.38903
2	18	pet	bitch	mixed	1	100	Threatening Human	Human	Threatening	27525.6	16305.8	20271.2	64102.6	228340	628.325	296.533		197.4	222.787	173.744	189.963	0	363.706	772.667	2	2	0	4	6	0.0581752	0.190143	-0.0953293	0.152989	0.212787	0.261923	-0.0887767	0.385933
2	19	pet	male	Welsh corgi	6.5	100	Neutral Dog	Dog	Neutral	33200.8	32580.8	10464.3	76245.9	263399	519.725	180.7		354.914	62.27	102.4	116.8	0	219.2	1048.73	1	2	0	3	7	-0.00462816	-0.00768364	-0.0413341	-0.0536459	0.0168097	0.162021	-0.0397279	0.139103
2	19	pet	male	Welsh corgi	6.5	100	Neutral Human	Human	Neutral	33596.7	17694.5	14125.8	65417	247718	384.55	289.1		384.55	312.094	281.983	85.9833	0	367.967	893.263	2	0	0	2	3	0.235795	0.0321863	-0.0568167	0.211164	0.531042	-0.0714301	-0.0570239	0.402588
2	19	pet	male	Welsh corgi	6.5	100	Pleasant Dog	Dog	Pleasant	34157.7	29370.3	32552.3	96080.3	254455	90.6	90.2	143.94	65.688	25.941	286.38	168.79	7.599	462.769	1245.47	2	1	0	3	9	0.0976954	0.0198606	-0.124726	-0.00716982	0.0879833	-0.00431341	-0.12793	-0.0442598
2	19	pet	male	Welsh corgi	6.5	100	Pleasant Human	Human	Pleasant	30439.8	17851.1	15938.2	64229.1	253175	242.9	1416.6	684.68	316.53	53.0488	237.975	12.5	28.485	278.96	1195.32	3	0	0	3	8	0.108423	-0.0619212	-0.0420162	0.00448575	0.254768	-0.070509	-0.0629535	0.121306
2	19	pet	male	Welsh corgi	6.5	100	Threatening Dog	Dog	Threatening	32512.1	25114.7	41971	99597.9	255053	370.1	432.667	1024.48	386.78	250.204	391.957	222.857	157.663	772.477	1142.16	3	1	1	5	6	0.249562	0.0608236	0.0265887	0.336975	0.372528	0.0681981	0.0021088	0.442835
2	19	pet	male	Welsh corgi	6.5	100	Threatening Human	Human	Threatening	27077.6	15953.3	21025.8	64056.7	237019	458.233	125	794.77	403.245	253.196	157.767	67.1111	45.78	270.658	1016.79	1	1	1	3	5	0.0153863	0.0639507	-0.0158892	0.0634478	0.0857579	0.132692	0.111291	0.32974
2	20	pet	male	border collie	6.5	90	Neutral Dog	Dog	Neutral	33200.8	32580.8	10464.3	76245.9	263399	1227.2			1227.2	925.997	4.6	0	0	4.6	38.1945	0	0	0	0	3	-0.0590218	-0.121604	-0.0358955	-0.216521	-0.126047	-0.123694	-0.0397279	-0.289469
2	20	pet	male	border collie	6.5	90	Neutral Human	Human	Neutral	33549.9	18018.2	13890.7	65458.8	251464	783.8			783.8	575.165	13.975	0	0	13.975	43.9715	1	0	0	1	4	0.13032	-0.0715363	-0.0530651	0.00571837	0.116582	-0.0716532	-0.0552393	-0.0103107
2	20	pet	male	border collie	6.5	90	Pleasant Dog	Dog	Pleasant	34157.7	29370.3	32552.3	96080.3	254455		1149.4		1149.4	796.77	0	4	0	4	48.8015	0	1	0	1	2	-0.136522	0.385917	-0.129322	0.120074	-0.134239	0.384575	-0.12793	0.122407
2	20	pet	male	border collie	6.5	90	Pleasant Human	Human	Pleasant	30546.4	18198.5	16639.7	65384.6	253758	269.5			269.5	358.523	23.6	0	0	23.6	41.399	2	0	0	2	3	0.307992	-0.0681948	-0.0591926	0.180604	0.54629	-0.0717161	-0.0655732	0.409001
2	20	pet	male	border collie	6.5	90	Threatening Dog	Dog	Threatening	34877.9	24944	39153.7	98975.6	257205	1090.7	820.8	343.87	762.757	344.14	18.39	4.4	11.796	34.586	44.9875	0	0	1	1	2	0.297491	0.0812551	0.101268	0.480014	-0.135603	-0.096981	0.347772	0.115188
2	20	pet	male	border collie	6.5	90	Threatening Human	Human	Threatening	26706.2	15821.1	21715.2	64242.5	233408		114		114	549.13	0	5.4	0	5.4	71.1805	0	1	0	1	4	-0.111492	0.133445	-0.0972002	-0.0752473	-0.114418	0.182217	-0.0930353	-0.0252368
2	21	pet	male	hovawart	5	100	Neutral Dog	Dog	Neutral	33528.6	33223.3	10628.3	77380.2	261038	421.84	712.925		446.229	170.531	120.644	115.322	0	235.967	507.286	2	1	0	3	6	0.0611347	0.105311	-0.0402384	0.126207	0.20489	0.0393929	-0.0407156	0.203568
2	21	pet	male	hovawart	5	100	Neutral Human	Human	Neutral	33549.9	18018.2	13890.7	65458.8	251464	515.6	423.7		282.967	257.922	97.79	28.99	0	126.78	239.97	1	1	0	2	5	0.113386	0.0498286	-0.0558846	0.10733	0.0665818	0.128347	-0.0552393	0.139689
2	21	pet	male	hovawart	5	100	Pleasant Dog	Dog	Pleasant	34157.7	29370.3	32552.3	96080.3	254455	698.3	1.6	52.685	552.697	234.458	109.785	14.8	8.1995	132.784	392.228	1	1	1	3	8	0.193045	-0.0982357	-0.119778	-0.0249684	-0.00923888	0.00957548	-0.0029297	-0.0025931
2	21	pet	male	hovawart	5	100	Pleasant Human	Human	Pleasant	30546.4	18198.5	16639.7	65384.6	253758	482.29	966.25	811.1	537.092	431.457	136.79	7.8	27.6035	172.194	604.771	0	0	0	0	5	0.0283664	-0.0636066	-0.0395943	-0.0748345	-0.120376	-0.0717161	-0.0655732	-0.257665
2	21	pet	male	hovawart	5	100	Threatening Dog	Dog	Threatening	34877.9	24944	39153.7	98975.6	257205	212.929	434.5	664.752	284.45	231.276	141.195	77.195	156.789	375.179	710.984	4	1	1	6	9	0.100605	-0.00122359	0.0715688	0.170951	0.308841	0.0141301	-0.0411164	0.281855
2	21	pet	male	hovawart	5	100	Threatening Human	Human	Threatening	26814	15811	21936.4	64561.4	234954	474.075	429.8		474.075	390.786	91.4938	34.2437	0	125.738	434.996	3	0	0	3	4	0.0658307	-0.0129091	-0.0908033	-0.0378817	0.635876	-0.0672939	-0.0933644	0.475217
2	22	pet	bitch	border collie	8	100	Neutral Dog	Dog	Neutral	33200.8	32580.8	10464.3	76245.9	263399		277.2	0.93	217.208	136.787	0	76.79	6.8015	83.5915	246.382	0	2	1	3	5	-0.124479	0.317265	-0.0249041	0.167882	-0.126047	0.276306	0.160272	0.310531
2	22	pet	bitch	border collie	8	100	Neutral Human	Human	Neutral	32966.4	18047.6	13519.8	64533.8	255812	421.5	101.5		101.5	69.69	6.75	58.9875	0	65.7375	129.983	0	1	0	1	2	-0.0909544	0.382455	-0.054924	0.236576	-0.128869	0.42945	-0.0528503	0.24773
2	22	pet	bitch	border collie	8	100	Pleasant Dog	Dog	Pleasant	33594.3	29182.8	32738.9	95516	256154	1072.7			1072.7	505.836	19.9944	0	0	19.9944	130.187	2	0	0	2	5	0.26355	-0.107903	-0.133223	0.022424	0.268851	-0.113926	-0.127809	0.0271156
2	22	pet	bitch	border collie	8	100	Pleasant Human	Human	Pleasant	30569.7	18052	16643.2	65264.9	257291		489.1		489.1	372.54	0	4.88889	0	4.88889	18.6267	0	1	0	1	2	-0.110865	0.101374	-0.0698975	-0.0793886	-0.118814	0.429838	-0.0646864	0.246338
2	22	pet	bitch	border collie	8	100	Threatening Dog	Dog	Threatening	34672.9	26179.5	40676.1	101528	255785	731.6	563.2	1196.81	922.103	828.61	4.75	5.5	25.7456	35.9956	57.7444	1	1	2	4	4	-0.0759515	0.160336	0.269344	0.353728	0.114445	0.14765	0.340975	0.603071
2	22	pet	bitch	border collie	8	100	Threatening Human	Human	Threatening	26706.2	15821.1	21715.2	64242.5	233408		1067.8		1067.8	471.84	0	5	0	5	27.002	0	1	0	1	3	-0.126738	0.259843	-0.115429	0.017676	-0.114418	0.26555	-0.0930353	0.0580965
2	23	pet	male	smooth collie	2.5	100	Neutral Dog	Dog	Neutral	33200.8	32580.8	10464.3	76245.9	263399	1.06667			1.06667	12.6305	755.715	0	0	755.715	1447.42	6	0	0	6	9	0.394016	-0.126097	-0.0396422	0.228276	0.540619	-0.123694	-0.0397279	0.377198
2	23	pet	male	smooth collie	2.5	100	Neutral Human	Human	Neutral	33549.9	18018.2	13890.7	65458.8	251464	451.913	217.15		300.419	142.726	579.53	88.995	0	668.525	987.892	4	0	0	5	8	0.413446	0.00792437	-0.0565356	0.364835	0.366582	-0.0716532	-0.0552393	0.364689
2	23	pet	male	smooth collie	2.5	100	Pleasant Dog	Dog	Pleasant	34157.7	29370.3	32552.3	96080.3	254455	487.45	181.32		164.367	138.809	408.58	299.175	0	707.755	1011.53	3	3	0	6	8	0.253461	0.156823	-0.134451	0.275833	0.240761	0.259575	-0.12793	0.372407
2	23	pet	male	smooth collie	2.5	100	Pleasant Human	Human	Pleasant	30546.4	18198.5	16639.7	65384.6	253758	40.3857	719.233	930.08	40.3857	74.284	581.13	65.595	6	652.725	1183.04	7	0	0	7	9	0.396297	-0.0204193	-0.0558942	0.319983	0.657402	-0.0717161	-0.0655732	0.520112
2	23	pet	male	smooth collie	2.5	100	Threatening Dog	Dog	Threatening	34877.9	24944	39153.7	98975.6	257205	35.4714	0.4	505.36	31.0875	90.0333	743.48	148.385	48.1945	940.06	1157.65	7	1	0	8	8	0.481092	0.0164172	-0.127883	0.369627	0.739397	0.028019	-0.152228	0.615188
2	23	pet	male	smooth collie	2.5	100	Threatening Human	Human	Threatening	26706.2	15821.1	21715.2	64242.5	233408	182.64	521.6		177.04	95.72	259.385	83.99	0	343.375	968.121	5	0	0	5	9	0.136144	0.030996	-0.0887943	0.0783459	0.441137	-0.067783	-0.0930353	0.280319
2	24	pet	bitch	mixed	7	90	Neutral Dog	Dog	Neutral	32359.8	31965.4	10385.8	74711	263759	147	602.8		147	185.267	57.7667	8.88889	0	66.6556	557.256	2	0	0	2	6	-0.0129992	-0.103687	-0.0442672	-0.160954	0.210647	-0.121192	-0.039376	0.0500789
2	24	pet	bitch	mixed	7	90	Neutral Human	Human	Neutral	33549.9	18018.2	13890.7	65458.8	251464	576			576	266.487	92.2	0	0	92.2	395.773	2	0	0	2	8	0.0671908	-0.0725435	-0.0569598	-0.0623126	0.116582	-0.0716532	-0.0552393	-0.0103107
2	24	pet	bitch	mixed	7	90	Pleasant Dog	Dog	Pleasant	34157.7	29370.3	32552.3	96080.3	254455	134.542	332.1	105.36	185.314	188.711	243.375	41.8	17.798	302.973	455.163	4	1	0	5	6	0.326062	0.0252791	-0.0996807	0.25166	0.532428	0.0512421	-0.12793	0.45574
2	24	pet	bitch	mixed	7	90	Pleasant Human	Human	Pleasant	30546.4	18198.5	16639.7	65384.6	253758	387.883			387.883	209.735	112.39	0	0	112.39	487.025	2	0	0	2	9	0.146008	-0.0725454	-0.0657311	0.0077315	0.101846	-0.0717161	-0.0655732	-0.0354433
2	24	pet	bitch	mixed	7	90	Threatening Dog	Dog	Threatening	34877.9	24944	39153.7	98975.6	257205	240.638	381.425	804.6	234.15	195.269	295.955	135.38	62.7925	494.127	644.115	6	1	0	7	8	0.334575	0.120625	-0.105067	0.350133	0.614397	0.028019	-0.152228	0.490188
2	24	pet	bitch	mixed	7	90	Threatening Human	Human	Threatening	26706.2	15821.1	21715.2	64242.5	233408	904.95			904.95	186.228	23.595	0	0	23.595	440.364	0	0	0	0	7	0.000475653	-0.0651102	-0.0948442	-0.159479	-0.114418	-0.067783	-0.0930353	-0.275237
2	25	pet	bitch	rough collie	1.5	90	Neutral Dog	Dog	Neutral	33200.8	32580.8	10464.3	76245.9	263399	277.425	120.533		177.48	190.871	64.585	61.59	0	126.175	210.355	2	2	0	4	6	0.179557	0.0605864	-0.0310403	0.209103	0.207286	0.20964	-0.0397279	0.377198
2	25	pet	bitch	rough collie	1.5	90	Neutral Human	Human	Neutral	33325.1	18106.1	13913.3	65344.6	254447	919			919	428.953	14.4389	0	0	14.4389	140.197	1	0	0	1	4	-0.0332089	-0.0722447	-0.0547194	-0.160173	0.119029	-0.0711587	-0.0546807	-0.00681008
2	25	pet	bitch	rough collie	1.5	90	Pleasant Dog	Dog	Pleasant	33594.3	29182.8	32738.9	95516	256154	395.925	179.2		244.925	242.207	51.1278	30.2167	0	81.3444	197.998	2	1	0	3	6	0.0867027	0.00180705	-0.136834	-0.0483238	0.202185	0.0527402	-0.127809	0.127116
2	25	pet	bitch	rough collie	1.5	90	Pleasant Human	Human	Pleasant	30546.4	18198.5	16639.7	65384.6	253758		979.3	70.93	70.93	263.49	0	10.8	11.6	22.4	158.777	0	0	2	2	6	-0.116964	-0.00120023	0.128143	0.0099787	-0.120376	-0.0717161	0.26776	0.0756679
2	25	pet	bitch	rough collie	1.5	90	Threatening Dog	Dog	Threatening	34921.6	25914.9	39399.2	100236	261437	685.433	359.067		455.55	295.875	27.4444	43.7722	0	71.2167	135.652	0	3	0	3	6	0.0293508	0.190041	-0.176636	0.0427554	-0.133576	0.400875	-0.150703	0.116597
2	25	pet	bitch	rough collie	1.5	90	Threatening Human	Human	Threatening	26706.2	15821.1	21715.2	64242.5	233408	600.933	1341.3	985.39	697.048	371.446	31.4	8.8	13.2	53.4	298.156	0	0	0	0	6	0.0253872	-0.0535205	-0.0702544	-0.0983877	-0.114418	-0.067783	-0.0930353	-0.275237
2	26	pet	bitch	Beauce shepherd	3	100	Neutral Dog	Dog	Neutral	33200.8	32580.8	10464.3	76245.9	263399	617.425	680.3		560.767	371.416	194.225	45.195	0	239.42	782.856	1	0	0	1	6	0.174959	-0.0524414	-0.0396422	0.0828754	0.0406193	-0.123694	-0.0397279	-0.122802
2	26	pet	bitch	Beauce shepherd	3	100	Neutral Human	Human	Neutral	33549.9	18018.2	13890.7	65458.8	251464	407.7			407.7	359.924	4.2	0	0	4.2	357.124	0	0	0	0	5	-0.122775	-0.071907	-0.0529801	-0.247662	-0.133418	-0.0716532	-0.0552393	-0.260311
2	26	pet	bitch	Beauce shepherd	3	100	Pleasant Dog	Dog	Pleasant	34157.7	29370.3	32552.3	96080.3	254455	411.992	760.35		368.992	345.444	275.02	20.2	0	295.22	612.205	5	1	0	6	7	0.215736	-0.0967452	-0.13064	-0.0116486	0.580047	0.0274326	-0.12793	0.47955
2	26	pet	bitch	Beauce shepherd	3	100	Pleasant Human	Human	Pleasant	30546.4	18198.5	16639.7	65384.6	253758	561.9	1119		561.9	267.022	119.995	4.6	0	124.595	353.185	0	0	0	0	3	0.0839722	-0.0617391	-0.0650947	-0.0428616	-0.120376	-0.0717161	-0.0655732	-0.257665
2	26	pet	bitch	Beauce shepherd	3	100	Threatening Dog	Dog	Threatening	34877.9	24944	39153.7	98975.6	257205	436.743	361.967	290.077	337.482	228.133	288.175	84.995	66.787	439.957	958.988	1	2	1	4	9	0.158419	-0.00881221	-0.0795343	0.0700728	-0.0244923	0.125241	-0.0411164	0.0596325
2	26	pet	bitch	Beauce shepherd	3	100	Threatening Human	Human	Threatening	26706.2	15821.1	21715.2	64242.5	233408	412.8			412.8	534.754	15	0	0	15	396.382	1	0	0	1	3	-0.0676711	-0.0678786	-0.0972374	-0.232787	0.218915	-0.067783	-0.0930353	0.0580965
2	27	pet	bitch	border collie	5	100	Neutral Dog	Dog	Neutral	33200.8	32580.8	10464.3	76245.9	263399	480.1	433.383	1230.74	325.788	443.909	47.195	131.59	5.003	183.788	345.572	1	3	0	4	7	-0.0692414	0.127663	-0.0278833	0.0305383	0.0168097	0.304878	-0.0397279	0.28196
2	27	pet	bitch	border collie	5	100	Neutral Human	Human	Neutral	33256	17956.4	13538.3	64750.8	252346	652.65	863.05	629.416	490.253	451.663	27.9889	51.3389	205.749	285.077	525.714	1	0	4	5	6	-0.0408305	0.0122295	0.167346	0.138745	0.0348795	-0.0711579	0.613017	0.576738
2	27	pet	bitch	border collie	5	100	Pleasant Dog	Dog	Pleasant	34157.7	29370.3	32552.3	96080.3	254455	1037.5	863.112	588.602	524.646	421.223	24.8	112.185	227.16	364.144	540.727	0	2	4	6	7	-0.0611156	0.0684297	0.296156	0.30347	-0.134239	0.17029	0.443499	0.47955
2	27	pet	bitch	border collie	5	100	Pleasant Human	Human	Pleasant	30569.7	18052	16643.2	65264.9	257291	990.2	720	840.095	698.223	474.494	49.7722	44.4389	49.1056	143.317	389.272	0	0	0	0	5	-0.0246121	0.0332279	0.0166176	0.0252334	-0.118814	-0.0701618	-0.0646864	-0.253662
2	27	pet	bitch	border collie	5	100	Threatening Dog	Dog	Threatening	34921.6	25914.9	39399.2	100236	261437	1187.5	305.567	513.695	457.688	578.209	14.2222	83.1056	125.335	222.663	370.43	0	2	2	4	6	-0.114714	0.0407956	0.188785	0.114867	-0.133576	0.234208	0.182631	0.283263
2	27	pet	bitch	border collie	5	100	Threatening Human	Human	Threatening	26706.2	15821.1	21715.2	64242.5	233408	1233	934.975	174.56	443.04	225.655	5.8	51.39	61.5915	118.782	270.169	0	0	2	3	6	-0.106263	0.132822	0.148821	0.17538	-0.114418	-0.067783	0.240298	0.224763
2	28	pet	male	smooth collie	6.5	100	Neutral Dog	Dog	Neutral	33438.8	31976.6	10865.1	76280.4	263713	261.607	375.95		235.893	77.6044	430.183	26.6667	0	456.85	1061.22	4	0	0	5	8	0.24007	-0.101588	-0.0411231	0.0973595	0.3732	-0.121255	-0.0412005	0.335744
2	28	pet	male	smooth collie	6.5	100	Neutral Human	Human	Neutral	33289.5	18018.7	13321.5	64629.7	248547	638.52	505.562	0.23	414.92	219.269	273.975	241.967	16.6658	532.607	890.905	1	0	0	3	5	0.136252	0.19539	-0.0418001	0.289841	0.0660635	-0.0724961	-0.0535975	0.33997
2	28	pet	male	smooth collie	6.5	100	Pleasant Dog	Dog	Pleasant	34461.8	31421.5	40531.5	106415	244761	402.933	222.8		352.3	36.3117	479.963	169.475	0	649.438	862.42	1	1	0	3	3	0.414261	0.0549752	-0.145083	0.324153	0.192536	0.204957	-0.165596	0.56523
2	28	pet	male	smooth collie	6.5	100	Pleasant Human	Human	Pleasant	30569.7	18052	16643.2	65264.9	257291	267.133	649.4		267.133	64.1828	371.289	32.45	0	403.739	1040.41	4	0	0	4	9	0.177502	-0.0421699	-0.0647207	0.070611	0.325631	-0.0701618	-0.0646864	0.190783
2	28	pet	male	smooth collie	6.5	100	Threatening Dog	Dog	Threatening	35261.6	25592.7	40754.6	101609	250314	310.425	429.14	507.854	89.105	153.789	389.943	266.257	168.539	824.739	910.261	3	1	1	6	6	0.224138	0.139157	0.0127895	0.376084	0.359131	0.0644243	0.00385297	0.594075
2	28	pet	male	smooth collie	6.5	100	Threatening Human	Human	Threatening	26434.9	15572.7	22432.2	64439.8	233021	455.919	686.633	276.93	383.929	128.111	408.172	54.4389	16.8822	479.493	1102.3	4	0	0	4	9	0.227315	-0.0225153	-0.083761	0.121038	0.331	-0.0668294	-0.0962669	0.167904
2	29	pet	bitch	border collie	2	100	Neutral Dog	Dog	Neutral	33200.8	32580.8	10464.3	76245.9	263399	780.875	523.775		649.757	313.211	68.38	300.34	0	368.72	491.104	2	1	0	3	7	0.0735101	0.270516	-0.0418113	0.302215	0.159667	0.0191636	-0.0397279	0.139103
2	29	pet	bitch	border collie	2	100	Neutral Human	Human	Neutral	33325.1	18106.1	13913.3	65344.6	254447	363.15	434.2	369.73	310.086	207.871	255.556	104.444	31.9956	391.996	688.178	3	0	0	3	7	0.195772	0.023359	-0.0281248	0.191006	0.297601	-0.0711587	-0.0546807	0.171761
2	29	pet	bitch	border collie	2	100	Pleasant Dog	Dog	Pleasant	34157.7	29370.3	32552.3	96080.3	254455	391.075	558	584.29	361.574	252.184	507.58	9.2	29.598	546.378	849.818	4	0	0	4	9	0.389309	-0.104316	-0.0983665	0.186627	0.310206	-0.115425	-0.12793	0.0668513
2	29	pet	bitch	border collie	2	100	Pleasant Human	Human	Pleasant	30546.4	18198.5	16639.7	65384.6	253758	155.5	9.3		126.26	260.663	176.37	82	0	258.37	461.949	2	1	0	3	7	0.119628	-0.00434439	-0.0664637	0.0488197	0.165338	0.0711411	-0.0655732	0.170906
2	29	pet	bitch	border collie	2	100	Threatening Dog	Dog	Threatening	33626.2	25826	40124.3	99576.6	257908	638.175	530.4	654.115	643.488	496.498	143.122	92.8778	166.143	402.143	566.552	2	0	1	3	7	0.114638	0.0155525	0.116079	0.246269	0.155334	-0.100136	-0.012719	0.0424781
2	29	pet	bitch	border collie	2	100	Threatening Human	Human	Threatening	26706.2	15821.1	21715.2	64242.5	233408	11.9		63.99	37.945	416.549	98.37	0	24.398	122.768	491.184	1	0	1	2	7	-0.0242427	-0.0687757	-0.0289199	-0.121938	0.0284387	-0.067783	0.0498218	0.0104775
2	30	pet	male	Finnish lapphund	8.5	100	Neutral Dog	Dog	Neutral	33509.7	33879.4	10324.1	77713.2	260783	704	640	164.107	283.08	413.15	5.11111	10.8889	205.976	221.976	383.512	1	0	3	4	5	-0.0987292	-0.0638036	0.384759	0.222227	0.0715034	-0.129915	0.560411	0.502
2	30	pet	male	Finnish lapphund	8.5	100	Neutral Human	Human	Neutral	33549.9	18018.2	13890.7	65458.8	251464	316.8	828.5	1155.54	343.7	279.246	94.785	9	9.7975	113.582	283.97	2	0	0	2	7	0.00159142	-0.0303641	-0.0140259	-0.0427985	0.152296	-0.0716532	-0.0552393	0.0254036
2	30	pet	male	Finnish lapphund	8.5	100	Pleasant Dog	Dog	Pleasant	34157.7	29370.3	32552.3	96080.3	254455	121.088		999.77	296.824	307.868	168.175	0	26.602	194.777	527.726	3	0	1	4	8	0.151979	-0.113188	-0.0407203	-0.00192921	0.240761	-0.115425	-0.0029297	0.122407
2	30	pet	male	Finnish lapphund	8.5	100	Pleasant Human	Human	Pleasant	30546.4	18198.5	16639.7	65384.6	253758	763.633	269.6	411.25	480.014	486.868	34.195	25.195	50.988	110.378	334.954	0	0	4	4	9	-0.052121	-0.0366193	0.289446	0.200706	-0.120376	-0.0717161	0.378871	0.186779
2	30	pet	male	Finnish lapphund	8.5	100	Threatening Dog	Dog	Threatening	34877.9	24944	39153.7	98975.6	257205	507.35	614.1	1.49	407.573	285.673	81.4	20.4	75.5935	177.393	312.188	2	1	1	4	8	0.122459	-0.0151942	-0.0335674	0.0736977	0.114397	0.028019	-0.0272275	0.115188
2	30	pet	male	Finnish lapphund	8.5	100	Threatening Human	Human	Threatening	26175.3	15723.9	22464.9	64364.1	236588	581.5	410.8	998.66	551.312	396.924	68.2222	62.8778	21.3339	152.434	319.769	1	2	1	4	7	0.0703994	0.0788855	0.0482942	0.197579	0.0322203	0.219253	0.0479034	0.299377
2	31	pet	bitch	border collie	8	100	Neutral Dog	Dog	Neutral	33200.8	32580.8	10464.3	76245.9	263399	1204.22	502.35	676.115	552.805	435.776	18	217.78	34.993	270.773	520.435	0	4	1	5	8	-0.108771	0.223119	0.0720777	0.186426	-0.126047	0.376306	0.0852721	0.335531
2	31	pet	bitch	border collie	8	100	Neutral Human	Human	Neutral	33549.9	18018.2	13890.7	65458.8	251464	680.364	475.06	954.32	542.671	337.699	111.185	84.79	8.2	204.175	489.414	3	2	0	5	8	0.0817456	0.094826	-0.0464673	0.130104	0.241582	0.178347	-0.0552393	0.364689
2	31	pet	bitch	border collie	8	100	Pleasant Dog	Dog	Pleasant	34157.7	29370.3	32552.3	96080.3	254455	686.683	532.371	764.47	496.099	372.794	115.195	122.785	149.584	387.563	734.731	1	5	1	7	10	0.0355958	0.0223697	0.0699384	0.127904	-0.0342389	0.384575	-0.0279297	0.322407
2	31	pet	bitch	border collie	8	100	Pleasant Human	Human	Pleasant	30546.4	18198.5	16639.7	65384.6	253758	687.525		356.4	565.54	351.59	71	0	24.6	95.6	460.964	2	0	1	3	8	-0.0169359	-0.0733711	-0.0369049	-0.127212	0.129624	-0.0717161	0.0594268	0.117335
2	31	pet	bitch	border collie	8	100	Threatening Dog	Dog	Threatening	34877.9	24944	39153.7	98975.6	257205	677.5	501.875	699.643	466.659	362.208	151.78	88.6	193.186	433.567	694.951	1	2	4	7	9	0.0683181	0.0567162	0.159836	0.284871	-0.0244923	0.125241	0.292217	0.392966
2	31	pet	bitch	border collie	8	100	Threatening Human	Human	Threatening	26038.6	15992.2	23152.9	65183.8	233779	891.3	646.15	833.337	679.38	522.852	55.7437	52.7437	67.2325	175.72	424.206	0	0	0	0	1	-0.0167582	-0.00337896	0.0639517	0.0438146	-0.111381	-0.0684076	-0.0990374	-0.278826

## Sheet: Variable definitions
Variable	Definition
TestDay	Testing Day (1 or 2)
Dog	Subject ID
DogGroup	Dog group, i.e. Pet dog or Kennel dog
Gender	The gender of the subject dog, i.e. bitch or male
Breed	The breed of the subject dog
Age	The age of the subject dog in years
CalibrationAccuracy	Calibraton accuracy, scored as a proportion of fixated points out of five calibration points recorded during two calibration checks runs, %
StimulusCategory	Stimulus Category (Threatening Dog, Pleasant Dog, Neutral Dog, Threatening Human, Pleasant Human or Neutral Human)
Species	Depicted species (Dog or Human)
Expression	Depicted expression condition (Threatening, Pleasant or Neutral)
AOISize_Eyes_mean	The size of the eyes area, averaged over all stimuli within one stimulus category, px
AOISize_Midface_mean	The size of the midface area, averaged over all stimuli within one stimulus category, px
AOISize_Mouth_mean	The size of the mouth area, averaged over all stimuli within one stimulus category, px
AOISize_Inner_mean	The size of the inner face (eyes, midface and mouth areas combined), averaged over all stimuli within one stimulus category, px
AOISize_Face_mean	The size of the face area (i.e. the whole object besides the grey background), averaged over all stimuli within one stimulus category, px
EntryTime_Eyes_mean	The duration from stimulus onset to the first fixation targeted at the eyes, averaged over all stimuli within one stimulus category, ms
EntryTime_Midface_mean	The duration from stimulus onset to the first fixation targeted at the midface, averaged over all stimuli within one stimulus category, ms
EntryTime_Mouth_mean	The duration from stimulus onset to the first fixation targeted at the mouth, averaged over all stimuli within one stimulus category, ms
EntryTime_Inner_mean	The duration from stimulus onset to the first fixation targeted at the inner, averaged over all stimuli within one stimulus category, ms
EntryTime_Face_mean	The duration from stimulus onset to the first fixation targeted at the face, averaged over all stimuli within one stimulus category, ms
TotalFixationTime_Eyes_mean	Total fixation duration targeted at the eyes (cumulative duration of all fixations), averaged over all stimuli within one stimulus category, ms
TotalFixationTime_Midface_mean	Total fixation duration targeted at the midface (cumulative duration of all fixations), averaged over all stimuli within one stimulus category, ms
TotalFixationTime_Mouth_mean	Total fixation duration targeted at the mouth (cumulative duration of all fixations), averaged over all stimuli within one stimulus category, ms
TotalFixationTime_Inner_mean	Total fixation duration targeted at the inner face (cumulative duration of all fixations), averaged over all stimuli within one stimulus category, ms
TotalFixationTime_Face_mean	Total fixation duration targeted at the face (cumulative duration of all fixations), averaged over all stimuli within one stimulus category, ms
FirstFixationTarget_Eyes_sum	The sum of all stimulus images (within one stimulus category) in which the first fixation target was the eyes area
FirstFixationTarget_Midface_sum	The sum of all stimulus images (within one stimulus category) in which the first fixation target was the midface area
FirstFixationTarget_Mouth_sum	The sum of all stimulus images (within one stimulus category) in which the first fixation target was the mouth area
FirstFixationTarget_Inner_sum	The sum of all stimulus images (within one stimulus category) in which the first fixation target was the inner area
FirstFixationTarget_Face_sum	The sum of all stimulus images (within one stimulus category) in which the first fixation target was the face area
FixationScore_Eyes_mean	Total fixation duration targeted at the eyes, normalized to the relative size of the eyes and the total fixation duration toward the whole face: (FixationScore_Eyes = TotalFixationDuration_Eyes/TotalFixationDuration_Face)-(AOIsize_Eyes/AOIsize_Face), averaged over all stimuli within one stimulus category
FixationScore_Midface_mean	Total fixation duration targeted at the midface, normalized to the relative size of the midface and the total fixation duration toward the whole face: (FixationScore_Midface = TotalFixationDuration_Midface/TotalFixationDuration_Face)-(AOIsize_Midface/AOIsize_Face), averaged over all stimuli within one stimulus category
FixationScore_Mouth_mean	Total fixation duration targeted at the mouth, normalized to the relative size of the mouth and the total fixation duration toward the whole face (FixationScore_Mouth = TotalFixationDuration_Mouth/TotalFixationDuration_Face)-(AOIsize_Mouth/AOIsize_Face), averaged over all stimuli within one stimulus category
FixationScore_Inner_mean	Total fixation duration targeted at the inner face, normalized to the relative size of the inner face and the total fixation duration toward the whole face: (FixationScore_Inner = TotalFixationDuration_Inner/TotalFixationDuration_Face)-(AOIsize_Inner/AOIsize_Face), averaged over all stimuli within one stimulus category
1stFixationProbability_Eyes	The probability for eyes area to be the target of the first fixation, normalized to the relative size of the eyes and the total fixation duration toward the whole face: (1stFixationProbability_Eyes = FirstFixationTarget_Eyes/FirstFixationTarget_Face)-(AOIsize_Eyes/AOIsize_Face)
1stFixationProbability_Midface	The probability for midface area to be the target of the first fixation, normalized to the relative size of the midface and the total fixation duration toward the whole face: (1stFixationProbability_Midface = FirstFixationTarget_Midface/FirstFixationTarget_Face)-(AOIsize_Midface/AOIsize_Face)
1stFixationProbability_Mouth	The probability for mouth area to be the target of the first fixation, normalized to the relative size of the mouth and the total fixation duration toward the whole face: (1stFixationProbability_Eyes = FirstFixationTarget_Mouth/FirstFixationTarget_Face)-(AOIsize_Mouth/AOIsize_Face)
1stFixationProbability_Inner	The probability for inner face area to be the target of the first fixation, normalized to the relative size of the inner face and the total fixation duration toward the whole face: (1stFixationProbability_Inner = FirstFixationTarget_Inner/FirstFixationTarget_Face)-(AOIsize_Inner/AOIsize_Face)
